# Supplementary material for: Comparative Upper Respiratory Tract Transcriptomic Profiling Reveals a Potential Role of Early Activation of Interferon Pathway in Severe COVID-19
Source: Viruses. 2022 Oct 1;14(10):2182. doi: 10.3390/v14102182 (PMC9608318; doi:10.3390/v14102182)
Supplement: Supplementary file 1 [file viruses-14-02182-s001.zip]

Archive with 1 entries (1 files):
- viruses-1882406-supplementary.xlsx
