# Supplementary material for: Comparative Upper Respiratory Tract Transcriptomic Profiling Reveals a Potential Role of Early Activation of Interferon Pathway in Severe COVID-19
Source: Viruses. 2022 Oct 1;14(10):2182. doi: 10.3390/v14102182 (PMC9608318; doi:10.3390/v14102182)
Supplement: Supplementary file 1 [file viruses-14-02182-s001.zip › viruses-1882406-supplementary.xlsx]

## Sheet: Z-Scores
	FPKM Values																			Z-Scores
	N						S					A								N						S					A
	Patient 1	Patient 2	Patient 3	Patient 4	Patient 5	Patient 6	Patient 13	Patient 14	Patient 15	Patient 16	Patient 17	Patient 7	Patient 8	Patient 9	Patient 10	Patient 11	Patient 12	Mean	SD	Patient 1	Patient 2	Patient 3	Patient 4	Patient 5	Patient 6	Patient 13	Patient 14	Patient 15	Patient 16	Patient 17	Patient 7	Patient 8	Patient 9	Patient 10	Patient 11	Patient 12
ENSG00000000003.15_TSPAN6	30.19	22.6	22.91	16.02	42.17	12.32	6.87	12.22	12.08	28.62	17.35	29.73	32.45	15.91	25.73	6.82	10.65	20.2729	10.0669	0.985116	0.231159	0.261953	-0.422468	2.17515	-0.790009	-1.33139	-0.799943	-0.81385	0.829159	-0.290352	0.939421	1.20961	-0.433395	0.542079	-1.33635	-0.955899
ENSG00000000005.6_TNMD	2.93	0.47	0.99	10.66	0.54	1.21	4.1	7.3	3.11	1.06	10.25	0.6	1.53	1.02	0.62	1.34	2.47	2.95294	3.30643	-0.00693835	-0.750943	-0.593673	2.33093	-0.729772	-0.527136	0.346917	1.31473	0.047501	-0.572503	2.20693	-0.711625	-0.430355	-0.5846	-0.705576	-0.487819	-0.146061
ENSG00000000419.12_DPM1	15.13	9.45	9.75	3.57	15.71	5.48	5.38	12.42	2.7	17.66	3.57	15.42	11.31	17.27	10.96	7.35	4.88	9.88294	5.12008	1.0248	-0.0845575	-0.0259647	-1.23298	1.13808	-0.859936	-0.879467	0.495512	-1.4029	1.51893	-1.23298	1.08144	0.278718	1.44276	0.21036	-0.494707	-0.977122
ENSG00000000457.14_SCYL3	6.73	3.23	2.98	5.85	5.22	1.95	4.86	3.61	4.01	5.7	5.12	6.34	3.56	5	4.94	3.73	2.01	4.40235	1.41575	1.64411	-0.82808	-1.00466	1.02253	0.577537	-1.7322	0.323254	-0.559671	-0.277135	0.91658	0.506903	1.36864	-0.594988	0.422142	0.379762	-0.47491	-1.68981
ENSG00000000460.17_C1orf112	2.07	0.92	2.51	7.02	1.15	0.8	9.93	5.6	9.91	3.09	9.74	1.52	1.64	3.61	0.92	2.28	5.66	4.02176	3.32046	-0.587799	-0.934137	-0.455288	0.902957	-0.864869	-0.970276	1.77934	0.475306	1.77332	-0.280613	1.72212	-0.753439	-0.717299	-0.124008	-0.934137	-0.524555	0.493376
ENSG00000000938.13_FGR	7.07	0.43	12.69	21.68	1.11	0.93	49.62	19.78	17.24	10.54	28.18	4.75	5	10.2	0.14	15.58	11.36	12.7235	12.5261	-0.45134	-0.981434	-0.00267677	0.715025	-0.927147	-0.941517	2.94557	0.563342	0.360565	-0.174318	1.23394	-0.636554	-0.616595	-0.201462	-1.00459	0.228042	-0.108855
ENSG00000000971.16_CFH	29.56	16.06	17.83	11.49	23.28	6.28	10.55	14.16	15.44	20.62	12.37	28	14.35	19.37	20.94	17.34	4.58	16.6012	6.76164	1.91652	-0.0800362	0.181734	-0.755908	0.987752	-1.52643	-0.894927	-0.361033	-0.17173	0.594356	-0.625762	1.68581	-0.332933	0.40949	0.641682	0.109267	-1.77785
ENSG00000001036.14_FUCA2	8.13	3.33	4.63	6.92	9.46	2.87	3.38	4.22	6.48	10.19	8.13	4.58	4.45	12.89	10.2	2.69	4.46	6.29471	3.0608	0.599612	-0.968605	-0.543879	0.204291	1.03414	-1.11889	-0.952269	-0.677831	0.0605378	1.27264	0.599612	-0.560215	-0.602687	2.15476	1.27591	-1.1777	-0.59942
ENSG00000001084.13_GCLC	45.01	37.05	34.47	30.29	59.93	59.29	21.28	23.72	39.76	89.69	23.67	44.68	50.54	91.27	79.28	27.13	18.35	45.6124	23.2952	-0.0258573	-0.367558	-0.47831	-0.657746	0.614617	0.587144	-1.04452	-0.939778	-0.251225	1.89213	-0.941925	-0.0400233	0.21153	1.95996	1.44526	-0.793396	-1.1703
ENSG00000001167.14_NFYA	7.49	5.96	8.42	9.79	7.3	2.58	10.68	10.92	4.99	7.73	9.48	8.33	4.67	11.82	4.24	6.39	5.78	7.44529	2.58503	0.0172941	-0.574575	0.377058	0.907032	-0.0562059	-1.8821	1.25132	1.34416	-0.949812	0.110136	0.787111	0.342242	-1.0736	1.69232	-1.23994	-0.408233	-0.644206
ENSG00000001460.18_STPG1	13.57	9.56	15.07	36.05	11.58	5.83	37.94	40.7	23.78	19.73	38.91	16.29	9.48	13.54	7.53	7.72	20.47	19.2794	11.9637	-0.477229	-0.81241	-0.351849	1.40179	-0.643566	-1.12419	1.55977	1.79047	0.376188	0.037663	1.64085	-0.249874	-0.819097	-0.479736	-0.98209	-0.966209	0.0995169
ENSG00000001461.17_NIPAL3	14.63	4.03	8.77	32.17	8.91	3.92	21.84	11.07	15.36	11.4	25.52	8.66	7.21	12.52	7.71	5.86	13.84	12.5541	7.67831	0.270357	-1.11015	-0.492832	2.55471	-0.474599	-1.12448	1.20936	-0.193287	0.365429	-0.150309	1.68864	-0.507158	-0.696001	-0.00444338	-0.630883	-0.871821	0.167469
ENSG00000001497.16_LAS1L	13.74	7.58	4.9	23.84	11.73	7.08	9.54	7.23	10.19	13.96	21.83	11.15	6.78	15.61	9.67	5.58	7.71	11.0659	5.36894	0.498072	-0.649268	-1.14844	2.37926	0.123696	-0.742396	-0.284205	-0.714458	-0.163139	0.539048	2.00489	0.0156675	-0.798273	0.846371	-0.259992	-1.02178	-0.625055
ENSG00000001561.7_ENPP4	9.97	6.24	2.8	3.52	10.26	3.17	2.25	1.44	3.08	12.43	4.46	9.14	6.32	7.45	8.18	3.19	3.21	5.71235	3.32185	1.28171	0.158841	-0.876726	-0.65998	1.36901	-0.765343	-1.0423	-1.28614	-0.792436	2.02226	-0.377005	1.03185	0.182924	0.523096	0.742853	-0.759322	-0.753301
ENSG00000001617.12_SEMA3F	11.76	8.55	8.81	22.74	10.5	4.54	26.51	22.45	15.67	16.37	28.75	8.53	5.84	15.77	9.34	6.21	12.27	13.8006	7.40782	-0.275464	-0.70879	-0.673692	1.20675	-0.445555	-1.25011	1.71568	1.16761	0.252357	0.346851	2.01806	-0.71149	-1.07462	0.265856	-0.602146	-1.02467	-0.206618
ENSG00000001626.16_CFTR	20.03	5.21	11.12	37.36	5.63	0.87	48.79	25.65	30.16	9.27	34.22	8.39	8.02	14.92	4.5	13.22	15.93	17.2524	13.5355	0.205213	-0.88969	-0.453059	1.48555	-0.85866	-1.21033	2.33	0.620419	0.953618	-0.589737	1.25357	-0.654751	-0.682087	-0.172314	-0.942145	-0.29791	-0.0976955
ENSG00000001629.10_ANKIB1	27.54	18.71	11.35	18.52	24	7.34	23.4	15.52	12.58	22.55	26.42	19.6	12.18	17.39	14.79	19.79	8.2	17.64	6.05227	1.63575	0.176793	-1.03928	0.1454	1.05085	-1.70184	0.951709	-0.350282	-0.83605	0.811266	1.4507	0.323845	-0.902141	-0.0413068	-0.470898	0.355239	-1.55975
ENSG00000001630.17_CYP51A1	7.7	5.98	7.35	5.54	9.04	3.41	3.89	5.63	4.39	16.22	5.91	9.7	4.62	12.98	8.84	3.14	2.51	6.87353	3.64246	0.226899	-0.245309	0.13081	-0.366107	0.594783	-0.950877	-0.819098	-0.341398	-0.681828	2.56598	-0.264527	0.775979	-0.618684	1.67647	0.539875	-1.025	-1.19796
ENSG00000001631.15_KRIT1	17.43	16.51	15.55	21.13	15.21	14.48	26.89	12.93	16.56	28.61	24.51	14.63	12.45	16.23	15.59	16.44	14.15	17.6059	4.78277	-0.0367742	-0.229132	-0.429852	0.736837	-0.500941	-0.653572	1.94116	-0.977652	-0.218677	2.30079	1.44354	-0.622209	-1.07801	-0.287675	-0.421489	-0.243767	-0.72257
ENSG00000002016.18_RAD52	10.99	8.05	5.94	25.33	5.36	7.59	14.68	12.16	13.66	9.65	21.46	4.09	5.74	8.81	5.36	5.97	12.12	10.4094	5.85735	0.0991212	-0.402812	-0.763043	2.54733	-0.862063	-0.481346	0.729098	0.29887	0.554958	-0.129651	1.88662	-1.07888	-0.797188	-0.27306	-0.862063	-0.757921	0.292041
ENSG00000002079.14_MYH16	1.86	0.2	3.18	9.25	0.43	0.35	9.09	5.02	4.89	1.01	9.48	0.42	1.04	1.24	0.21	1.25	3.09	3.05941	3.3255	-0.360671	-0.859844	0.0362617	1.86155	-0.790681	-0.814738	1.81344	0.589562	0.55047	-0.616272	1.93071	-0.793688	-0.60725	-0.547109	-0.856837	-0.544102	0.00919808
ENSG00000002330.13_BAD	14.52	13.08	12.41	8.67	23.04	9.39	20.07	6.75	11.23	17.73	11.27	12.98	11.57	14.35	15.56	7.9	7.78	12.8412	4.44441	0.377738	0.0537357	-0.0970154	-0.938522	2.29475	-0.776521	1.6265	-1.37053	-0.362517	1.09999	-0.353517	0.0312355	-0.286017	0.339488	0.61174	-1.11177	-1.13877
ENSG00000002549.12_LAP3	39.43	17.22	45.88	18.1	23.11	12.13	27.54	50.18	41.04	126.06	67.14	83.23	27.03	43.87	86.06	156.28	22.4	52.1588	40.3031	-0.315827	-0.866902	-0.15579	-0.845067	-0.720759	-0.993195	-0.610842	-0.0490985	-0.27588	1.83363	0.371713	0.770938	-0.623496	-0.205662	0.841156	2.58345	-0.738376
ENSG00000002586.20_CD99	16.98	19.21	9.6	20.39	29.05	7.2	19.91	12.67	19.28	34	22.97	17.34	17.89	23.89	9.97	11.59	14.17	18.0065	7.01468	-0.146332	0.171573	-1.19841	0.339791	1.57434	-1.54055	0.271364	-0.760757	0.181552	2.28001	0.707591	-0.0950108	-0.0166038	0.838745	-1.14566	-0.91472	-0.54692
ENSG00000002586.20_PAR_Y_CD99	16.98	19.21	9.6	20.39	29.05	7.2	19.91	12.67	19.28	34	22.97	17.34	17.89	23.89	9.97	11.59	14.17	18.0065	7.01468	-0.146332	0.171573	-1.19841	0.339791	1.57434	-1.54055	0.271364	-0.760757	0.181552	2.28001	0.707591	-0.0950108	-0.0166038	0.838745	-1.14566	-0.91472	-0.54692
ENSG00000002587.10_HS3ST1	8.54	5.14	2.25	9.15	3.87	3.94	8.53	3.84	7.69	6.68	9.76	6.69	4.1	6.29	10.24	6.91	6.46	6.47529	2.34289	0.881263	-0.569934	-1.80345	1.14162	-1.112	-1.08212	0.876995	-1.1248	0.518464	0.0873731	1.40199	0.0916413	-1.01383	-0.0790877	1.60686	0.185542	-0.00652787
ENSG00000002726.20_AOC1	1.15	0.07	2.74	6.04	0.2	0.44	5.71	4.37	6.14	1.3	8.07	0.96	0.38	0.73	0.38	2.19	4.91	2.69294	2.61164	-0.590795	-1.00433	0.0180189	1.28159	-0.954551	-0.862655	1.15524	0.642149	1.31988	-0.533359	2.05888	-0.663546	-0.885629	-0.751613	-0.885629	-0.192577	0.848915
ENSG00000002745.13_WNT16	1.32	0.31	0.88	4.89	0.25	0.18	2.82	1.07	2.38	1.27	7.44	0.22	0.56	0.46	0.47	1.23	2.25	1.64706	1.93003	-0.169458	-0.692765	-0.397433	1.68025	-0.723853	-0.760122	0.607732	-0.298989	0.379756	-0.195364	3.00147	-0.739397	-0.563234	-0.615046	-0.609865	-0.216089	0.3124
ENSG00000002746.15_HECW1	8.1	0.86	6.86	31.78	0.72	1.7	22.38	25.38	17.1	6.82	20.74	0.89	3.78	4.4	0.61	4.94	15.35	10.1418	9.9598	-0.205001	-0.931923	-0.329501	2.17256	-0.945979	-0.847584	1.22876	1.52997	0.698632	-0.333517	1.0641	-0.928911	-0.638744	-0.576494	-0.957024	-0.522276	0.522926
ENSG00000002822.15_MAD1L1	37.85	17.95	21.43	48.22	13.98	24.06	50.5	37.4	52.74	27.74	50.24	22.5	17.86	24.68	34.22	24.85	36.62	31.9318	12.6681	0.467176	-1.1037	-0.828993	1.28577	-1.41708	-0.621385	1.46575	0.431654	1.64257	-0.330891	1.44522	-0.744529	-1.1108	-0.572443	0.18063	-0.559023	0.370082
ENSG00000002834.18_LASP1	60.74	33.21	54.01	29.04	43.33	21.57	37.01	21.03	30.69	58.43	33.06	75.26	32.86	72.94	46.56	47.58	25.31	42.5076	16.9104	1.07817	-0.549818	0.680194	-0.796412	0.04863	-1.23815	-0.325104	-1.27008	-0.698839	0.941571	-0.558688	1.93682	-0.570515	1.79962	0.239637	0.299955	-1.01699
ENSG00000002919.14_SNX11	9.3	2.76	5.33	26.5	2.51	1.44	21.72	20.81	18.56	6.7	17.19	4.57	3.86	6.21	2.68	4.8	9.96	9.7	8.01193	-0.0499255	-0.866208	-0.545436	2.09687	-0.897411	-1.03096	1.50026	1.38668	1.10585	-0.374441	0.934856	-0.640295	-0.728913	-0.4356	-0.876193	-0.611588	0.0324516
ENSG00000002933.9_TMEM176A	5.43	1.5	3.61	32.82	1.5	0.78	28.77	15.48	23.75	7.21	27.91	1.92	3.77	4.58	0.95	5.65	17.5	10.7724	11.1589	-0.478752	-0.830936	-0.64185	1.97579	-0.830936	-0.895458	1.61285	0.421873	1.16298	-0.319238	1.53578	-0.793298	-0.627511	-0.554924	-0.880224	-0.459036	0.602894
ENSG00000003056.8_M6PR	26.69	19.45	14.92	27.93	26.79	9.68	31.23	50.14	23.83	41.51	50.39	24.54	17.9	27.85	18.05	27.35	23.55	27.1647	11.1977	-0.0423933	-0.688957	-1.09351	0.0683441	-0.0334629	-1.56146	0.363049	2.05179	-0.297804	1.2811	2.07412	-0.234398	-0.827379	0.0611998	-0.813983	0.0165476	-0.322809
ENSG00000003096.14_KLHL13	3.36	1.08	1.93	11.56	1.19	0.59	5.55	10.69	5.05	2.3	14.28	3.26	0.98	0.88	0.48	1.95	1.76	3.93471	4.2402	-0.135537	-0.673248	-0.472786	1.79833	-0.647306	-0.788809	0.380948	1.59315	0.263029	-0.385526	2.43981	-0.159121	-0.696832	-0.720416	-0.814751	-0.468069	-0.512878
ENSG00000003137.8_CYP26B1	2.05	0.21	0.97	5.28	0.3	0.28	5.29	3.76	4.02	1.29	8.95	0.17	0.63	0.52	0.36	1.19	3.87	2.30235	2.50484	-0.100746	-0.835323	-0.531911	1.18876	-0.799393	-0.807378	1.19275	0.581932	0.685731	-0.404158	2.65392	-0.851293	-0.667648	-0.711563	-0.775439	-0.444081	0.625847
ENSG00000003147.19_ICA1	23.24	13.55	15.51	35.4	13.87	6.72	25.37	10.96	24.43	16.87	30.89	13.06	15.11	15.65	19.34	9.24	15.85	17.9447	7.6426	0.692865	-0.575027	-0.31857	2.28395	-0.533157	-1.4687	0.971566	-0.913917	0.848571	-0.14062	1.69383	-0.639142	-0.370908	-0.300252	0.182568	-1.13897	-0.274083
ENSG00000003249.14_DBNDD1	3.6	0.67	2.28	6.29	1.69	0.57	6.63	4.07	5.64	1.56	11.64	2.15	2.24	2.21	1.84	1.23	4.01	3.43059	2.81778	0.0601225	-0.979704	-0.408332	1.01478	-0.617717	-1.01519	1.13544	0.226921	0.784097	-0.663852	2.91344	-0.454468	-0.422527	-0.433174	-0.564483	-0.780966	0.205627
ENSG00000003393.15_ALS2	10.04	9.72	3.11	17.97	8.61	4.7	14.21	7.13	11.37	18.62	18.87	11.63	4.78	12.16	7.55	4.62	8.59	10.2165	4.95368	-0.0356241	-0.100223	-1.43458	1.56521	-0.324298	-1.11361	0.806174	-0.623066	0.232863	1.69642	1.74689	0.285349	-1.09746	0.39234	-0.53828	-1.12976	-0.328336
ENSG00000003400.15_CASP10	9.15	4	7.33	22.93	3.04	2.34	23.56	15.84	19.24	10.69	22.94	9.09	4.77	7.21	3.35	9.77	7.43	10.7459	7.36044	-0.216819	-0.916505	-0.464087	1.65535	-1.04693	-1.14204	1.74094	0.692094	1.15402	-0.00759226	1.65671	-0.224971	-0.811892	-0.48039	-1.00482	-0.132585	-0.4505
ENSG00000003402.20_CFLAR	57.47	54.01	48.77	71.86	59.01	32.2	143.76	64.02	52.24	94.04	78.12	85.73	50.5	87.35	53.66	100.93	33.6	68.6629	27.7252	-0.40371	-0.528506	-0.717504	0.115312	-0.348165	-1.31516	2.70862	-0.167463	-0.592347	0.915307	0.3411	0.615579	-0.655106	0.67401	-0.54113	1.16382	-1.26466
ENSG00000003436.16_TFPI	7.22	1.37	2.67	15.99	2.1	0.45	25.54	6.63	13.03	4.74	18.94	0.43	2.66	4.22	0.71	3.21	6	6.81824	7.28965	0.0551144	-0.747394	-0.569059	1.25819	-0.647252	-0.8736	2.56827	-0.0258223	0.852135	-0.285094	1.66287	-0.876344	-0.57043	-0.356428	-0.837933	-0.494981	-0.112246
ENSG00000003509.16_NDUFAF7	12.84	2.79	5.8	13.94	8.5	3.14	12.55	6.43	7.25	8.64	13.37	3.28	5.07	7.39	3.74	3.12	4.5	7.19706	3.8893	1.45089	-1.13312	-0.359206	1.73372	0.335007	-1.04313	1.37632	-0.197223	0.013612	0.371003	1.58716	-1.00714	-0.5469	0.0496082	-0.888864	-1.04828	-0.693456
ENSG00000003756.17_RBM5	153.61	121.66	70.9	79.16	138.68	83.05	96.06	136.81	90.39	138.23	95.62	131.63	100.84	169.18	141.53	106.32	65.68	112.903	30.8734	1.31852	0.283644	-1.36049	-1.09295	0.834929	-0.966948	-0.545549	0.774359	-0.729203	0.820353	-0.559801	0.606576	-0.390723	1.82284	0.927241	-0.213224	-1.52957
ENSG00000003987.14_MTMR7	4.24	2.31	2.57	16.87	2.82	0.78	15.26	7.65	7.97	8.03	13.68	2.03	4.61	1.87	1.71	3.55	9.32	6.19235	5.05594	-0.38615	-0.76788	-0.716455	2.1119	-0.667008	-1.07049	1.79346	0.288304	0.351596	0.363463	1.48096	-0.82326	-0.312969	-0.854906	-0.886552	-0.522623	0.618608
ENSG00000003989.17_SLC7A2	4.22	10.65	1.7	9.41	14.07	2.22	5.49	4.55	3.91	13.25	7.95	11.2	7.11	6.26	5.31	3.45	7.9	6.97941	3.70843	-0.744092	0.989796	-1.42362	0.655423	1.91202	-1.2834	-0.401629	-0.655105	-0.827685	1.6909	0.261725	1.13811	0.0352139	-0.193994	-0.450167	-0.951727	0.248242
ENSG00000004059.11_ARF5	18.76	13.2	8.3	15.67	19	5.83	13.25	18.97	14.96	16.2	16.87	9.4	9.73	21.11	11.48	11.93	14.7	14.08	4.26137	1.09824	-0.206506	-1.35637	0.373119	1.15456	-1.936	-0.194773	1.14752	0.206506	0.497492	0.654719	-1.09824	-1.0208	1.6497	-0.610132	-0.504532	0.145493
ENSG00000004139.14_SARM1	5.77	2.21	5.5	14.83	2.41	2.25	10.15	13.74	10.69	4.59	15.49	3.14	4.04	3.87	3	2.12	7.9	6.57059	4.67339	-0.171308	-0.933068	-0.229082	1.76733	-0.890273	-0.924509	0.765914	1.53409	0.881462	-0.423801	1.90855	-0.734069	-0.541489	-0.577865	-0.764026	-0.952326	0.284464
ENSG00000004142.12_POLDIP2	8.93	4.93	6.35	4.93	7.98	3.86	4.73	4.13	3.01	9.68	7.74	7.58	5.59	12.79	8.73	5.65	3.7	6.48882	2.59433	0.940965	-0.600857	-0.0535103	-0.600857	0.574782	-1.01329	-0.677948	-0.909222	-1.34093	1.23006	0.482273	0.4206	-0.346457	2.42882	0.863874	-0.323329	-1.07497
ENSG00000004399.12_PLXND1	22.85	2.05	8.04	41.97	2.37	1.9	38.95	34.07	33.7	13.06	46.95	2.43	3.34	10.25	1.68	17.62	19.32	17.6794	15.9005	0.325184	-0.98295	-0.606233	1.52766	-0.962825	-0.992384	1.33773	1.03082	1.00755	-0.29052	1.84086	-0.959051	-0.90182	-0.467243	-1.00622	-0.00373647	0.103178
ENSG00000004455.17_AK2	16.88	13.74	15.43	24.43	16.64	7.03	18.63	16.72	16.69	20.25	16.66	13.48	11.53	28.55	20.7	12.74	13.16	16.6624	5.01068	0.0434366	-0.583225	-0.245945	1.55022	-0.00446106	-1.92236	0.392691	0.0115048	0.00551763	0.716	-0.000469585	-0.635114	-1.02428	2.37246	0.805808	-0.782798	-0.698978
ENSG00000004468.13_CD38	7.19	14.07	4.32	18.08	16.12	4.74	16.97	12.5	12.32	27.5	22.3	25.37	10.04	10.58	12.44	35.84	12.36	15.4553	8.34702	-0.990209	-0.165963	-1.33404	0.314448	0.0796339	-1.28373	0.181467	-0.354054	-0.375618	1.44299	0.820018	1.18781	-0.648769	-0.584076	-0.361242	2.44215	-0.370826
ENSG00000004478.8_FKBP4	21.49	20.17	24.84	16.77	27.36	6.43	23.19	49.74	30.97	27.56	24.73	48.02	10.36	80.98	24.29	19.44	42.14	29.3224	17.6724	-0.443196	-0.517889	-0.253635	-0.710279	-0.11104	-1.29537	-0.347001	1.15534	0.0932326	-0.0997233	-0.25986	1.05801	-1.07299	2.92306	-0.284757	-0.559196	0.725291
ENSG00000004487.16_KDM1A	22.07	14.67	10.81	18.61	19.3	6.25	13.66	11.32	13.17	17.74	18.03	17.61	11.91	19.12	12.43	11.28	11.07	14.65	4.17021	1.77929	0.00479592	-0.920817	0.949593	1.11505	-2.01429	-0.237398	-0.798521	-0.354898	0.74097	0.810511	0.709797	-0.657042	1.07189	-0.532348	-0.808113	-0.85847
ENSG00000004534.15_RBM6	48.11	41.9	25.04	55.59	40.07	29.04	49.49	38.62	53.12	44.55	71.03	34.1	23.03	32.46	51.59	26.8	37.07	41.2712	12.682	0.539253	0.0495838	-1.27986	1.12906	-0.0947148	-0.964449	0.648068	-0.20905	0.9343	0.258541	2.34653	-0.565459	-1.43835	-0.694776	0.813656	-1.14108	-0.33127
ENSG00000004660.15_CAMKK1	5.23	0.63	2.26	11.07	1.55	0.92	9.49	5.45	8.07	2.51	13.26	1.02	1.55	2.29	0.79	2.03	4.29	4.25941	3.94556	0.245995	-0.919874	-0.50675	1.72614	-0.6867	-0.846373	1.32569	0.301754	0.965793	-0.443388	2.2812	-0.821028	-0.6867	-0.499147	-0.879322	-0.565044	0.00775258
ENSG00000004700.16_RECQL	9.12	3.12	4.85	10.19	9.13	3.16	11.61	18.87	6.91	9.98	9.69	7.1	6.46	10.45	3.54	6.28	3.51	7.88059	3.99684	0.310098	-1.19109	-0.758247	0.57781	0.3126	-1.18108	0.933091	2.74953	-0.242839	0.525268	0.452711	-0.195301	-0.355428	0.642861	-1.08601	-0.400464	-1.09351
ENSG00000004766.17_VPS50	8.74	5.53	7.93	20.59	7.42	4.65	14.78	12.62	16.63	12.94	13.37	10.21	7.6	10.85	5.44	8.62	8.89	10.4006	4.29156	-0.386943	-1.13492	-0.575686	2.37429	-0.694524	-1.33998	1.02047	0.517158	1.45155	0.591723	0.69192	-0.0444101	-0.652581	0.10472	-1.15589	-0.414905	-0.351991
ENSG00000004776.13_HSPB6	1.17	0.5	2.85	6.31	0.22	0	8.83	2.06	8.46	2.21	9.41	0.3	0.56	1.16	0.28	0.55	5.31	2.95176	3.34504	-0.532658	-0.732955	-0.0304226	1.00394	-0.816661	-0.88243	1.7573	-0.266593	1.64669	-0.221751	1.93069	-0.792745	-0.715018	-0.535648	-0.798724	-0.718007	0.704994
ENSG00000004777.18_ARHGAP33	8.42	3.97	4.9	12.38	5.51	4.93	13.54	11.2	16.45	6.82	17.26	5.4	3.85	5.02	8.22	2.18	9.15	8.18824	4.52641	0.0512027	-0.931916	-0.726455	0.926068	-0.59169	-0.719827	1.18234	0.665376	1.82523	-0.302278	2.00418	-0.615992	-0.958427	-0.699944	0.00701763	-1.32737	0.212478
ENSG00000004779.10_NDUFAB1	35.47	21.33	17.91	15.6	37.99	8.71	7.46	4.07	9.74	40.46	10.01	34.84	27.37	48.11	22.27	15.03	9.43	21.5176	13.5041	1.0332	-0.0138956	-0.267153	-0.438212	1.21981	-0.948429	-1.04099	-1.29203	-0.872156	1.40271	-0.852162	0.986544	0.433377	1.96921	0.0557131	-0.480422	-0.895112
ENSG00000004799.8_PDK4	8.07	13.99	1.19	18.37	3.59	2.44	15.12	7.65	10.88	6.24	12.77	3.39	4.17	11.78	3	3.15	11.11	8.05353	5.20503	0.00316436	1.14053	-1.31863	1.98202	-0.857542	-1.07848	1.35762	-0.0775269	0.543027	-0.348419	0.906138	-0.895967	-0.746111	0.715937	-0.970894	-0.942076	0.587215
ENSG00000004809.14_SLC22A16	3.27	0.18	3.64	17.63	0.7	4.08	15.1	7.82	11.96	7.24	16.65	4.15	5	1.13	11.07	3.08	4.83	6.91353	5.59064	-0.651719	-1.20443	-0.585537	1.91686	-1.11142	-0.506834	1.46432	0.162141	0.902664	0.0583959	1.74157	-0.494313	-0.342274	-1.0345	0.743469	-0.685704	-0.372681
ENSG00000004838.14_ZMYND10	45.94	47.18	15.64	17.84	55.88	24.72	8.87	15.87	29.15	58.58	24.1	45.09	43.98	58.1	50.7	25.11	25.93	34.8635	16.5436	0.669532	0.744485	-1.16199	-1.02901	1.27037	-0.613139	-1.57121	-1.14809	-0.345362	1.43357	-0.650616	0.618152	0.551057	1.40456	0.957256	-0.589565	-0.539999
ENSG00000004846.16_ABCB5	4.14	0.62	3.29	12.63	0.74	0.37	11.78	3.61	8.19	3.36	13.72	0.68	1.99	2.3	0.38	1.81	5.86	4.43941	4.46783	-0.067015	-0.854869	-0.257264	1.83324	-0.828011	-0.910825	1.64299	-0.185641	0.839465	-0.241596	2.0772	-0.84144	-0.548233	-0.478848	-0.908587	-0.588521	0.317959
ENSG00000004848.8_ARX	1.94	4.84	0.32	17.44	0.86	0.19	2.51	3.8	2.91	1.94	5.43	0.36	0.54	1.61	0.1	1.24	1.95	2.82235	4.08981	-0.215744	0.493335	-0.611851	3.57416	-0.479815	-0.643637	-0.0763735	0.239045	0.0214306	-0.215744	0.637596	-0.602071	-0.558059	-0.296433	-0.665643	-0.386901	-0.213299
ENSG00000004864.13_SLC25A13	18.07	4.28	9.88	7.59	8.81	4.59	14.24	8.42	12.45	10.56	10.2	14.52	9.19	14.26	11.05	11.99	4.65	10.2794	3.81422	2.04251	-1.57291	-0.104717	-0.705102	-0.385246	-1.49163	1.03838	-0.487495	0.569078	0.0735638	-0.0208199	1.11178	-0.285619	1.04362	0.20203	0.448477	-1.4759
ENSG00000004866.20_ST7	104.97	3.37	8.23	20.03	5.83	1.53	18.78	18.99	11.56	5.75	21.94	9.52	4.36	6.96	3.99	5	8.61	15.26	23.9936	3.73892	-0.495549	-0.292995	0.198803	-0.393022	-0.572236	0.146706	0.155458	-0.154208	-0.396356	0.278408	-0.239231	-0.454288	-0.345926	-0.469709	-0.427614	-0.277157
ENSG00000004897.12_CDC27	16.33	4.48	2.3	21.05	8.78	4.23	20.34	21.21	16.06	13.85	23.52	11.77	5.51	11.7	6.37	12.58	8.52	12.2706	6.68109	0.607597	-1.16607	-1.49236	1.31407	-0.522458	-1.20348	1.2078	1.33802	0.567185	0.2364	1.68377	-0.0749261	-1.0119	-0.0854035	-0.883178	0.0463116	-0.561374
ENSG00000004939.15_SLC4A1	3.25	0.03	3.3	14.88	0.19	0.44	13.26	4.27	14.89	4.15	19.76	0.23	0.94	1.5	0.31	5.23	8.29	5.58353	6.30437	-0.370145	-0.880902	-0.362214	1.47461	-0.855522	-0.815867	1.21764	-0.208352	1.47619	-0.227387	2.24867	-0.849178	-0.736557	-0.64773	-0.836488	-0.0560769	0.429301
ENSG00000004948.15_CALCR	1.72	0.21	0.48	5.2	0.2	0.39	5.62	4.12	2.93	1.01	5.94	0.18	1	0.67	0.17	0.89	1.57	1.9	2.05106	-0.0877595	-0.823964	-0.692325	1.60892	-0.828839	-0.736204	1.8137	1.08237	0.502179	-0.433922	1.96971	-0.83859	-0.438797	-0.59969	-0.843466	-0.492428	-0.160892
ENSG00000004961.15_HCCS	8.59	6.05	6.06	6.11	7.7	2.51	4.23	3.69	3.48	7.93	5.92	9.58	5.72	13.05	7.13	8.68	3.08	6.44176	2.69968	0.795737	-0.145115	-0.141411	-0.12289	0.466068	-1.45638	-0.819269	-1.01929	-1.09708	0.551263	-0.193269	1.16245	-0.267352	2.44778	0.254932	0.829074	-1.24525
ENSG00000004975.12_DVL2	16.06	5.5	8.06	40.71	13.2	5.47	30.58	15.12	30.83	14.55	38.79	8.96	7.39	17.85	7.5	13.68	22.36	17.4476	11.3659	-0.122089	-1.05118	-0.825948	2.04668	-0.373718	-1.05382	1.15542	-0.204792	1.17741	-0.254942	1.87775	-0.746764	-0.884896	0.0354	-0.875218	-0.331487	0.432201
ENSG00000005001.10_PRSS22	17.97	12.29	40.68	15.95	10.71	7.5	12.42	8.92	8.58	15.26	18.61	13.32	6.45	20.04	21.19	7.88	7.42	14.4229	8.25854	0.429502	-0.258271	3.17938	0.184907	-0.449588	-0.838277	-0.24253	-0.666334	-0.707503	0.101357	0.506998	-0.133552	-0.965418	0.680152	0.819401	-0.792264	-0.847964
ENSG00000005007.12_UPF1	46.54	26.74	24.99	30	31.73	14.76	26.77	42.56	33.87	31.35	35.57	44.74	27.13	51.32	47.14	28.42	20.84	33.2041	10.1435	1.31472	-0.637265	-0.809788	-0.315878	-0.145326	-1.81831	-0.634307	0.922349	0.065646	-0.182788	0.23324	1.13726	-0.598817	1.78595	1.37387	-0.471642	-1.21892
ENSG00000005020.13_SKAP2	5.1	0.95	7.97	14.79	0.84	0.59	26.8	8.63	13.31	11.02	12.42	5	4.05	8.21	2.1	4.5	8.36	7.92	6.58031	-0.428551	-1.05922	0.00759842	1.04402	-1.07594	-1.11393	2.86916	0.107898	0.81911	0.471102	0.683858	-0.443748	-0.588118	0.0440708	-0.884456	-0.519732	0.0668661
ENSG00000005022.6_SLC25A5	79.69	31.3	26.35	9.47	77.46	22.06	11.64	12.96	19.5	76.59	15.09	41.11	56	95.86	38.07	30.76	11.44	38.55	28.1249	1.46276	-0.257779	-0.43378	-1.03396	1.38347	-0.586314	-0.956805	-0.909871	-0.677337	1.35254	-0.834137	0.0910227	0.620447	2.0377	-0.0170667	-0.276979	-0.963916
ENSG00000005059.16_MCUB	6.1	1.27	3.22	7.38	3.1	0.63	11.55	5.25	6.94	6.33	7.45	3.03	3.84	4.91	3.02	8.09	3.82	5.05471	2.75235	0.379782	-1.37508	-0.666595	0.844838	-0.710194	-1.60761	2.35991	0.0709553	0.684975	0.463347	0.870271	-0.735627	-0.441333	-0.0525753	-0.73926	1.1028	-0.4486
ENSG00000005073.6_HOXA11	1.04	0.13	1.56	3.86	0.13	0.07	3.91	1.16	2.37	1.13	6.84	0.36	0.59	0.91	0.04	1	2.28	1.61059	1.8058	-0.315976	-0.819908	-0.0280143	1.24566	-0.819908	-0.853134	1.27335	-0.249523	0.420541	-0.266136	2.8959	-0.692541	-0.565173	-0.387966	-0.869748	-0.338127	0.370701
ENSG00000005075.15_POLR2J	12.44	14.93	19.35	4.23	20.81	3.96	6.16	13.1	8.15	32.29	11.46	15.19	21.75	32.78	10.52	7.87	9.45	14.3788	8.63909	-0.224424	0.0638003	0.575428	-1.17476	0.744427	-1.20601	-0.951353	-0.148028	-0.721004	2.07327	-0.337862	0.093896	0.853235	2.12999	-0.44667	-0.753415	-0.570526
ENSG00000005100.13_DHX33	3.66	2.06	3.37	6.62	2.31	1.1	4.08	5.28	5.87	3.81	9.14	3.05	3.18	4.12	1.61	2.68	3.91	3.87353	1.98091	-0.107794	-0.915504	-0.254191	1.38647	-0.789299	-1.40013	0.10423	0.710013	1.00786	-0.0320708	2.65861	-0.415733	-0.350107	0.124423	-1.14267	-0.602516	0.018411
ENSG00000005102.14_MEOX1	3.72	0.17	1.46	8.29	0.48	0.21	9.54	7.65	6.52	1.49	7.68	0.55	0.7	0.88	0.46	2.11	5.48	3.37588	3.36121	0.102379	-0.953788	-0.569998	1.46201	-0.86156	-0.941888	1.8339	1.2716	0.935413	-0.561073	1.28053	-0.840734	-0.796107	-0.742555	-0.86751	-0.376615	0.626
ENSG00000005108.16_THSD7A	6.13	0.81	1.66	7.86	3.35	1.64	10.28	4	10.98	3.96	15.78	1.1	3.15	3.81	1.26	3.99	4.82	4.97529	4.10173	0.281517	-1.0155	-0.808267	0.70329	-0.396246	-0.813143	1.29328	-0.237776	1.46394	-0.247528	2.63418	-0.944794	-0.445006	-0.284098	-0.905786	-0.240214	-0.0378606
ENSG00000005156.12_LIG3	27.85	10.63	16	50.76	18.99	7.09	38.05	38.07	30.68	17.82	52.45	23.44	18.23	20	16.01	10.79	21.41	24.6041	13.3715	0.242746	-1.04507	-0.643466	1.95609	-0.419856	-1.30981	1.00556	1.00706	0.45439	-0.507355	2.08248	-0.0870594	-0.476693	-0.344322	-0.642718	-1.0331	-0.238875
ENSG00000005175.10_RPAP3	13.93	12.87	13.67	22.48	19.35	9.34	16.12	26.34	16.09	19.91	15.44	13.65	11.12	14.22	13.32	11.64	10.4	15.2876	4.47946	-0.303082	-0.539718	-0.361125	1.60563	0.906884	-1.32776	0.185815	2.46734	0.179118	1.0319	0.0340114	-0.36559	-0.930389	-0.238343	-0.439259	-0.814304	-1.09112
ENSG00000005187.12_ACSM3	10.39	2.01	5	37.87	5.51	2.65	34.56	23.02	15.69	9.26	32.87	4.82	6.08	6.04	1.37	6.06	14.5	12.8059	11.9971	-0.201373	-0.899876	-0.650649	2.08919	-0.608138	-0.84653	1.81329	0.851384	0.240402	-0.295562	1.67242	-0.665652	-0.560627	-0.563961	-0.953223	-0.562294	0.141211
ENSG00000005189.19_REXO5	7.62	0.81	7.46	15.77	4.09	3.76	27.67	6.91	20.43	7.67	26.24	4.64	4.21	9.3	2.79	4.57	9.42	9.60941	8.08322	-0.246116	-1.0886	-0.26591	0.762145	-0.682824	-0.723649	2.23433	-0.333953	1.33865	-0.239931	2.05742	-0.614781	-0.667978	-0.0382783	-0.843651	-0.623441	-0.0234327
ENSG00000005194.15_CIAPIN1	7.51	4.2	5.73	16.92	6.3	3.93	16.67	13.07	9.9	8.72	18.4	6.31	4.62	9.72	9.63	11.11	5.95	9.33471	4.57918	-0.398479	-1.12132	-0.787194	1.65647	-0.662718	-1.18028	1.60188	0.815712	0.123449	-0.134239	1.97968	-0.660534	-1.0296	0.0841404	0.0644862	0.387688	-0.739151
ENSG00000005206.17_SPPL2B	28.91	25.26	19.83	30.29	28.04	16.76	35.11	18.7	33.91	29.48	36.86	25.8	17.44	22.42	36.01	17.18	24.51	26.2653	6.84231	0.386523	-0.146923	-0.940516	0.588209	0.259373	-1.38919	1.29265	-1.10566	1.11727	0.469828	1.54841	-0.0680025	-1.28981	-0.561988	1.42418	-1.32781	-0.256535
ENSG00000005238.19_FAM214B	6.71	1.62	6.54	19.84	1.95	1.04	15.65	7.14	15.99	6.91	19.73	3.75	4.99	3.44	2.49	4.53	5.61	7.52529	6.24405	-0.130571	-0.945747	-0.157797	1.97223	-0.892896	-1.03864	1.30119	-0.0617058	1.35564	-0.0985408	1.95461	-0.604622	-0.406033	-0.654269	-0.806414	-0.479703	-0.306739
ENSG00000005243.10_COPZ2	5.42	0.89	5.6	9.86	2.99	2.43	12	2.58	11.29	7.59	15.33	2.56	3.61	2.62	2.89	2.57	8.37	5.8	4.21244	-0.090209	-1.16559	-0.0474784	0.963812	-0.667072	-0.800011	1.47183	-0.764402	1.30328	0.424932	2.26235	-0.76915	-0.519889	-0.754907	-0.690811	-0.766776	0.610098
ENSG00000005249.13_PRKAR2B	19.21	2.93	7.16	8.59	10.57	7.66	3.49	1.54	7.01	8.82	4.44	7.33	8.93	16.29	7.41	2.19	3.47	7.47294	4.71355	2.49007	-0.963804	-0.0663918	0.236989	0.657054	0.0396853	-0.844997	-1.2587	-0.0982149	0.285784	-0.643451	-0.0303256	0.309121	1.87058	-0.0133532	-1.1208	-0.84924
ENSG00000005302.19_MSL3	19.65	19.54	10.56	16.78	20.17	11.9	8.64	9.52	8.87	22.42	15.23	26.91	14.78	34.21	24.21	13.67	8.76	16.8129	7.26807	0.390346	0.375211	-0.86033	-0.00453231	0.461891	-0.675962	-1.1245	-1.00342	-1.09285	0.771465	-0.217794	1.38924	-0.279709	2.39363	1.01775	-0.432431	-1.10799
ENSG00000005339.15_CREBBP	43.84	24.21	23.86	31.45	32.69	18.14	43.19	79.95	24.95	34.05	26.91	33.7	36.76	57.57	28.12	33.06	17.35	34.6941	15.3114	0.597325	-0.684726	-0.707585	-0.211876	-0.130891	-1.08116	0.554873	2.9557	-0.636396	-0.0420679	-0.508387	-0.0649266	0.134924	1.49404	-0.429361	-0.106726	-1.13276
ENSG00000005379.17_TSPOAP1	24.5	23.33	13.66	32.65	32.9	12.33	25.8	32.36	26.74	21.01	45.43	21.83	18.65	18.65	29.54	15.57	23.11	24.5918	8.31117	-0.0110411	-0.151816	-1.31531	0.969567	0.999647	-1.47534	0.145375	0.934675	0.258476	-0.430958	2.50726	-0.332296	-0.714914	-0.714914	0.595372	-1.0855	-0.178286
ENSG00000005381.8_MPO	4.35	0.9	3.46	21.7	0.47	1.34	11.39	11.4	8.42	10.4	37.3	2.88	4.93	2.71	0.27	4.18	4.83	7.70176	9.37775	-0.357417	-0.725309	-0.452322	1.49271	-0.771162	-0.678389	0.393296	0.394363	0.0765893	0.287727	3.15622	-0.514171	-0.295568	-0.532299	-0.792489	-0.375545	-0.306232
ENSG00000005421.9_PON1	1.87	0.18	1.87	7.93	0.11	0.51	7.75	4.11	4.45	2.56	7.3	0.34	1.11	0.71	0.24	0.77	4.6	2.73	2.78104	-0.309237	-0.916923	-0.309237	1.8698	-0.942093	-0.798262	1.80508	0.496217	0.618474	-0.0611282	1.64327	-0.859391	-0.582516	-0.726347	-0.895348	-0.704772	0.67241
ENSG00000005436.14_GCFC2	8.98	4.3	2.72	8.5	4.99	3.11	4.85	1.66	4.4	5.49	11.99	4.73	4.78	5.31	5.39	4.47	3.16	5.22529	2.51449	1.49323	-0.367985	-0.996344	1.30233	-0.0935753	-0.841242	-0.149253	-1.4179	-0.328216	0.105272	2.69029	-0.196976	-0.177091	0.0336871	0.0655027	-0.300377	-0.821358
ENSG00000005448.17_WDR54	34.94	36.43	12.87	27.08	48.72	21.16	23.83	16.97	24.65	55.77	38.51	39.31	32.46	53.33	30.11	18.19	19.47	31.4	12.8047	0.276462	0.392826	-1.44713	-0.337377	1.35263	-0.799709	-0.591191	-1.12693	-0.527152	1.90321	0.555267	0.617744	0.0827824	1.71266	-0.100745	-1.03166	-0.931692
ENSG00000005469.11_CROT	9.46	2.58	10.13	10.5	9.99	5.72	5.79	8.48	2.7	9.99	6.77	5.43	5.85	5.75	5.63	2.81	3.35	6.52529	2.77967	1.05577	-1.41934	1.29681	1.42992	1.24644	-0.289708	-0.264525	0.703214	-1.37617	1.24644	0.088034	-0.394037	-0.24294	-0.278915	-0.322086	-1.33659	-1.14233
ENSG00000005471.17_ABCB4	4.91	0.39	7.88	27.38	0.63	1.39	22.9	17.6	19.34	7.37	25.48	1.53	2.9	4.54	1	3.12	12.8	9.48	9.44802	-0.483699	-0.962106	-0.169348	1.89458	-0.936704	-0.856264	1.4204	0.859439	1.04361	-0.223327	1.69348	-0.841446	-0.696442	-0.522861	-0.897543	-0.673157	0.351396
ENSG00000005483.21_KMT2E	28.37	17.21	24.49	17.43	23.16	11.91	30.43	31.71	19.81	30.9	15.68	23.11	25.25	39.34	21.56	19.69	12.87	23.1129	7.34573	0.715661	-0.803588	0.187464	-0.773638	0.00640628	-1.52509	0.996096	1.17035	-0.449641	1.06008	-1.01187	-0.000400392	0.290925	2.20904	-0.211407	-0.465977	-1.39441
ENSG00000005486.17_RHBDD2	32.61	10.89	16.41	31.47	37.39	16.53	26.55	19.84	26.12	43.22	25.91	22.2	13.62	30.67	30.54	15.17	14.13	24.31	9.24616	0.89767	-1.45141	-0.854409	0.774376	1.41464	-0.841431	0.242263	-0.483444	0.195757	2.04517	0.173045	-0.228203	-1.15616	0.687853	0.673794	-0.988519	-1.101
ENSG00000005513.10_SOX8	1.15	0.13	1.12	3.66	0.06	0	2.91	0.82	2.87	0.72	2.71	0.28	0.53	0.43	0.08	0.3	1.94	1.15941	1.19334	-0.00788689	-0.862628	-0.0330263	2.09545	-0.921287	-0.971566	1.46696	-0.284421	1.43344	-0.368219	1.29936	-0.736931	-0.527436	-0.611234	-0.904527	-0.720171	0.654119
ENSG00000005700.15_IBTK	11.6	5.71	6.17	8.43	10.48	4.35	6.67	3.61	7.14	15.61	9.41	11.17	7.52	13.78	12.23	5.35	6.12	8.55	3.44498	0.885345	-0.824387	-0.69086	-0.0348333	0.560235	-1.21916	-0.545721	-1.43397	-0.409291	2.04936	0.249638	0.760526	-0.298985	1.51815	1.06822	-0.928887	-0.705373
ENSG00000005801.18_ZNF195	8.02	4.43	6.34	23.09	5.37	5.97	19.26	26.34	15.89	8.71	22.68	5.87	3.49	7.06	7.05	6.97	12.46	11.1176	7.40789	-0.418155	-0.902774	-0.64494	1.61616	-0.775882	-0.694887	1.09915	2.05488	0.644226	-0.325011	1.56082	-0.708386	-1.02967	-0.547747	-0.549097	-0.559896	0.181206
ENSG00000005810.18_MYCBP2	23.31	8.85	20.31	65.83	12.08	10.64	54.22	37.74	46.58	28.26	55.04	12.67	20.79	23.88	17.88	16.7	25.12	28.2294	17.3818	-0.28302	-1.11492	-0.455614	2.16321	-0.929097	-1.01194	1.49527	0.547157	1.05573	0.00175978	1.54245	-0.895153	-0.427999	-0.250227	-0.595415	-0.663302	-0.178889
ENSG00000005812.11_FBXL3	6.9	6.4	5.83	7.32	7.58	4.61	10.48	7.45	4.01	8.93	4.6	6.19	9.21	10.73	4.98	4.29	5.56	6.76882	2.10164	0.0624162	-0.175493	-0.44671	0.26226	0.385973	-1.02721	1.76585	0.324116	-1.3127	1.02833	-1.03197	-0.275415	1.16156	1.8848	-0.851155	-1.17947	-0.575181
ENSG00000005844.18_ITGAL	7.77	1.66	11.98	34.11	4.77	2.05	29.14	34.25	16.55	12.42	38.1	8.33	9.8	7.93	4.37	18.24	18.62	15.2994	11.8497	-0.635408	-1.15103	-0.280126	1.58743	-0.888579	-1.11812	1.16801	1.59924	0.105537	-0.242994	1.92414	-0.58815	-0.464096	-0.621906	-0.922335	0.248157	0.280225
ENSG00000005882.12_PDK2	14.61	13.4	7.3	19.02	16.07	1.27	12.38	12.74	18.64	9.7	23.77	7.62	9.3	12.04	8.63	8.94	14.2	12.3312	5.30693	0.429405	0.201401	-0.948038	1.26039	0.704517	-2.08429	0.00919995	0.0770357	1.18879	-0.4958	2.15545	-0.88774	-0.571173	-0.0548672	-0.697423	-0.639009	0.352147
ENSG00000005884.18_ITGA3	14.41	15.04	9.7	25.99	16.02	7.6	22.84	19.68	21.48	19.44	32.18	10.13	11.13	10.87	6.38	13.84	15.79	16.0306	6.88846	-0.235261	-0.143804	-0.919014	1.44581	-0.0015371	-1.22387	0.988525	0.529787	0.791093	0.494946	2.34442	-0.856591	-0.71142	-0.749165	-1.40098	-0.318009	-0.0349263
ENSG00000005889.15_ZFX	18.8	11.11	6.48	28.78	17.5	4.66	13.19	21.73	20.57	15.27	41.19	17.68	8.27	9.87	10.86	13.11	6.61	15.6282	9.13094	0.347364	-0.494827	-1.00189	1.44035	0.204991	-1.20122	-0.26703	0.668251	0.541211	-0.0392331	2.79947	0.224705	-0.805857	-0.630629	-0.522206	-0.275791	-0.987657
ENSG00000005893.16_LAMP2	13.12	5.55	7.62	9.58	12.03	4.03	14.68	8.49	3.33	11.76	11.44	7.81	5.44	10.13	6.28	7.83	2.95	8.35706	3.50848	1.35755	-0.800078	-0.210079	0.348567	1.04687	-1.23331	1.80219	0.0378914	-1.43283	0.969918	0.878711	-0.155925	-0.83143	0.50533	-0.592011	-0.150224	-1.54114
ENSG00000005961.19_ITGA2B	4.85	0.99	2.04	17.69	0.72	0.44	20.18	12.3	12.46	5.71	22.27	0.68	1.44	3.57	0.58	1.96	6.58	6.73294	7.40247	-0.254366	-0.775814	-0.633969	1.48019	-0.812288	-0.850113	1.81656	0.752054	0.773668	-0.138189	2.0989	-0.817692	-0.715023	-0.427282	-0.831201	-0.644776	-0.0206608
ENSG00000005981.13_ASB4	2.36	0.79	0.79	8.92	0.66	1.34	6.77	7.12	3.43	2.17	8.58	0.3	1.75	1.08	0.3	0.41	2.14	2.87706	2.99659	-0.172549	-0.696479	-0.696479	2.01661	-0.739861	-0.512936	1.29912	1.41592	0.184524	-0.235955	1.90315	-0.859998	-0.376114	-0.599702	-0.859998	-0.82329	-0.245966
ENSG00000006007.12_GDE1	23.47	13.96	14.08	24.66	19.51	6.21	19.95	11.01	14.94	20.28	24.41	14.19	14.56	23.3	13.25	8.43	12.98	16.4229	5.62954	1.2518	-0.437503	-0.416187	1.46318	0.548368	-1.81417	0.626527	-0.961524	-0.263421	0.685146	1.41878	-0.396647	-0.330922	1.2216	-0.563623	-1.41982	-0.611585
ENSG00000006015.17_REX1BD	24.76	5.7	6.27	8.94	11.8	6.21	16.77	44.99	10.4	15.63	11.31	10.1	8.97	17.95	15.84	9.98	8.89	13.7947	9.4456	1.16089	-0.856982	-0.796636	-0.513965	-0.211178	-0.802988	0.314993	3.30263	-0.359396	0.194302	-0.263054	-0.391156	-0.510789	0.439919	0.216534	-0.403861	-0.519258
ENSG00000006016.11_CRLF1	5.05	2.85	6.04	16.53	2.16	2.66	11.07	10.98	10.78	15.92	23.53	5.49	2.47	3.78	0.91	4.56	9.65	7.90765	6.24379	-0.457678	-0.810029	-0.299121	1.38095	-0.920538	-0.840459	0.50648	0.492066	0.460034	1.28325	2.50206	-0.387208	-0.870889	-0.661081	-1.12074	-0.536156	0.279054
ENSG00000006025.12_OSBPL7	8.1	4.84	5.4	11.06	8.62	3.87	12.79	3.03	10.83	11.22	18.75	6	2.52	12.61	11.81	5.16	9.68	8.60529	4.32726	-0.11677	-0.870133	-0.740721	0.567265	0.00339843	-1.09429	0.967056	-1.28841	0.514114	0.60424	2.34437	-0.602065	-1.40627	0.925459	0.740585	-0.796183	0.248357
ENSG00000006042.12_TMEM98	8.17	8.27	7.35	14.8	9.35	2.8	15.37	10.25	15.96	8.91	16.25	7.25	7.54	5.9	5.88	3.72	8.53	9.19412	4.11776	-0.248707	-0.224422	-0.447844	1.36139	0.0378561	-1.55281	1.49981	0.256421	1.6431	-0.068998	1.71352	-0.47213	-0.401703	-0.799977	-0.804834	-1.32939	-0.161281
ENSG00000006047.13_YBX2	2.49	0.34	0.75	3.93	2.03	0.58	5.41	5.52	4.14	1.26	6.05	1.32	0.85	1.86	1.35	0.75	1.63	2.36824	1.89522	0.0642483	-1.07018	-0.85385	0.824054	-0.178467	-0.943549	1.60497	1.66301	0.934859	-0.584752	1.94266	-0.553094	-0.801086	-0.268167	-0.537264	-0.85385	-0.389524
ENSG00000006059.4_KRT33A	1.72	0.1	1.22	7.02	0	0.11	6.28	7.38	4.05	0.43	6.27	0.48	0.5	0.51	0.18	0.99	1.37	2.27118	2.73281	-0.201688	-0.794484	-0.38465	1.73771	-0.831077	-0.790825	1.46692	1.86944	0.650913	-0.67373	1.46326	-0.655433	-0.648115	-0.644456	-0.765211	-0.468813	-0.329762
ENSG00000006062.17_MAP3K14	3.44	3.03	2.64	14.24	3.2	1.85	7.93	5.6	4.76	6.14	9.57	4.5	2.09	3.96	1.96	5.97	7.37	5.19118	3.22673	-0.542709	-0.669772	-0.790637	2.80433	-0.617087	-1.03547	0.848791	0.126699	-0.133626	0.294051	1.35705	-0.214203	-0.961088	-0.381555	-1.00138	0.241366	0.675241
ENSG00000006071.14_ABCC8	8.86	0.72	7.32	43.78	1.05	2.05	40.26	46.02	29.93	6.97	52.56	1.6	6.23	5.98	1.21	5.05	21.22	16.5182	18.3986	-0.41624	-0.858664	-0.499942	1.48173	-0.840728	-0.786376	1.29041	1.60348	0.728955	-0.518965	1.95894	-0.810835	-0.559185	-0.572773	-0.832032	-0.623321	0.25555
ENSG00000006116.3_CACNG3	2.02	0.32	2.61	7.8	0.2	0.18	8.53	4.93	7.97	1.6	10.82	0.59	1.08	1.36	0.27	0.96	5.2	3.32	3.50129	-0.371292	-0.856828	-0.202783	1.27953	-0.891101	-0.896813	1.48802	0.459831	1.32808	-0.491248	2.14207	-0.779713	-0.639765	-0.559794	-0.871108	-0.674038	0.536945
ENSG00000006118.14_TMEM132A	12.93	5.64	7.82	21.68	15.42	3.95	18.2	16.68	23.09	7.05	25.8	4.67	4.9	10.3	1.96	10.37	13.54	12	7.24621	0.128343	-0.877701	-0.576854	1.33587	0.471971	-1.11093	0.85562	0.645855	1.53046	-0.683116	1.90444	-1.01156	-0.979823	-0.234606	-1.38555	-0.224945	0.212525
ENSG00000006125.18_AP2B1	57.7	19.07	27.09	31.22	38.13	25.51	34.79	37.35	19.76	42.08	29.26	58.96	40.6	100.47	47.35	44.72	20	39.6506	19.7844	0.912306	-1.04024	-0.634874	-0.426123	-0.076858	-0.714735	-0.245678	-0.116283	-1.00537	0.122794	-0.525191	0.975992	0.0479879	3.07411	0.389166	0.256233	-0.993237
ENSG00000006128.12_TAC1	1.22	0	1.42	2.34	0	0	6.49	1.55	9.61	1	4.2	0.5	0.41	1.22	0.1	1.3	5.62	2.17529	2.72997	-0.349929	-0.79682	-0.276668	0.0603325	-0.79682	-0.79682	1.5805	-0.229048	2.72337	-0.430516	0.741659	-0.613668	-0.646635	-0.349929	-0.76019	-0.320624	1.26181
ENSG00000006194.10_ZNF263	11.26	4.03	4	18.78	8.59	4.16	15.77	17.35	13.35	12.76	21.64	5.69	7.54	11.97	6.86	6.42	9.47	10.5671	5.4432	0.127304	-1.20096	-1.20647	1.50884	-0.363216	-1.17708	0.955861	1.24613	0.511269	0.402877	2.03427	-0.895991	-0.556118	0.257742	-0.681044	-0.761879	-0.201547
ENSG00000006210.7_CX3CL1	13.13	4.76	2.55	6.38	13.55	4.19	4.46	4.18	7.68	13.01	9.49	7.96	9.07	10.14	10.17	24.1	3.31	8.71353	5.31503	0.83094	-0.74384	-1.15964	-0.439044	0.909961	-0.851083	-0.800283	-0.852964	-0.194454	0.808363	0.14609	-0.141773	0.0670684	0.268384	0.274029	2.8949	-1.01665
ENSG00000006282.21_SPATA20	14.35	6.03	5.24	18.47	11.37	3.81	14.85	13.45	18.37	9.11	30.44	8.34	7.61	8.16	8.35	6.12	15.91	11.7635	6.6381	0.38964	-0.86373	-0.98274	1.0103	-0.0592834	-1.19816	0.464963	0.254059	0.995235	-0.399742	2.81353	-0.515739	-0.62571	-0.542855	-0.514233	-0.850172	0.624647
ENSG00000006283.18_CACNA1G	2.77	0.08	1.35	10.14	0.3	0.15	9.39	5.44	5.87	1.92	12.28	0.55	1.2	0.9	0.13	1.97	4.86	3.48824	3.89197	-0.184543	-0.87571	-0.549397	1.7091	-0.819183	-0.857724	1.5164	0.501485	0.611969	-0.402941	2.25895	-0.754948	-0.587938	-0.665019	-0.862863	-0.390094	0.35246
ENSG00000006327.13_TNFRSF12A	3.85	3.29	4.45	5.39	0.91	2.71	6.35	11.36	4.61	7.4	3.34	3.15	1.49	7.6	1.78	3.38	1.98	4.29647	2.6671	-0.167399	-0.377365	0.0575642	0.410007	-1.26972	-0.59483	0.769948	2.64839	0.117554	1.16363	-0.358618	-0.429857	-1.05226	1.23862	-0.943523	-0.343621	-0.868535
ENSG00000006377.11_DLX6	4.3	0.53	1.38	8.56	0.8	0.45	10.37	5.71	7.83	2.61	10.54	0.79	1.73	2.15	0.29	1.25	5.75	3.82588	3.60779	0.131415	-0.913546	-0.677945	1.31219	-0.838708	-0.935721	1.81389	0.522236	1.10985	-0.337016	1.86101	-0.84148	-0.580933	-0.464518	-0.980069	-0.713978	0.533323
ENSG00000006432.15_MAP3K9	6.87	2.73	9.52	29.83	2.91	3.24	22.28	9.46	22.06	5.74	24.1	4.58	3.73	5.97	4.34	6.32	15.81	10.5582	8.74833	-0.421593	-0.894826	-0.118678	2.20291	-0.874251	-0.836529	1.33989	-0.125537	1.31474	-0.550761	1.54793	-0.683357	-0.780519	-0.52447	-0.710791	-0.484462	0.600316
ENSG00000006451.8_RALA	24.94	11.05	25.97	6.86	21.25	4.77	12.92	5.26	12.71	23.27	10.79	18.85	10.87	27.2	12.7	24.67	7.87	15.4088	7.75722	1.22868	-0.561905	1.36146	-1.10205	0.752999	-1.37147	-0.32084	-1.30831	-0.347911	1.0134	-0.595423	0.44361	-0.58511	1.52003	-0.3492	1.19388	-0.971846
ENSG00000006453.14_BAIAP2L1	44.87	40.87	28.44	25.29	49.49	12.9	13.91	30.51	15.16	46.33	27.12	43.55	32.04	34.02	41.66	21.22	29.32	31.5706	11.6351	1.14305	0.799258	-0.269065	-0.539798	1.54012	-1.60468	-1.51788	-0.0911545	-1.41044	1.26853	-0.382515	1.0296	0.0403446	0.21052	0.867156	-0.889603	-0.193432
ENSG00000006459.11_KDM7A	9.57	10.83	14.74	15.57	12.64	8.88	14.32	20.18	7.98	16.67	22.25	10.97	9.22	12.27	13.29	7.59	12.02	12.8818	4.10605	-0.806558	-0.499693	0.452561	0.654701	-0.0588801	-0.974603	0.350272	1.77744	-1.19379	0.922599	2.28157	-0.465597	-0.891798	-0.148991	0.0994229	-1.28877	-0.209877
ENSG00000006468.14_ETV1	8.15	1.77	7.85	31	4.83	1.45	24.94	13.58	20.39	6.74	26.89	3.03	5.49	5.26	1.71	2.91	14.24	10.6018	9.61341	-0.255036	-0.918692	-0.286242	2.12185	-0.600387	-0.951979	1.49148	0.3098	1.01819	-0.401706	1.69432	-0.787625	-0.531733	-0.555657	-0.924933	-0.800108	0.378454
ENSG00000006530.18_AGK	14.04	5.1	15.02	43.08	7.8	5.13	35.89	22.92	20.75	17.77	43.2	9.34	9.32	11.9	6.87	13.21	22.72	17.8859	12.3314	-0.311878	-1.03686	-0.232406	2.04309	-0.817906	-1.03443	1.46003	0.408237	0.232263	-0.00939738	2.05283	-0.693021	-0.694643	-0.48542	-0.893323	-0.379187	0.392019
ENSG00000006534.16_ALDH3B1	93.52	73.54	27.6	56.46	103.55	35.35	22.88	16.52	34.95	96.16	34.58	120.14	83.73	128.02	62.4	71.97	50.11	65.3812	34.717	0.81052	0.23501	-1.08826	-0.256969	1.09943	-0.865028	-1.22422	-1.40741	-0.87655	0.886564	-0.887208	1.57729	0.528526	1.80427	-0.0858708	0.189787	-0.439876
ENSG00000006555.11_TTC22	8.09	3.3	7.2	18.05	3.53	2.57	14.28	18.95	11.2	7.65	15.3	4.07	3.83	5.49	4.32	4.43	5.77	8.11941	5.39879	-0.00544784	-0.892683	-0.170299	1.83941	-0.850081	-1.0279	1.1411	2.00611	0.570607	-0.0869475	1.33004	-0.750059	-0.794513	-0.487037	-0.703752	-0.683377	-0.435174
ENSG00000006576.16_PHTF2	6.8	2.33	4.32	11.84	4.77	1.79	7.7	1.87	6.32	4.33	7.41	7.84	2.47	5.65	5.36	2.64	3.71	5.12647	2.68142	0.62412	-1.0429	-0.300762	2.50372	-0.132941	-1.24429	0.959762	-1.21446	0.44511	-0.297033	0.851611	1.01197	-0.990694	0.195243	0.0870916	-0.927295	-0.528253
ENSG00000006606.8_CCL26	3.1	0.39	1.98	9.88	0	0.22	9.24	1.83	7.78	2.06	6.76	0.75	0.86	1.16	0.12	1.69	4.5	3.07765	3.3099	0.00675336	-0.812002	-0.331625	2.05515	-0.929831	-0.863363	1.86179	-0.376944	1.42069	-0.307455	1.11253	-0.703238	-0.670004	-0.579367	-0.893576	-0.419241	0.429727
ENSG00000006607.14_FARP2	36.3	18.53	27.02	66.86	23.6	24.21	64.94	34.94	53.92	33.15	83.82	19.97	22.08	28.42	26.41	23.84	42.97	37.1165	19.1394	-0.0426591	-0.971108	-0.527522	1.55404	-0.70621	-0.674339	1.45373	-0.113717	0.877953	-0.207241	2.44017	-0.895871	-0.785627	-0.454374	-0.559393	-0.693671	0.305836
ENSG00000006611.16_USH1C	8.35	1.51	4.09	20.32	5.31	5.6	18.05	8.87	20.81	9.04	32.53	5.92	7.53	5.41	7.06	5.36	15.19	10.6441	8.07356	-0.284152	-1.13136	-0.8118	1.19846	-0.660689	-0.62477	0.9173	-0.219744	1.25916	-0.198688	2.71081	-0.585134	-0.385718	-0.648303	-0.443933	-0.654496	0.563058
ENSG00000006625.18_GGCT	12.35	5.75	8.03	8.89	6.09	5.36	7.15	6.5	9.17	14.07	9.28	7.64	7.96	12.99	5.82	3.25	5.32	7.97765	2.93407	1.4902	-0.759234	0.0178431	0.310951	-0.643354	-0.892155	-0.282081	-0.503616	0.406382	2.07642	0.443872	-0.115078	-0.00601453	1.70833	-0.735376	-1.61129	-0.905788
ENSG00000006634.8_DBF4	7.53	1.94	3.25	10.59	5.56	0.82	5.02	4.96	5.27	6.01	9.88	4.02	4.99	7.61	2.96	4.04	4.48	5.23118	2.56159	0.897419	-1.28482	-0.773416	2.09199	0.128367	-1.72204	-0.0824395	-0.105862	0.015156	0.304039	1.81482	-0.472822	-0.094151	0.92865	-0.886626	-0.465014	-0.293246
ENSG00000006638.12_TBXA2R	2.97	0.46	4.58	9.65	0.12	0.16	9.64	5.4	8.24	3.58	8.29	0.23	1.17	0.87	0.4	2.04	5.19	3.70529	3.48872	-0.210763	-0.930224	0.250724	1.70398	-1.02768	-1.01622	1.70111	0.485767	1.29982	-0.035914	1.31415	-0.996151	-0.726711	-0.812703	-0.947422	-0.477336	0.425573
ENSG00000006652.14_IFRD1	28.77	18.75	31.01	35.35	9.33	3.5	37.98	30.13	25.87	13.4	29.04	11.01	23.29	40.83	9.38	19.68	13.67	22.4112	11.1431	0.57065	-0.328559	0.771671	1.16115	-1.17392	-1.69712	1.39717	0.692698	0.3104	-0.808676	0.59488	-1.02316	0.0788669	1.65293	-1.16944	-0.2451	-0.784446
ENSG00000006659.13_LGALS14	1.69	0	1.13	3.77	0.22	0	7.98	10.45	2.51	0.57	7.09	0.28	0.27	0.4	0.14	0.82	1.38	2.27647	3.19158	-0.183756	-0.713275	-0.359218	0.46796	-0.644343	-0.713275	1.78706	2.56097	0.0731705	-0.534679	1.5082	-0.625544	-0.628677	-0.587945	-0.669409	-0.456348	-0.280886
ENSG00000006695.12_COX10	9.93	2.59	2.5	20.19	3.97	2.22	14.65	6.08	12.06	8.24	15.82	3.46	3.77	4.35	3.93	4.04	11.5	7.60588	5.48164	0.423982	-0.915033	-0.931452	2.29569	-0.663284	-0.982531	1.28504	-0.278362	0.812552	0.11568	1.49848	-0.756322	-0.699769	-0.593961	-0.670581	-0.650514	0.710393
ENSG00000006704.10_GTF2IRD1	8.96	5.91	6.74	5.07	7.96	4.41	5.63	9.75	9.6	8.2	9.28	6.28	4.81	8.96	11.53	6.62	3.84	7.26765	2.20623	0.767081	-0.615371	-0.239163	-0.996112	0.313818	-1.29527	-0.742284	1.12516	1.05717	0.422601	0.912125	-0.447664	-1.11396	0.767081	1.93197	-0.293554	-1.55362
ENSG00000006712.15_PAF1	58.96	41.81	33.01	37.76	50.91	25.29	34.21	22.53	46.24	56.99	48.74	55.49	34.92	68.36	34.07	44.94	39.75	43.1753	12.382	1.27481	-0.110264	-0.820974	-0.437352	0.624673	-1.44446	-0.724059	-1.66736	0.247513	1.11571	0.449419	0.994565	-0.666717	2.03398	-0.735365	0.142522	-0.276635
ENSG00000006715.16_VPS41	29.3	18.72	17.62	23.11	19.54	16.52	26.35	17.1	15.81	35.53	20.19	22.77	16.93	33.69	21.97	16.41	24.32	22.1106	6.05965	1.18644	-0.559535	-0.741064	0.164929	-0.424214	-0.922592	0.699613	-0.826877	-1.03976	2.21455	-0.316947	0.10882	-0.854932	1.9109	-0.0232007	-0.940745	0.36461
ENSG00000006740.17_ARHGAP44	10.47	7.53	3.7	17.23	7.58	2.69	15.69	9.66	20.64	8.41	19.76	8.44	7.49	10.65	2.91	6.57	14.13	10.2088	5.5259	0.0472641	-0.484776	-1.17788	1.27059	-0.475728	-1.36065	0.991907	-0.0993184	1.88769	-0.325526	1.72844	-0.320097	-0.492015	0.079838	-1.32084	-0.658503	0.7096
ENSG00000006744.19_ELAC2	23.12	8.71	9.24	28.36	22.77	7.02	21.25	13.55	19.42	25.22	28.23	17.47	16.07	15.04	17.07	15.77	12.53	17.6965	6.5001	0.834376	-1.38251	-1.30097	1.64052	0.780531	-1.64251	0.546688	-0.637908	0.265154	1.15745	1.62052	-0.0348411	-0.250222	-0.408681	-0.0963786	-0.296375	-0.794829
ENSG00000006747.15_SCIN	39.58	17.37	12.61	37.39	15.8	9.71	34.29	33.17	32.75	28.73	27.18	38.33	23.54	42.48	20.51	22.16	19.02	26.7424	10.0802	1.27355	-0.929777	-1.40199	1.05629	-1.08553	-1.68968	0.748759	0.63765	0.595984	0.197183	0.0434165	1.14954	-0.317687	1.56124	-0.618276	-0.454589	-0.76609
ENSG00000006756.16_ARSD	20.32	24.21	6.48	33.44	17.14	9.91	16.72	25.36	14.09	16.95	40.49	12.19	7.44	9.92	13.55	4.65	10.86	16.6894	9.64883	0.376273	0.77943	-1.0581	1.73602	0.0466988	-0.702615	0.00317015	0.898616	-0.269402	0.0270072	2.46668	-0.466317	-0.958605	-0.701579	-0.325367	-1.24776	-0.604158
ENSG00000006757.12_PNPLA4	8.91	7.11	3.49	7.91	9.63	5.67	1.68	2.32	3.18	4.39	5.95	7.44	5.24	5.47	6.04	1.13	1.97	5.14882	2.57707	1.45948	0.761009	-0.643685	1.07144	1.73886	0.202236	-1.34603	-1.09769	-0.763976	-0.294452	0.310886	0.889061	0.0353798	0.124628	0.345809	-1.55945	-1.2335
ENSG00000006788.14_MYH13	2.71	0.26	1.37	9.55	0.36	0.41	6.84	3.94	5.75	1.71	9.39	0.5	1.1	0.67	0.27	1.2	4.55	2.97529	3.17107	-0.0836608	-0.856272	-0.506232	2.07334	-0.824736	-0.808969	1.21874	0.304221	0.875007	-0.399012	2.02289	-0.780587	-0.591376	-0.726977	-0.853118	-0.559841	0.496586
ENSG00000006831.10_ADIPOR2	22.32	4.78	15.62	71.27	9.4	5.08	41.66	37.5	31.48	20.39	38.16	9.84	9.4	16.78	5.13	15.76	20.75	22.0776	17.409	0.0139212	-0.993605	-0.370938	2.82569	-0.728225	-0.976373	1.12484	0.885885	0.540087	-0.0969412	0.923797	-0.702951	-0.728225	-0.304306	-0.973501	-0.362896	-0.0762622
ENSG00000006837.12_CDKL3	1.33	3.06	1.06	8.32	2.31	0.39	7.31	5.04	1.94	4.88	5.02	4.46	2.29	1.03	1.25	5.46	3.13	3.42824	2.32046	-0.904231	-0.15869	-1.02059	2.1081	-0.481902	-1.30932	1.67284	0.694587	-0.641352	0.625636	0.685968	0.444637	-0.490521	-1.03352	-0.938707	0.875586	-0.128524
ENSG00000007001.12_UPP2	3.39	0.61	2.08	9.86	1.08	0.47	10.05	11.7	8.45	1.81	7.35	0.5	1.31	1.64	0.63	2.08	5.38	4.02294	3.90981	-0.161885	-0.872918	-0.49694	1.49293	-0.752707	-0.908725	1.54152	1.96354	1.1323	-0.565997	0.850952	-0.901052	-0.693881	-0.609478	-0.867803	-0.49694	0.347091
ENSG00000007038.11_PRSS21	2.92	0.47	1.65	11.31	0.22	0	7.43	0	13.84	3.2	13.87	0.66	1.04	1.88	0.23	1.88	8.18	4.04588	4.91221	-0.229201	-0.727958	-0.48774	1.47879	-0.778851	-0.823638	0.688919	-0.823638	1.99383	-0.1722	1.99994	-0.689279	-0.61192	-0.440918	-0.776816	-0.440918	0.8416
ENSG00000007047.15_MARK4	13.72	5.86	9.93	10.85	10.26	4.42	10.93	13.22	17.91	13.32	13.98	12.61	6.16	10.36	14.26	7.35	6.08	10.66	3.69452	0.828253	-1.29922	-0.19759	0.0514275	-0.108268	-1.68899	0.0730811	0.692917	1.96236	0.719984	0.898627	0.527808	-1.21802	-0.0812012	0.974415	-0.89592	-1.23967
ENSG00000007062.11_PROM1	104.38	74.63	41.49	36.24	133.22	71.37	15.01	15.67	36.41	102.16	31.09	108.09	81.89	66.5	109.46	22.58	28.8	63.47	38.0703	1.07459	0.293142	-0.577353	-0.715256	1.83214	0.207511	-1.27291	-1.25557	-0.71079	1.01628	-0.850532	1.17204	0.483842	0.0795896	1.20803	-1.07407	-0.910683
ENSG00000007080.11_CCDC124	41.52	31.28	23.88	16.72	37.18	13.7	16.27	16.17	24.17	40.46	18.22	42.14	26.8	60.77	25.92	17.55	22.28	27.9429	12.7257	1.0669	0.262231	-0.319272	-0.881914	0.725861	-1.11923	-0.917276	-0.925134	-0.296483	0.983608	-0.764042	1.11562	-0.0898139	2.5796	-0.158966	-0.816692	-0.445002
ENSG00000007129.18_CEACAM21	2.39	0.28	2.17	11.7	0.21	0.47	13.6	8.17	8.85	2.57	6.43	0.48	1.35	1.99	0.09	3.85	5.39	4.11706	4.23806	-0.407512	-0.905381	-0.459422	1.78925	-0.921898	-0.860549	2.23757	0.95632	1.11677	-0.365039	0.545755	-0.85819	-0.652907	-0.501895	-0.950213	-0.0630144	0.300359
ENSG00000007168.13_PAFAH1B1	36.83	20.58	17.65	23.64	29.31	14.36	23.82	14.2	24.28	42.54	26.65	34.7	16.6	45.88	24.99	16.4	13.39	25.0482	9.95429	1.18359	-0.448876	-0.743221	-0.14147	0.428134	-1.07373	-0.123388	-1.08981	-0.0771763	1.75721	0.160912	0.969609	-0.848703	2.09274	-0.00585027	-0.868795	-1.17118
ENSG00000007171.18_NOS2	45.03	23.32	8.97	4.4	58.01	9.56	5.08	2.99	10.42	22.67	5.4	22.08	3.37	23.1	19.44	12.31	7.64	16.6935	15.2011	1.86411	0.435921	-0.508091	-0.808727	2.718	-0.469278	-0.763994	-0.901484	-0.412703	0.393161	-0.742943	0.354348	-0.876486	0.421448	0.180676	-0.28837	-0.595585
ENSG00000007174.18_DNAH9	38.69	66.74	22.1	73.62	68.59	21.01	69.42	43.57	48.04	61.91	77.54	57.67	43.64	35.05	37.03	24.37	55.51	49.6765	18.4214	-0.596397	0.926288	-1.49698	1.29977	1.02672	-1.55615	1.07177	-0.331488	-0.0888353	0.664093	1.51256	0.433926	-0.327688	-0.793993	-0.68651	-1.37375	0.316671
ENSG00000007202.15_KIAA0100	50.67	17.54	29.73	83	23.92	14.77	71.17	44.45	77.43	41.72	71.32	23.42	20.57	28.53	19.76	23.81	49.84	40.6853	22.8976	0.43606	-1.01082	-0.478448	1.848	-0.732187	-1.13179	1.33135	0.164415	1.60474	0.0451885	1.3379	-0.754024	-0.878491	-0.530856	-0.913866	-0.736991	0.399812
ENSG00000007216.14_SLC13A2	5.63	0.69	1.93	7.73	2.17	0.31	8.94	4.12	7.04	1.98	10.06	0.83	1.56	1.82	0.64	2.07	6.41	3.76059	3.20002	0.584187	-0.959552	-0.572054	1.24043	-0.497055	-1.0783	1.61855	0.112315	1.02481	-0.55643	1.96855	-0.915802	-0.687679	-0.606429	-0.975176	-0.528305	0.827935
ENSG00000007237.18_AC005747.1	13.41	4.41	15.13	17.75	11.06	5.84	22.4	9.78	13.21	21.78	20.49	22.19	8.63	16.52	12.92	9.27	12.36	13.95	5.60678	-0.096312	-1.70151	0.21046	0.677751	-0.515447	-1.44646	1.5071	-0.743742	-0.131983	1.39652	1.16645	1.46965	-0.948851	0.458374	-0.183706	-0.834704	-0.283585
ENSG00000007255.10_TRAPPC6A	6.35	3.07	2.79	2.49	4.63	2.33	2.45	2.3	3.85	2.97	0	2.65	1.91	4.91	3.5	0.44	6.28	3.11294	1.72223	1.87958	-0.0249335	-0.187514	-0.361706	0.880869	-0.454609	-0.384932	-0.472029	0.427968	-0.0829978	-1.80751	-0.268804	-0.698479	1.04345	0.224743	-1.55202	1.83893
ENSG00000007264.15_MATK	7.4	2	2.12	11.63	1.15	1.98	15.95	7.03	15.34	8.11	16.07	4	2.1	3.16	0.43	6.15	9.99	6.74176	5.3761	0.122437	-0.882008	-0.859687	0.909253	-1.04011	-0.885728	1.71281	0.0536142	1.59934	0.254503	1.73513	-0.509991	-0.863407	-0.666238	-1.17404	-0.110073	0.604199
ENSG00000007306.15_CEACAM7	1.49	0.57	7.97	11.25	0.25	0.91	3.99	3.56	3.64	1.49	8.02	1.32	0.99	0.57	0.24	1.13	3.62	3.00059	3.22422	-0.468513	-0.753854	1.54128	2.55858	-0.853103	-0.648402	0.306869	0.173503	0.198315	-0.468513	1.55679	-0.521239	-0.62359	-0.753854	-0.856205	-0.580168	0.192112
ENSG00000007312.12_CD79B	5.46	0.5	4.76	19.98	0.24	0	21.75	15.64	19.49	5.51	22.32	0.94	4.24	3.29	0.4	4.98	7.6	8.06471	8.23402	-0.316335	-0.918713	-0.401348	1.44708	-0.950289	-0.979437	1.66204	0.919999	1.38757	-0.310262	1.73127	-0.865276	-0.4645	-0.579875	-0.930858	-0.374629	-0.0564373
ENSG00000007314.12_SCN4A	3.37	0.63	1.81	9.64	0.07	0.83	12.46	7.48	8.48	1.93	15.38	0.2	0.84	1.33	0.19	1.77	5.6	4.23588	4.77004	-0.181525	-0.755944	-0.508566	1.13293	-0.873343	-0.714015	1.72412	0.680103	0.889745	-0.483409	2.33627	-0.84609	-0.711919	-0.609194	-0.848186	-0.516952	0.285976
ENSG00000007341.19_ST7L	9.71	5.61	7.9	20.99	6.46	4.6	14.24	7.04	13.87	6.61	22.17	6.26	4.69	7.91	2.78	7.98	10.54	9.37412	5.4997	0.0610728	-0.684422	-0.268036	2.11209	-0.529868	-0.868068	0.884754	-0.424408	0.817477	-0.502594	2.32665	-0.566234	-0.851704	-0.266218	-1.199	-0.25349	0.21199
ENSG00000007350.17_TKTL1	5.54	1.51	1.28	20.11	0.43	1.19	12.18	12.12	7.25	2.58	20.52	1.15	1.86	1.71	0.13	3.65	4.11	5.72471	6.60004	-0.0279856	-0.638588	-0.673436	2.17958	-0.802223	-0.687072	0.978069	0.968978	0.231104	-0.476468	2.2417	-0.693133	-0.585558	-0.608285	-0.847677	-0.314347	-0.244651
ENSG00000007372.23_PAX6	28	12.05	15.03	57.26	14.22	15.78	58.09	45.16	49.89	18.29	56.35	6.28	13.88	15.75	6.44	14.44	27.32	26.7194	18.7709	0.0682221	-0.781499	-0.622742	1.62702	-0.665894	-0.582787	1.67124	0.982405	1.23439	-0.449069	1.57854	-1.08889	-0.684007	-0.584385	-1.08037	-0.654174	0.0319958
ENSG00000007376.8_RPUSD1	6.43	1.78	1.74	2.97	3.09	1.42	2.23	6.09	4.52	5.39	6.17	2.04	2.93	3.63	3.59	1.98	4.22	3.54235	1.67254	1.7265	-1.0537	-1.07761	-0.342205	-0.270458	-1.26894	-0.784644	1.52322	0.584527	1.10469	1.57105	-0.898244	-0.36612	0.0524034	0.0284878	-0.934117	0.405159
ENSG00000007384.15_RHBDF1	10.17	3.88	8.96	22.66	6.58	6.58	18.7	15.17	24.53	8.09	27.42	5.27	4.16	7.85	10.25	5.21	9.99	11.4982	7.45329	-0.178208	-1.02213	-0.340552	1.49756	-0.659874	-0.659874	0.966253	0.492637	1.74846	-0.457279	2.13621	-0.835635	-0.984563	-0.48948	-0.167474	-0.843685	-0.202358
ENSG00000007392.16_LUC7L	14.29	31.32	10.16	19.4	38.64	19.93	10.89	17.34	12.5	23.06	14.72	20.92	12.34	15.41	52.58	14.91	11.09	19.9706	11.2813	-0.503541	1.00604	-0.869635	-0.0505784	1.6549	-0.00359784	-0.804926	-0.233182	-0.662211	0.273853	-0.465425	0.0841582	-0.676394	-0.404262	2.89058	-0.448583	-0.787197
ENSG00000007402.11_CACNA2D2	1.95	0.68	0.79	4.63	0.88	0	4.92	2.74	4.19	0.58	8.98	0.5	0.74	1.77	0.68	0.57	3.64	2.24941	2.36243	-0.126739	-0.664321	-0.617759	1.00769	-0.579663	-0.952161	1.13044	0.207663	0.821438	-0.706651	2.84901	-0.740514	-0.638924	-0.202932	-0.664321	-0.710884	0.588627
ENSG00000007516.13_BAIAP3	15.59	32.17	9.53	9.06	35.32	29.22	7.83	3.14	14.72	33.32	12.25	33.37	20.9	13.17	28.83	5.49	21.26	19.1276	10.9478	-0.323137	1.19132	-0.876671	-0.919602	1.47905	0.921859	-1.03195	-1.46035	-0.402605	1.29636	-0.62822	1.30093	0.161891	-0.544185	0.886235	-1.24569	0.194774
ENSG00000007520.4_TSR3	24.13	11.39	6.71	10.87	18	4.75	3.35	2.15	9.67	20.67	6.2	18.95	9.96	23.46	14.14	10.8	6.37	11.8571	6.94883	1.76619	-0.067214	-0.740709	-0.142047	0.884025	-1.02277	-1.22424	-1.39693	-0.314738	1.26826	-0.814102	1.02074	-0.273004	1.66977	0.328536	-0.15212	-0.789638
ENSG00000007541.16_PIGQ	14.21	11.32	8.45	10.43	8.79	4.41	9.85	10.68	10.25	12.5	16.67	11.19	2.88	6.99	9.62	8.41	28.68	10.9018	5.61813	0.58885	0.0744439	-0.436402	-0.0839719	-0.375884	-1.1555	-0.187209	-0.0394731	-0.116011	0.284478	1.02672	0.0513045	-1.42784	-0.696275	-0.228148	-0.443522	3.16444
ENSG00000007545.16_CRAMP1	12.36	8.36	12.12	31.71	8.94	7.71	18.72	9.37	13.78	13.46	19.74	12	5.75	8.38	14.84	11.39	7.5	12.7135	6.22057	-0.0568323	-0.69986	-0.095414	3.05382	-0.606621	-0.804352	0.965582	-0.537496	0.171443	0.12	1.12955	-0.114705	-1.11944	-0.696645	0.341845	-0.212767	-0.838111
ENSG00000007866.21_TEAD3	6.8	6.04	6.63	3.48	6.48	3.14	2.54	6.23	3.09	5.05	6.24	4.79	4.12	6.04	7.05	2.97	2.87	4.91529	1.62654	1.15872	0.691472	1.05421	-0.882423	0.961985	-1.09146	-1.46034	0.808285	-1.1222	0.0828175	0.814433	-0.0770312	-0.488949	0.691472	1.31242	-1.19597	-1.25745
ENSG00000007908.16_SELE	3.91	0.55	3.5	11.37	0.39	0.29	10.46	3.6	10.16	1.89	11.64	0.35	1.16	1.17	0.38	3.7	5.8	4.13647	4.1941	-0.0539974	-0.855123	-0.151754	1.72469	-0.893272	-0.917115	1.50772	-0.127911	1.43619	-0.535627	1.78907	-0.902809	-0.709681	-0.707296	-0.895656	-0.104068	0.396636
ENSG00000007923.16_DNAJC11	25.82	10.46	11.86	16.04	14.09	11.86	20.87	8.69	19.03	20.68	22.52	17.04	10.44	25.42	21.86	11.77	16.31	16.7506	5.47313	1.65708	-1.14936	-0.893563	-0.129832	-0.486118	-0.893563	0.752661	-1.47276	0.416473	0.717946	1.05413	0.0528787	-1.15301	1.584	0.933545	-0.910007	-0.0805002
ENSG00000007933.13_FMO3	94.75	44.21	15.95	24.94	52.21	34.19	12.63	9.04	24.36	65.97	23.66	22.12	64.03	31.22	33.56	7.96	14.45	33.8382	23.6467	2.57591	0.438614	-0.75648	-0.3763	0.776928	0.0148759	-0.896881	-1.0487	-0.400828	1.35883	-0.43043	-0.495556	1.27679	-0.110723	-0.0117664	-1.09437	-0.819914
ENSG00000007944.15_MYLIP	11.35	5.37	8.24	7.75	8.01	2.23	10.33	6.33	7.04	8.74	6.8	6.48	8.95	8.5	5.51	6.28	4.53	7.20235	2.18697	1.89652	-0.837848	0.474467	0.250413	0.369299	-2.27362	1.43013	-0.398886	-0.0742363	0.703093	-0.183977	-0.330298	0.799116	0.593353	-0.773833	-0.421748	-1.22194
ENSG00000007952.18_NOX1	1.76	0.15	0.72	2.4	0.48	0.69	2.33	9.3	0.5	0.65	7.8	0.58	0.28	0.88	0.37	0.19	1.97	1.82647	2.64655	-0.0251159	-0.633455	-0.41808	0.216708	-0.508765	-0.429416	0.190259	2.82388	-0.501208	-0.44453	2.2571	-0.47098	-0.584335	-0.357624	-0.550328	-0.618341	0.0542327
ENSG00000007968.7_E2F2	2.3	0.28	2.61	4.57	0.55	0.13	7.24	10.41	3.79	1.44	7.43	1.73	0.27	2.15	0.53	1.27	4.04	2.98471	2.96092	-0.231248	-0.913468	-0.12655	0.535406	-0.82228	-0.964128	1.43715	2.50777	0.271974	-0.521698	1.50132	-0.423755	-0.916845	-0.281908	-0.829035	-0.579112	0.356407
ENSG00000008018.9_PSMB1	37.59	21.3	17.15	14.22	33.09	9.3	19.53	17.68	14.66	34.66	13.56	26.44	23.54	42.28	27.13	21.63	15.28	22.8847	9.39975	1.56443	-0.16859	-0.610091	-0.921802	1.0857	-1.44522	-0.356893	-0.553707	-0.874992	1.25272	-0.992016	0.378233	0.069714	2.06338	0.451639	-0.133483	-0.809033
ENSG00000008056.14_SYN1	4.96	0.76	2.63	23.46	0.4	0.48	8.22	11.3	8.46	3.32	23.2	2.13	1.65	1.51	0.59	1.99	5.62	5.92235	7.28063	-0.13218	-0.709053	-0.452207	2.40881	-0.7585	-0.747512	0.315584	0.738624	0.348548	-0.357435	2.3731	-0.520883	-0.586811	-0.60604	-0.732403	-0.540112	-0.0415284
ENSG00000008083.14_JARID2	6.23	1.81	5.11	8.93	3.19	3.62	12.27	4.73	6.13	5.46	7.96	3.67	3.62	5.52	6.36	5.74	3.61	5.52706	2.48813	0.282517	-1.49391	-0.167619	1.36767	-0.939282	-0.766462	2.71004	-0.320344	0.242327	-0.0269515	0.977818	-0.746366	-0.766462	-0.002837	0.334765	0.0855827	-0.770481
ENSG00000008086.13_CDKL5	6.59	1.64	3.13	16.76	2.64	1.15	8.38	4.96	7.03	5.31	20.31	3.79	1.4	2.2	1.91	3.19	5.86	5.66176	5.32932	0.174175	-0.754649	-0.475063	2.08249	-0.567008	-0.846593	0.510053	-0.13168	0.256737	-0.0660056	2.74861	-0.35122	-0.799683	-0.64957	-0.703986	-0.463805	0.0371971
ENSG00000008118.10_CAMK1G	3.3	0.96	1.87	9.38	0.72	0.14	9.67	8.25	6.53	1.46	11.63	0.77	2.05	1.26	1.01	1.83	2.51	3.72588	3.76237	-0.113195	-0.735144	-0.493275	1.50281	-0.798934	-0.953092	1.57989	1.20247	0.745307	-0.602249	2.10084	-0.785644	-0.445433	-0.655407	-0.721855	-0.503907	-0.32317
ENSG00000008128.23_CDK11A	13.56	19.12	13.19	28.31	17.78	13.25	20.75	23.37	18.86	22.86	32.36	17.55	13.13	26.82	31.62	18.27	19.72	20.6188	6.19292	-1.13982	-0.242022	-1.19957	1.24193	-0.458398	-1.18988	0.0211817	0.444245	-0.284005	0.361893	1.8959	-0.495537	-1.20926	1.00133	1.77641	-0.379275	-0.145137
ENSG00000008130.15_NADK	25.81	11.67	17.79	22.93	18.53	5.44	36.87	47.29	24.97	25.85	36.89	32.16	11.49	31.68	24.64	30.63	20.08	24.9835	10.5278	0.0785039	-1.26461	-0.683291	-0.195058	-0.613001	-1.85638	1.12906	2.11882	-0.00128512	0.0823034	1.13096	0.681671	-1.28171	0.636077	-0.0326308	0.536341	-0.465771
ENSG00000008196.13_TFAP2B	4.25	0.12	2.45	9.95	0.6	0.38	13.34	4.57	8.7	1.59	10.25	0.7	1.02	1.31	0.23	2.31	10	4.22176	4.41126	0.00640074	-0.929841	-0.401646	1.29855	-0.821028	-0.8709	2.06704	0.0789424	1.01518	-0.596602	1.36656	-0.798359	-0.725817	-0.660076	-0.904904	-0.433383	1.30988
ENSG00000008197.4_TFAP2D	5.24	0.33	1.37	16.69	0.32	0.42	16.3	7.93	11.45	3.1	13.86	1.34	2.37	2.32	0.53	2.22	8.34	5.53706	5.78804	-0.0513229	-0.899624	-0.719944	1.9269	-0.901352	-0.884075	1.85952	0.413429	1.02158	-0.421051	1.43796	-0.725127	-0.547173	-0.555812	-0.86507	-0.573089	0.484265
ENSG00000008226.20_DLEC1	25.73	66.92	11.23	18.07	61.6	22.51	11.74	8.33	17.36	57.62	25	42.52	34.85	30.62	53.18	16.39	24.75	31.0835	18.695	-0.286361	1.9169	-1.06197	-0.696095	1.63233	-0.458599	-1.03469	-1.21709	-0.734073	1.41944	-0.325409	0.611738	0.201469	-0.0247942	1.18194	-0.785959	-0.338781
ENSG00000008256.16_CYTH3	8.84	3.39	5.63	10.83	4.04	4.73	8.86	3.37	8.57	5.06	16.29	5.39	3.9	5.23	3.26	2.86	6.13	6.25765	3.48118	0.741804	-0.823757	-0.180297	1.31345	-0.637039	-0.43883	0.747549	-0.829503	0.664244	-0.344035	2.88188	-0.249239	-0.677255	-0.295201	-0.861101	-0.976005	-0.0366678
ENSG00000008277.14_ADAM22	4.41	0.36	3.24	18.97	1.55	0.84	20.69	14.01	11.69	5.23	12.28	1.7	3.2	4.69	0.44	4.31	7.04	6.74412	6.43454	-0.362748	-0.992164	-0.54458	1.90004	-0.807225	-0.917567	2.16735	1.1292	0.768646	-0.235311	0.860339	-0.783913	-0.550796	-0.319233	-0.979731	-0.378289	0.0459835
ENSG00000008282.8_SYPL1	13.51	8.67	8.62	7.92	16.79	5.61	8.72	2.36	5.6	12.87	7.48	12.08	7.6	13.14	8.26	6.23	4.83	8.84059	3.71412	1.25721	-0.0459297	-0.0593918	-0.247862	2.14032	-0.869813	-0.0324675	-1.74485	-0.872506	1.08489	-0.366329	0.872189	-0.33402	1.15759	-0.156319	-0.702883	-1.07982
ENSG00000008283.16_CYB561	26.87	19.11	12.36	25.33	30.23	7	19.47	20.59	22.12	34.86	33.01	31.23	15.7	24.9	18.27	16.61	17.91	22.0924	7.56912	0.631203	-0.394016	-1.2858	0.427744	1.07511	-1.99394	-0.346454	-0.198485	0.00365261	1.68681	1.44239	1.20723	-0.844531	0.370935	-0.504993	-0.724305	-0.552555
ENSG00000008294.21_SPAG9	32.13	18.58	42.15	38.96	28.29	19.13	78.27	78.13	46.5	42.2	47.16	24.93	25.35	37.4	33.68	20.93	33.61	38.0824	17.5827	-0.338536	-1.10918	0.231344	0.0499155	-0.556933	-1.0779	2.28564	2.27768	0.478747	0.234188	0.516284	-0.74803	-0.724143	-0.0388083	-0.25038	-0.975527	-0.254362
ENSG00000008300.17_CELSR3	3.15	0.36	1.64	8.72	0.34	0.56	8.56	6.03	7.71	1.87	12.22	1.05	1.26	1.93	0.89	1.55	5.48	3.72471	3.66491	-0.156813	-0.918087	-0.568829	1.36301	-0.923545	-0.863516	1.31935	0.629018	1.08742	-0.506072	2.31801	-0.729815	-0.672515	-0.4897	-0.773473	-0.593386	0.478946
ENSG00000008311.15_AASS	3.06	1.21	2.75	7.5	2.18	1.55	5.32	2.33	3.3	2.11	6.11	0.81	1.85	2.3	2.04	0.96	1.89	2.78059	1.85044	0.150997	-0.848764	-0.0165302	2.55043	-0.324565	-0.665024	1.37233	-0.243503	0.280696	-0.362394	1.79925	-1.06493	-0.502901	-0.259716	-0.400223	-0.983867	-0.481284
ENSG00000008323.15_PLEKHG6	8.2	2.42	6.64	20.07	8.15	5.06	25.23	7.83	18.91	5.94	16.83	6.54	7.38	6.37	9.11	7.66	10.1	10.1435	6.21661	-0.312635	-1.2424	-0.563576	1.59677	-0.320678	-0.817733	2.4268	-0.372153	1.41017	-0.676177	1.07558	-0.579662	-0.44454	-0.607008	-0.166253	-0.399499	-0.00700211
ENSG00000008324.11_SS18L2	5.67	2.05	2.83	10.62	3.7	1.55	7.35	8.02	10.85	4.71	9.95	6.82	2.29	6.16	2.16	2.07	3.43	5.30765	3.18196	0.113877	-1.02379	-0.778655	1.66952	-0.505238	-1.18092	0.641854	0.852416	1.74181	-0.187824	1.45896	0.47529	-0.948362	0.267871	-0.989217	-1.0175	-0.590092
ENSG00000008382.15_MPND	9.36	4.8	0.73	4.63	11.5	1.64	0.96	12.4	6.48	9.72	9.63	9.63	5.38	8.09	4.06	8.34	6.15	6.67647	3.57647	0.750329	-0.524671	-1.66267	-0.572204	1.34869	-1.40822	-1.59836	1.60033	-0.0549342	0.850987	0.825823	0.825823	-0.3625	0.395231	-0.731579	0.465132	-0.147204
ENSG00000008394.13_MGST1	95.28	33.35	32.01	30.32	56.38	20.46	34.51	34.48	32.35	35.5	19.29	37.13	23.37	95.76	54.46	25.67	13.99	39.6653	23.6631	2.35027	-0.266884	-0.323512	-0.394931	0.706362	-0.811614	-0.217862	-0.21913	-0.309144	-0.176025	-0.861058	-0.107141	-0.688637	2.37056	0.625223	-0.59144	-1.08504
ENSG00000008405.12_CRY1	8.48	3.92	4.88	10.14	4.61	4.37	6.82	7.53	7.69	7.09	6.93	8.7	4.9	8.65	3.85	3.4	4.44	6.25882	2.0854	1.06511	-1.12153	-0.661181	1.86112	-0.790653	-0.905739	0.269098	0.609561	0.686285	0.39857	0.321846	1.17061	-0.65159	1.14663	-1.15509	-1.37088	-0.872172
ENSG00000008438.5_PGLYRP1	1.72	0.09	1.06	5.16	0.14	0.43	4.06	0	2.77	0.21	5.62	0.27	0	0.83	0.26	0.24	2.89	1.51471	1.88648	0.108824	-0.755221	-0.241035	1.93233	-0.728717	-0.574991	1.34923	-0.802929	0.665418	-0.69161	2.17617	-0.659805	-0.802929	-0.362955	-0.665106	-0.675708	0.729028
ENSG00000008441.16_NFIX	24.85	12.16	7.12	12.03	30.88	16.11	7.15	12.01	15.87	20.14	11.61	18.55	16.55	19.62	17.8	11.56	7.79	15.4	6.34394	1.48961	-0.510724	-1.30518	-0.531216	2.44013	0.111918	-1.30045	-0.534369	0.0740865	0.74717	-0.597421	0.496537	0.181275	0.665202	0.378314	-0.605303	-1.19957
ENSG00000008513.16_ST3GAL1	16.27	5.9	12.64	35.46	9.93	4.22	42.49	22.32	25.52	12.56	50.44	8.03	7.99	15.59	4.76	11.01	20.43	17.9741	13.5332	-0.125921	-0.892182	-0.394149	1.29207	-0.594397	-1.01632	1.81153	0.321127	0.557581	-0.400061	2.39897	-0.734792	-0.737748	-0.176168	-0.976419	-0.514593	0.18147
ENSG00000008516.17_MMP25	4.61	0.48	5.94	7.98	0.73	0.43	15.4	1.83	6.05	4.75	8.6	4.45	1.84	4.76	0.26	4.82	3.7	4.50765	3.80963	0.0268669	-1.05723	0.375982	0.911466	-0.991604	-1.07035	2.85916	-0.702862	0.404856	0.0636158	1.07421	-0.0151319	-0.700237	0.0662407	-1.11498	0.0819903	-0.212001
ENSG00000008517.16_IL32	5.99	1.21	13.39	15.92	6.22	2.35	15.87	62.16	16.33	10.59	22.24	18.09	4.89	4.25	7.95	23.54	11.41	14.2588	14.062	-0.588024	-0.927947	-0.061785	0.118132	-0.571668	-0.846877	0.114576	3.40642	0.147288	-0.260903	0.567569	0.272448	-0.666249	-0.711762	-0.448642	0.660016	-0.20259
ENSG00000008710.20_PKD1	43.52	25.19	26.7	62.37	40.97	19.54	44.16	46.33	55.87	36.32	71.58	33.54	19.46	33.33	37.56	18.99	47.79	39.0129	15.1002	0.298476	-0.915414	-0.815415	1.5468	0.129605	-1.28958	0.34086	0.484567	1.11635	-0.178338	2.15673	-0.362441	-1.29488	-0.376348	-0.0962199	-1.326	0.581254
ENSG00000008735.14_MAPK8IP2	1.53	0.5	1.46	4.74	0.47	0.4	4.69	2.24	3.18	2.38	7.2	0.5	0.53	0.64	0.39	1.04	2.58	2.02765	1.95479	-0.254579	-0.78149	-0.290388	1.38754	-0.796837	-0.832647	1.36197	0.108632	0.589503	0.180251	2.64599	-0.78149	-0.766143	-0.709871	-0.837762	-0.505245	0.282564
ENSG00000008838.20_MED24	32.61	16.96	26.71	48.9	23.92	18.53	51.23	33.75	43.31	33.66	63.92	31.12	15.57	27.73	24.14	16.84	41.81	32.3947	13.6552	0.0157664	-1.13031	-0.416302	1.20871	-0.620619	-1.01534	1.37934	0.0992508	0.799348	0.0926599	2.30866	-0.0933491	-1.23211	-0.341605	-0.604508	-1.1391	0.6895
ENSG00000008853.16_RHOBTB2	6.37	3.26	3.39	11.55	5.34	2.33	13.07	25.59	16.98	7.44	18.8	3.8	2.89	7.31	2.03	6.96	6.43	8.44353	6.66606	-0.311058	-0.7776	-0.758098	0.466013	-0.465572	-0.917113	0.694034	2.5722	1.28059	-0.150543	1.55361	-0.696593	-0.833105	-0.170045	-0.962117	-0.22255	-0.302057
ENSG00000008869.12_HEATR5B	14.63	6.25	6.88	25.1	8.88	2.51	14.68	15.93	13.08	10.94	27.68	7.78	8.1	8.7	6.6	6.36	13.13	11.6018	6.67007	0.454004	-0.802355	-0.707904	2.0237	-0.408057	-1.36307	0.4615	0.648904	0.221622	-0.0992141	2.41051	-0.572972	-0.524997	-0.435043	-0.749882	-0.785864	0.229118
ENSG00000008952.17_SEC62	62.49	47.83	32.14	38.71	77.59	21.95	41.52	26.18	30.32	73.91	43.69	60.76	43.98	73.84	38.95	29.95	22.38	45.07	18.3498	0.949331	0.150411	-0.704641	-0.346598	1.77223	-1.25996	-0.193463	-1.02944	-0.803825	1.57168	-0.0752053	0.855052	-0.0594013	1.56787	-0.333519	-0.823989	-1.23653
ENSG00000008988.9_RPS20	425.2	220.41	193.09	40.92	400.84	130.98	45.76	81.54	47.8	217.06	37.66	169.94	256.05	362.83	151.07	152.09	69.6	176.638	125.547	1.97983	0.348653	0.131045	-1.08101	1.7858	-0.36367	-1.04246	-0.757466	-1.02621	0.32197	-1.10698	-0.0533477	0.632531	1.48305	-0.20365	-0.195525	-0.85257
ENSG00000009307.16_CSDE1	162.74	114.68	85.91	34.47	138.02	72.52	37.06	36.48	43.71	142.8	29.71	130.28	108.12	180.54	102.84	75.47	44.39	90.5729	49.0175	1.47227	0.491805	-0.095128	-1.14455	0.967961	-0.368296	-1.09171	-1.10354	-0.956044	1.06548	-1.24166	0.810058	0.357975	1.83541	0.250259	-0.308113	-0.942172
ENSG00000009335.18_UBE3C	24.15	12.35	12.07	15.45	25.17	11.77	24.17	9.2	11.93	18.4	25.45	21.36	16.86	27.69	14.24	13.34	17.03	17.6841	5.86959	1.10159	-0.908772	-0.956475	-0.380626	1.27537	-1.00759	1.105	-1.44544	-0.980327	0.121965	1.32307	0.626259	-0.140405	1.7047	-0.586773	-0.740106	-0.111442
ENSG00000009413.16_REV3L	13.45	14.96	8.26	22.35	15.87	2.17	15.16	14.87	20.91	17.16	8.4	10.26	7.62	13.08	19.23	11.27	17.09	13.6535	5.22247	-0.0389718	0.250163	-1.03275	1.6652	0.42441	-2.19887	0.288459	0.23293	1.38947	0.671419	-1.00595	-0.649793	-1.1553	-0.109819	1.06778	-0.456399	0.658016
ENSG00000009694.13_TENM1	5.49	0.52	0.72	19.21	1.28	0.16	11.31	16.95	2.63	0.94	16.45	0.5	0.55	1.85	0.18	1.33	2.39	4.85059	6.64618	0.0962074	-0.651591	-0.621498	2.16055	-0.537239	-0.705757	0.971898	1.82051	-0.334115	-0.588396	1.74527	-0.6546	-0.647077	-0.451476	-0.702748	-0.529716	-0.370226
ENSG00000009709.12_PAX7	13.04	1.41	2.79	9.74	3.66	5.41	7.3	3.94	7.95	12.41	10.74	11.19	10.77	11.46	14.56	4.67	3.57	7.91824	4.12258	1.24237	-1.57868	-1.24394	0.441899	-1.0329	-0.608413	-0.149963	-0.964986	0.00770505	1.08955	0.684465	0.79362	0.691742	0.859113	1.61107	-0.787912	-1.05474
ENSG00000009724.17_MASP2	2.51	0.53	2.49	4.72	0.95	0.58	4.1	2.73	3.35	2.15	8.49	0.67	0.55	0.79	0.26	1.21	7.71	2.57588	2.47538	-0.0266151	-0.826493	-0.0346947	0.866178	-0.656822	-0.806294	0.615711	0.0622603	0.312727	-0.172048	2.38918	-0.769936	-0.818414	-0.721459	-0.935568	-0.551788	2.07408
ENSG00000009765.14_IYD	4.86	0.87	2.97	18.17	0.91	0.88	20.34	7.52	9.84	4.9	16.86	2.48	3.08	4.41	1.7	3.6	7.06	6.49706	6.24244	-0.262247	-0.90142	-0.565013	1.86993	-0.895012	-0.899818	2.21755	0.163869	0.535519	-0.255839	1.66008	-0.643508	-0.547392	-0.334334	-0.768459	-0.464091	0.0901797
ENSG00000009780.15_FAM76A	5.81	10.13	3.13	3.49	7.97	8.17	6.3	4.24	7.37	14.8	4.53	7.42	6.83	7.59	10	5.39	5.25	6.96588	2.86349	-0.403662	1.10499	-1.33958	-1.21386	0.350662	0.420507	-0.232542	-0.951943	0.141128	2.73586	-0.850668	0.158589	-0.0474534	0.217957	1.05959	-0.550336	-0.599227
ENSG00000009790.15_TRAF3IP3	13.95	3.3	13.33	26.98	4.23	0.83	60.58	36.62	24.29	10.98	32.97	7.07	7.59	11.2	2.03	13.03	25.68	17.3329	15.6071	-0.216757	-0.899139	-0.256482	0.61812	-0.83955	-1.0574	2.77099	1.23579	0.445763	-0.407055	1.00192	-0.657582	-0.624264	-0.392959	-0.980512	-0.275704	0.534825
ENSG00000009830.11_POMT2	23.94	16.13	8.74	43.88	33.28	24.08	38.2	52.33	25.76	33.12	38.08	15.15	14.93	14.62	15.62	11	25.51	25.5512	12.5351	-0.128533	-0.751583	-1.34113	1.4622	0.616574	-0.117364	1.00907	2.1363	0.0166591	0.60381	0.999498	-0.829763	-0.847314	-0.872044	-0.792268	-1.16083	-0.00328489
ENSG00000009844.16_VTA1	11.35	8.08	5.46	10.49	9.15	3.01	6.17	7.24	5.81	13.21	5.06	13.04	6.91	14.86	8.1	6.43	8.51	8.40471	3.24243	0.908361	-0.100143	-0.908179	0.643127	0.229857	-1.66379	-0.689208	-0.359208	-0.800235	1.482	-1.03154	1.42958	-0.460984	1.99088	-0.0939746	-0.609021	0.0324738
ENSG00000009950.16_MLXIPL	2.76	1.4	1.91	12.38	0.28	0.89	9.72	7.27	10.71	2.93	15.78	0.49	2.25	1.53	0.47	2.79	7.88	4.79059	4.83856	-0.419668	-0.700743	-0.59534	1.56853	-0.932217	-0.806146	1.01878	0.512428	1.22338	-0.384533	2.27122	-0.888816	-0.525071	-0.673876	-0.892949	-0.413468	0.638498
ENSG00000009954.11_BAZ1B	17.27	11.9	5.5	12.58	17.7	8.7	10.43	10.86	8.31	15.13	12.42	17.66	9.98	19.44	16.5	12.67	6.71	12.5741	4.1507	1.13135	-0.162411	-1.70432	0.0014172	1.23495	-0.933366	-0.516568	-0.412971	-1.02733	0.615772	-0.0371306	1.22531	-0.624984	1.65415	0.945837	0.0231003	-1.4128
ENSG00000010017.13_RANBP9	13.1	6.14	8.76	7.79	8.32	5.18	7.45	3.79	5.07	11.46	6.88	9.82	7.22	17.5	11.54	7.44	3.44	8.28824	3.57405	1.34631	-0.601065	0.131997	-0.139404	0.0088876	-0.869669	-0.234534	-1.25858	-0.900446	0.887444	-0.394017	0.42858	-0.298887	2.57741	0.909827	-0.237332	-1.35651
ENSG00000010030.14_ETV7	3.92	1.18	2.88	4.5	1.67	0.62	2.9	8.06	6.31	10.62	6.93	7.66	1.14	1.99	3.5	15.44	2.03	4.78529	3.96777	-0.218081	-0.908644	-0.480192	-0.0719028	-0.785149	-1.04978	-0.475152	0.825326	0.384272	1.47052	0.540531	0.724514	-0.918725	-0.704499	-0.323933	2.68531	-0.694418
ENSG00000010072.16_SPRTN	8.3	3.92	7.28	12.25	9.38	3.58	9.3	13.76	16.34	10.35	13.11	9.93	7.83	11.16	9.93	3.5	5.78	9.15882	3.64546	-0.235587	-1.43708	-0.515388	0.847953	0.0606718	-1.53035	0.0387267	1.26217	1.9699	0.326756	1.08386	0.211544	-0.364515	0.548951	0.211544	-1.55229	-0.926859
ENSG00000010165.20_EEF1AKNMT	18.65	8.47	8.85	26.19	9.76	4.99	17.63	26.86	18.42	14.58	35.44	10.79	6.83	13.94	10.52	17.81	10.33	15.2976	8.13084	0.412301	-0.839722	-0.792987	1.33963	-0.681067	-1.26772	0.286853	1.42204	0.384014	-0.0882624	2.47728	-0.554389	-1.04142	-0.166975	-0.587596	0.308991	-0.610964
ENSG00000010219.13_DYRK4	15.81	7.13	9.37	46.71	10.41	4.11	37.11	20.93	16.49	14.38	51.34	9.41	9.99	14.01	9.27	11.67	28.6	18.6318	14.0283	-0.201148	-0.819899	-0.660222	2.00155	-0.586086	-1.03518	1.31721	0.163829	-0.152675	-0.303086	2.33159	-0.65737	-0.616025	-0.329461	-0.66735	-0.496267	0.710582
ENSG00000010244.18_ZNF207	37.66	22.66	25.97	24.17	31.19	17.91	33.37	46.38	18.73	35.02	21.94	29.4	21.46	32.6	28.93	24.13	11.83	27.2559	8.38523	1.24077	-0.548093	-0.153351	-0.368014	0.469172	-1.11457	0.729153	2.28069	-1.01677	0.925928	-0.633958	0.255702	-0.691202	0.637325	0.199651	-0.372784	-1.83965
ENSG00000010256.11_UQCRC1	47.81	20.55	21.85	19.33	42.41	20.5	17.42	25.64	26.28	36.9	24.59	35.29	31.09	53.46	29.94	22.35	15.75	28.8918	10.9524	1.72732	-0.761641	-0.642945	-0.873033	1.23428	-0.766207	-1.04742	-0.296901	-0.238466	0.731189	-0.392771	0.584188	0.200709	2.24319	0.0957087	-0.597293	-1.1999
ENSG00000010270.13_STARD3NL	7.58	4.36	5.55	4.95	5.95	2.79	6.78	9	4.47	7.19	5.83	4.69	4.32	5.39	4.81	4.77	3.67	5.41765	1.53491	1.40878	-0.689062	0.0862286	-0.304674	0.34683	-1.71192	0.887579	2.33392	-0.617396	1.1547	0.26865	-0.474065	-0.715122	-0.0180122	-0.395885	-0.421945	-1.1386
ENSG00000010278.14_CD9	160.18	129.3	93.7	54.79	196.99	53.12	31.71	50.36	46.3	169.77	54.63	103.17	97.86	158.71	65.38	45.92	41.06	91.35	52.9698	1.29942	0.716446	0.0443649	-0.690205	1.99434	-0.721732	-1.12592	-0.773837	-0.850484	1.48047	-0.693225	0.223146	0.1229	1.27167	-0.490279	-0.857658	-0.949409
ENSG00000010282.15_HHATL	7.49	2.15	2.35	23.88	3.12	1.86	24.48	8.29	26.52	6.4	25.36	4.39	3.84	5.15	2.76	4.14	12.19	9.66882	9.18462	-0.237225	-0.818632	-0.796856	1.54728	-0.71302	-0.850206	1.61261	-0.150123	1.83472	-0.355902	1.70842	-0.574746	-0.634628	-0.491999	-0.752216	-0.601965	0.2745
ENSG00000010292.13_NCAPD2	16.82	8.06	7.13	32.08	13.31	6.61	33.38	25.21	27.21	15.82	41.04	13.11	7.87	15.72	10.05	4.87	19.93	17.5424	10.7377	-0.0672727	-0.883091	-0.969702	1.35389	-0.394159	-1.01813	1.47496	0.714088	0.900348	-0.160403	2.18833	-0.412785	-0.900786	-0.169716	-0.697763	-1.18018	0.222361
ENSG00000010295.19_IFFO1	4.04	1.32	3.15	12.92	1.38	0.71	12.47	8.68	11.3	4.18	17.46	1.53	2.25	2.21	0.94	5.29	6.68	5.67706	5.09941	-0.321029	-0.854424	-0.495559	1.42035	-0.842658	-0.974046	1.3321	0.58888	1.10267	-0.293575	2.31065	-0.813243	-0.67205	-0.679894	-0.928943	-0.0759027	0.196678
ENSG00000010310.9_GIPR	18.61	13.99	6.4	35.65	20.49	11.19	21.37	18.1	27.22	23.18	38.61	17.65	11.32	9.6	17.86	13.35	23.24	19.2841	8.65832	-0.0778578	-0.611449	-1.48806	1.89019	0.139274	-0.934837	0.240911	-0.136761	0.916562	0.449958	2.23206	-0.188734	-0.919823	-1.11848	-0.16448	-0.685366	0.456888
ENSG00000010318.21_PHF7	15.33	4.11	6.66	29.92	9.61	5.39	28.52	14.36	17.42	17.6	26.98	7.58	7.23	13.4	9.57	5.69	13	13.6688	8.21443	0.202227	-1.16366	-0.853233	1.97837	-0.494109	-1.00784	1.80794	0.0841417	0.456657	0.47857	1.62046	-0.741235	-0.783843	-0.0327258	-0.498978	-0.971318	-0.0814206
ENSG00000010319.7_SEMA3G	2	0.44	0.59	5.99	0.32	0.08	4.51	3.19	5.42	1.39	6.74	0.17	0.9	0.64	0.2	1.11	2.61	2.13529	2.23053	-0.0606555	-0.76004	-0.692791	1.72815	-0.813839	-0.921436	1.06464	0.472849	1.47261	-0.334133	2.0644	-0.881087	-0.553811	-0.670375	-0.867638	-0.459663	0.212822
ENSG00000010322.16_NISCH	24.6	14.45	15.06	39.49	14.79	7.77	37.9	23.86	37.68	18.68	52.44	15.95	10.84	16.39	21.07	11.53	30.4	23.1118	12.4114	0.119908	-0.697885	-0.648737	1.31961	-0.670491	-1.2361	1.1915	0.0602859	1.17377	-0.357071	2.363	-0.577029	-0.988746	-0.541578	-0.164507	-0.933152	0.587219
ENSG00000010327.10_STAB1	11.84	1.63	3.38	25.36	1.06	0.43	30.37	12.34	25.95	7.47	26.05	2.77	4.25	4.47	1.43	4.91	16.67	10.6106	10.359	0.11868	-0.866935	-0.698	1.42383	-0.92196	-0.982777	1.90746	0.166948	1.48078	-0.303175	1.49043	-0.756886	-0.614015	-0.592778	-0.886242	-0.550303	0.584941
ENSG00000010361.14_FUZ	11.15	13.86	4.21	31.87	9.64	5.49	31.41	8.28	16.12	9.59	32.27	11.52	8.58	9.37	7.93	11.11	22.61	14.4124	9.29286	-0.35106	-0.0594384	-1.09787	1.87861	-0.51355	-0.96013	1.82911	-0.659899	0.183759	-0.518931	1.92165	-0.311245	-0.627616	-0.542605	-0.697563	-0.355364	0.882144
ENSG00000010379.16_SLC6A13	13.21	2.33	8.03	34.1	3.05	2.67	35.12	14.82	23.15	12.26	49.71	2.24	9.26	8.36	1.74	9.94	19.95	14.7024	13.7382	-0.108628	-0.900582	-0.48568	1.41195	-0.848173	-0.875834	1.4862	0.00856352	0.614903	-0.177779	2.5482	-0.907133	-0.396148	-0.461659	-0.943528	-0.346651	0.381976
ENSG00000010404.18_IDS	15.36	10.98	12.86	15.83	14.42	8.5	8.76	2.54	10.73	26.6	14.16	20.13	9.96	19.5	17.17	8.17	6.16	13.0488	5.85547	0.394704	-0.353315	-0.0322474	0.474971	0.23417	-0.776851	-0.732448	-1.7947	-0.39601	2.31428	0.189767	1.20933	-0.527511	1.10174	0.703817	-0.833208	-1.17648
ENSG00000010438.16_PRSS3	3.84	0.22	8.01	13.12	0.73	3.41	16.44	24.65	10.17	4.39	10.24	0.79	2.06	2.67	0.97	1.13	7.17	6.47118	6.71953	-0.391571	-0.9303	0.229008	0.989477	-0.854401	-0.455564	1.48356	2.70537	0.550459	-0.309721	0.560876	-0.845472	-0.656471	-0.565691	-0.818685	-0.794873	0.103999
ENSG00000010539.11_ZNF200	11.48	1.46	10.02	26.21	3.53	1.79	28.24	19.31	19.8	10.3	30.66	6.72	6.12	6.99	4.6	8.52	11.37	12.1835	9.27543	-0.0758487	-1.15612	-0.233254	1.51222	-0.932952	-1.12054	1.73108	0.768317	0.821145	-0.203066	1.99198	-0.589032	-0.653719	-0.559923	-0.817593	-0.394971	-0.087708
ENSG00000010610.10_CD4	13.15	2.56	8.71	36.01	4.47	1.99	35.55	21.84	25.13	11.79	45.07	8.47	7.84	7.06	2.53	12.25	20.47	15.5818	13.1094	-0.185498	-0.993316	-0.524187	1.55829	-0.847619	-1.0368	1.5232	0.477386	0.728351	-0.28924	2.2494	-0.542494	-0.590551	-0.650051	-0.995605	-0.254151	0.372881
ENSG00000010626.15_LRRC23	83.1	109.51	46.1	55.69	110.09	75.97	39.77	36.71	39.53	94.37	49.2	100.85	76.1	109.82	90.71	41.03	59.83	71.6694	27.4173	0.416912	1.38017	-0.932603	-0.582823	1.40133	0.156857	-1.16348	-1.27509	-1.17223	0.827967	-0.819535	1.06431	0.161598	1.39148	0.694474	-1.11752	-0.431823
ENSG00000010671.15_BTK	8.83	0.58	7.62	21.32	2.78	2.38	19.58	12.74	4.27	3.77	26.16	1.89	1.88	3.56	0.84	3.99	8.15	7.66706	7.78735	0.149337	-0.910074	-0.00604299	1.75322	-0.627564	-0.678929	1.52978	0.651434	-0.436228	-0.500435	2.37474	-0.741852	-0.743136	-0.527402	-0.876686	-0.472184	0.0620161
ENSG00000010704.18_HFE	8.92	2.48	4.69	15.73	3.71	2.98	13.1	8.06	12.28	6.33	19.7	2.85	3.52	5.43	2.94	3.51	7.35	7.26941	5.12318	0.322181	-0.934852	-0.503479	1.65143	-0.694766	-0.837256	1.13808	0.154316	0.978023	-0.183365	2.42634	-0.862631	-0.731853	-0.359037	-0.845064	-0.733805	0.0157301
ENSG00000010803.16_SCMH1	7.65	7.54	7.57	26.04	7.32	5.25	22.38	18.53	11.21	11.52	20.56	5.4	3.79	9.97	6.12	4.05	12.82	11.0424	6.82588	-0.496984	-0.513099	-0.508704	2.19717	-0.545329	-0.848587	1.66098	1.09695	0.0245605	0.0699759	1.39435	-0.826612	-1.06248	-0.157101	-0.721131	-1.02439	0.260427
ENSG00000010810.17_FYN	32.54	8.04	21.14	87.25	16.28	5.54	68.69	59.85	57.41	22.33	84.15	19.88	17.89	38.53	7.18	30.82	51.17	36.9818	26.4862	-0.167701	-1.09271	-0.598113	1.8979	-0.781604	-1.1871	1.19716	0.8634	0.771277	-0.553184	1.78086	-0.645685	-0.720818	0.0584543	-1.12518	-0.23264	0.535683
ENSG00000010818.10_HIVEP2	12.08	10	10.41	17.63	7.82	4.09	27.52	81.78	10.86	10.58	14.62	13.16	6.59	12.07	6.3	14.76	8.5	15.81	17.8094	-0.20944	-0.326233	-0.303211	0.102193	-0.44864	-0.658081	0.657519	3.70423	-0.277944	-0.293666	-0.0668188	-0.148798	-0.517705	-0.210002	-0.533989	-0.0589578	-0.410458
ENSG00000010932.17_FMO1	6.32	0.64	3.94	16.95	0.09	0.62	13.92	7.05	11.5	4.29	9.97	1.33	3.02	1.8	0.49	3.28	5.59	5.34118	5.05279	0.193719	-0.930411	-0.277307	2.29751	-1.03926	-0.93437	1.69784	0.338194	1.21889	-0.208039	0.916092	-0.793853	-0.459385	-0.700835	-0.960098	-0.407928	0.0492447
ENSG00000011007.12_ELOA	15.68	8.84	11.28	15.8	12.69	6.73	14.82	8.26	13.33	14.13	17.76	14.46	10.85	28.93	9.87	12.02	8.15	13.1529	5.11688	0.493867	-0.842884	-0.366032	0.517319	-0.0904733	-1.25524	0.325796	-0.956235	0.0346029	0.190948	0.900364	0.25544	-0.450067	3.08333	-0.64159	-0.221412	-0.977732
ENSG00000011009.11_LYPLA2	17.92	11.43	5.11	13.58	14.44	4.55	5.78	9.49	11.49	16.58	16.98	9.84	7.45	12.94	9.15	9.61	6.05	10.7288	4.2267	1.70137	0.165892	-1.32936	0.674563	0.878032	-1.46186	-1.17085	-0.293095	0.180088	1.38434	1.47897	-0.210288	-0.775741	0.523145	-0.373536	-0.264704	-1.10697
ENSG00000011021.23_CLCN6	8.34	4.69	5.02	29.96	5.01	5.14	29.75	27.42	20.71	13.85	37.14	3.34	6.55	7.45	5.57	5.23	14.84	13.53	11.1216	-0.466661	-0.794852	-0.76518	1.47731	-0.766079	-0.75439	1.45843	1.24892	0.645593	0.0287729	2.1229	-0.916238	-0.62761	-0.546686	-0.715727	-0.746298	0.117789
ENSG00000011028.14_MRC2	1.64	1.2	1.83	5.16	1.15	0.34	5.17	3.05	5.82	1.38	8.25	0.84	1.65	1.15	0.84	1.34	4.5	2.66529	2.26592	-0.452485	-0.646667	-0.368634	1.10097	-0.668733	-1.0262	1.10538	0.169779	1.39224	-0.567229	2.46465	-0.805543	-0.448072	-0.668733	-0.805543	-0.584882	0.809696
ENSG00000011052.21_NME1-NME2	5.45	2.52	0	0	3.88	0.05	0	0	0	0	0.59	3.33	6.01	8.92	4.94	0	0	2.09941	2.82521	1.18596	0.14887	-0.7431	-0.7431	0.63025	-0.725402	-0.7431	-0.7431	-0.7431	-0.7431	-0.534266	0.435574	1.38418	2.41419	1.00544	-0.7431	-0.7431
ENSG00000011083.9_SLC6A7	5.63	0.42	2.15	17.15	0.2	2.02	22.99	5.52	18.26	3.84	20.81	0.74	1.9	1.83	0.84	3.38	9.62	6.9	7.81741	-0.162458	-0.828919	-0.607618	1.31118	-0.857062	-0.624248	2.05823	-0.176529	1.45317	-0.391434	1.77936	-0.787985	-0.639598	-0.648553	-0.775193	-0.450277	0.347942
ENSG00000011105.14_TSPAN9	9.03	2.97	5.94	16.67	3.73	2.97	20.95	21.4	24	6.71	24.9	3.45	4.01	5.5	5.33	3.81	5.95	9.84235	8.11597	-0.100093	-0.84677	-0.480824	0.841261	-0.753127	-0.84677	1.36862	1.42406	1.74442	-0.38595	1.85531	-0.787627	-0.718627	-0.535038	-0.555985	-0.74327	-0.479592
ENSG00000011114.15_BTBD7	13.42	6.54	9.16	16.6	10.32	4.95	15.69	15.43	11.38	13.16	17.98	7.89	9.79	11.37	7.1	8.2	9.32	11.0765	3.78943	0.618439	-1.19714	-0.505742	1.45762	-0.199627	-1.61673	1.21747	1.14886	0.080099	0.549827	1.82179	-0.840885	-0.33949	0.0774601	-1.04936	-0.759078	-0.463519
ENSG00000011132.12_APBA3	7.23	3.31	5.28	12.21	3.85	3.23	13.31	19.38	13.27	4.12	22.28	4.8	3.85	4.8	3.1	5.29	11.84	8.30294	5.99153	-0.179076	-0.833333	-0.504536	0.652097	-0.743206	-0.846685	0.835689	1.84879	0.829013	-0.698142	2.3328	-0.584649	-0.743206	-0.584649	-0.868383	-0.502867	0.590343
ENSG00000011143.17_MKS1	18.25	15.7	13.52	39.36	19.97	5.96	17.57	16.7	24.82	23.27	37.59	18	15.64	12.41	17.05	11.92	16.26	19.0582	8.47467	-0.0953707	-0.396267	-0.653505	2.39558	0.107587	-1.54558	-0.17561	-0.278269	0.679881	0.496983	2.18672	-0.12487	-0.403347	-0.784483	-0.236969	-0.842303	-0.330188
ENSG00000011198.10_ABHD5	17.12	6.74	19.24	27.95	9.89	8.73	26.86	12.4	25.24	16.48	28.78	9.08	12.64	23	7.08	8.53	10.02	15.8694	7.86343	0.159038	-1.161	0.428641	1.5363	-0.760407	-0.907926	1.39768	-0.441208	1.19167	0.0776491	1.64185	-0.863416	-0.410687	0.906804	-1.11776	-0.93336	-0.743875
ENSG00000011201.12_ANOS1	6.14	2.45	1.67	10.09	3.25	1.73	3.56	5.4	5.28	2.91	9.88	1.29	3.92	2.64	0.8	1.8	4.07	3.93412	2.72695	0.808919	-0.544241	-0.830274	2.25742	-0.250873	-0.808272	-0.137193	0.537554	0.493548	-0.375554	2.18041	-0.969624	-0.00517708	-0.474566	-1.14931	-0.782602	0.0498294
ENSG00000011243.18_AKAP8L	56.02	44.17	28.08	30.89	46.34	47.04	33.75	46.7	39.1	40.08	34.59	42.04	31.11	45.88	80.46	24.93	30.2	41.2576	13.1195	1.12522	0.221987	-1.00443	-0.790247	0.387389	0.440745	-0.572251	0.414829	-0.164461	-0.0897631	-0.508224	0.0596329	-0.773479	0.352327	2.9881	-1.24453	-0.842841
ENSG00000011258.16_MBTD1	4.93	2.02	3.05	10.91	3.25	1.63	10.28	5.06	5.89	3.99	12.29	2.97	2.3	5.07	3.19	3.74	5.27	5.04941	3.17396	-0.0376223	-0.954458	-0.629942	1.84646	-0.566929	-1.07733	1.64797	0.00333597	0.264839	-0.333782	2.28125	-0.655147	-0.86624	0.00648661	-0.585833	-0.412548	0.0694993
ENSG00000011260.14_UTP18	10.22	4.98	4.84	3.83	5.88	3.26	5.93	5.43	4.92	7.29	5.52	7.67	6.64	8.79	8.84	7.96	3.99	6.23471	1.96547	2.02765	-0.638373	-0.709603	-1.22347	-0.180468	-1.51348	-0.155029	-0.409421	-0.6689	0.536916	-0.36363	0.730253	0.206207	1.30009	1.32553	0.8778	-1.14207
ENSG00000011275.18_RNF216	13.45	5.61	10.16	20.11	10.74	6.12	23.17	14.52	18.25	17.18	19	8.54	9.97	14.14	7.56	10.1	11.64	12.9565	5.14078	0.0960029	-1.42906	-0.543978	1.39153	-0.431155	-1.32985	1.98677	0.304143	1.02971	0.821574	1.17561	-0.859105	-0.580937	0.230224	-1.04974	-0.555649	-0.256084
ENSG00000011295.16_TTC19	22.07	8.9	13.91	11.89	16.23	8.28	13.19	16.93	10.36	11.5	14.7	12.03	10.12	16.47	22.32	8.48	7.23	13.2124	4.4898	1.97284	-0.960479	0.155385	-0.294524	0.672112	-1.09857	-0.00497861	0.828021	-0.635297	-0.381388	0.33134	-0.263342	-0.688751	0.725567	2.02852	-1.05402	-1.33243
ENSG00000011304.20_PTBP1	56.66	42.89	29.23	12.55	49.89	22.95	10.66	32.97	19.4	57.29	17.39	47.92	24.09	64.22	49.71	30.27	11.63	34.1012	17.6661	1.27696	0.497498	-0.275736	-1.21992	0.893738	-0.63122	-1.3269	-0.0640311	-0.832171	1.31262	-0.945948	0.782225	-0.56669	1.7049	0.883549	-0.216867	-1.272
ENSG00000011332.19_DPF1	3.6	0.78	1.54	10.13	0.42	0.39	12.53	5.59	9.14	2.46	14.54	1.9	1.54	2.01	0.23	1.88	7.96	4.50824	4.60704	-0.197141	-0.809248	-0.644283	1.22026	-0.887389	-0.893901	1.7412	0.234807	1.00537	-0.444588	2.17749	-0.566142	-0.644283	-0.542265	-0.928631	-0.570483	0.749237
ENSG00000011347.10_SYT7	8.72	0.55	4.87	6.07	2.14	1.91	6.6	3.84	6.95	3.56	9.62	4.36	0.85	2.29	13.19	1.96	2.81	4.72294	3.43185	1.16469	-1.21594	0.0428512	0.392517	-0.752638	-0.819657	0.546952	-0.257278	0.648938	-0.338867	1.42694	-0.105757	-1.12853	-0.70893	2.4672	-0.805088	-0.557408
ENSG00000011376.12_LARS2	8.82	3.25	4.46	12.73	3.83	2.11	9.81	8.97	8.35	8.94	14.2	5.24	3.87	5.87	3.37	3.21	6.08	6.65353	3.53855	0.612248	-0.961842	-0.619895	1.71722	-0.797934	-1.28401	0.892023	0.654638	0.479425	0.64616	2.13264	-0.399466	-0.78663	-0.221427	-0.92793	-0.973147	-0.16208
ENSG00000011405.13_PIK3C2A	17.26	14.78	10.68	24.63	17.99	9.9	12.29	31.48	10.45	20.76	13.79	11.77	11.52	18.44	13.44	10.69	11.36	15.3665	5.8744	0.322336	-0.099835	-0.797779	1.57693	0.446604	-0.930558	-0.523708	2.74301	-0.836932	0.918141	-0.268363	-0.612228	-0.654785	0.523207	-0.327943	-0.796076	-0.682022
ENSG00000011422.12_PLAUR	82.14	2.5	187.27	107.75	6.23	1.48	532.02	114.04	66.62	102.16	159.93	42.42	35.52	86.46	5.91	65.53	44.88	96.6388	124.522	-0.116436	-0.756	0.727831	0.0892304	-0.726045	-0.764191	3.49641	0.139743	-0.241072	0.0443388	0.508272	-0.435414	-0.490826	-0.081743	-0.728615	-0.249825	-0.415659
ENSG00000011426.11_ANLN	4.88	0.6	3.23	7.13	2.14	1.41	11.34	18.31	10.65	4.03	19.74	2.77	2.22	15.87	3.78	2.53	4.33	6.76235	6.13235	-0.306955	-1.00489	-0.57602	0.0599521	-0.753766	-0.872807	0.746476	1.88307	0.633957	-0.445564	2.11626	-0.651032	-0.74072	1.48518	-0.486331	-0.690169	-0.396643
ENSG00000011451.20_WIZ	6.22	2.4	3.68	10.74	3.74	1.57	10.76	8.13	11.03	7.72	10.63	3.29	2.04	4.93	5.44	3.63	5.99	5.99647	3.28427	0.0680607	-1.09506	-0.705323	1.44432	-0.687054	-1.34778	1.45041	0.649621	1.53262	0.524784	1.41083	-0.824071	-1.20467	-0.324721	-0.169435	-0.720547	-0.00197018
ENSG00000011454.17_RABGAP1	31.7	18	12.85	30.67	16.35	13.83	43.12	29.78	20.95	17.48	33.11	16.13	11.36	19.86	26.1	13.09	14.5	21.6988	9.09104	1.10011	-0.406865	-0.973356	0.986815	-0.588362	-0.865558	2.35629	0.888916	-0.0823694	-0.464064	1.25521	-0.612562	-1.13725	-0.202268	0.484122	-0.946957	-0.791859
ENSG00000011465.17_DCN	9.78	1.48	8.22	36.71	0.73	4.95	33.76	30.32	18.07	7.31	32.21	1.93	5.77	3.73	1.35	5.59	13.22	12.6547	12.6266	-0.22767	-0.88501	-0.351218	1.90512	-0.944408	-0.610194	1.67149	1.39905	0.428878	-0.423288	1.54873	-0.849371	-0.545252	-0.706815	-0.895306	-0.559508	0.0447699
ENSG00000011478.12_QPCTL	4.29	0.34	2.3	10.85	0.89	0.28	9.49	8.52	7.84	3.61	8.3	0.99	1.69	1.73	0.75	1.04	3.87	3.92824	3.61908	0.0999605	-0.991478	-0.449904	1.91258	-0.839506	-1.00806	1.53679	1.26877	1.08087	-0.0879327	1.20798	-0.811874	-0.618455	-0.607402	-0.87819	-0.798059	-0.0160912
ENSG00000011485.15_PPP5C	37.8	32.82	14.96	19.49	37.64	19.74	18.56	13.32	32.75	58.14	27.31	29.11	22.95	37.07	26.47	20.13	18.39	27.45	11.2346	0.921263	0.477989	-1.11175	-0.708527	0.907021	-0.686274	-0.791307	-1.25772	0.471758	2.73174	-0.0124615	0.147758	-0.400549	0.856285	-0.0872307	-0.65156	-0.806439
ENSG00000011523.14_CEP68	7.62	4.61	5.5	16.12	6.48	2.54	16.05	10.36	8.69	5.92	14.99	2.85	6.12	5.59	2.33	5.07	5.7	7.44353	4.44833	0.0396712	-0.636987	-0.436912	1.9505	-0.216605	-1.10233	1.93476	0.655633	0.280211	-0.342495	1.69647	-1.03264	-0.297534	-0.41668	-1.14954	-0.533578	-0.391951
ENSG00000011566.15_MAP4K3	17.16	20.82	14.93	7.79	20.3	13.01	4.21	26.95	15.29	35.62	10.75	15.43	12.31	21.3	29.22	5.32	5.46	16.2276	8.78047	0.106185	0.523019	-0.147788	-0.960956	0.463797	-0.366455	-1.36868	1.22116	-0.106788	2.20858	-0.623844	-0.0908433	-0.446177	0.577686	1.47969	-1.24226	-1.22632
ENSG00000011590.14_ZBTB32	3.56	0.97	1.54	8.94	0.44	0	9.63	3.48	6.95	4.35	15.99	0.75	1.5	2.17	0.8	3.14	3.93	4.00824	4.21456	-0.106354	-0.72089	-0.585645	1.17017	-0.846645	-0.951044	1.33389	-0.125336	0.698	0.0810914	2.84294	-0.77309	-0.595136	-0.436163	-0.761226	-0.206008	-0.0185631
ENSG00000011600.12_TYROBP	31.64	4.24	44.21	22.25	5.05	2.72	69.55	46.58	14.6	30.74	36.44	38.62	14.12	31.49	10.27	65.86	26.6	29.1165	20.0241	0.126025	-1.24233	0.753768	-0.34291	-1.20188	-1.31823	2.01924	0.872125	-0.72495	0.0810788	0.365736	0.474604	-0.748921	0.118534	-0.941189	1.83497	-0.125672
ENSG00000011638.10_TMEM159	9.61	4.09	7.03	14.07	5.17	4.04	13.78	10.16	13.79	7.15	15.26	8.99	4.59	9.08	4.35	6.5	4	8.33294	3.93579	0.324473	-1.07804	-0.331049	1.45766	-0.803635	-1.09074	1.38398	0.464216	1.38652	-0.30056	1.76002	0.166944	-0.951001	0.189812	-1.01198	-0.465711	-1.10091
ENSG00000011677.13_GABRA3	2.82	1.13	3.94	15.9	1.22	0.55	8.53	7.01	2.51	0.91	15.94	0.55	2.74	0.42	0.51	0.42	3.85	4.05588	5.03773	-0.245325	-0.580794	-0.0230029	2.35108	-0.562929	-0.695926	0.888122	0.586399	-0.306861	-0.624465	2.35902	-0.695926	-0.261206	-0.721731	-0.703866	-0.721731	-0.0408681
ENSG00000012048.23_BRCA1	9.2	1.69	8.11	23.06	2.63	3.09	27.77	22.5	24.95	6.79	32.35	3.42	4.06	6.91	2.69	6.65	12.35	11.66	10.1941	-0.241316	-0.978017	-0.348241	1.11829	-0.885807	-0.840683	1.58033	1.06336	1.3037	-0.477728	2.02961	-0.808311	-0.74553	-0.465956	-0.879921	-0.491461	0.0676863
ENSG00000012061.15_ERCC1	31.81	16.22	17.09	24.11	27.54	18.74	37.23	27.4	26.84	38.02	23.89	14.52	16.95	33.39	40.91	9.55	15.27	24.6753	9.32628	0.765011	-0.90661	-0.813325	-0.0606131	0.307165	-0.636406	1.34616	0.292154	0.232108	1.43087	-0.0842023	-1.08889	-0.828336	0.934425	1.74075	-1.62179	-1.00847
ENSG00000012124.17_CD22	15.52	1.36	11.01	41.06	2.61	1.63	71.33	26.7	36.37	9.38	41.2	4.03	7.42	6.69	1.79	8.89	30.48	18.6747	19.6326	-0.160687	-0.881934	-0.390406	1.14021	-0.818265	-0.868182	2.68203	0.408773	0.90132	-0.473431	1.14734	-0.745936	-0.573265	-0.610448	-0.860032	-0.49839	0.601309
ENSG00000012171.20_SEMA3B	7.33	1.53	4.2	11.48	1.31	2.13	13.06	5.63	11.91	3.19	17.58	1.76	2.33	3.04	3.41	5.98	7.78	6.09706	4.80117	0.2568	-0.951239	-0.395125	1.12117	-0.997062	-0.82627	1.45026	-0.0972803	1.21074	-0.60549	2.3917	-0.903334	-0.784613	-0.636733	-0.559668	-0.0243813	0.350528
ENSG00000012174.12_MBTPS2	5.42	1.01	0.62	11.57	1.82	1.27	7.2	6.62	5.92	2.65	11.25	2.22	1.22	2.37	1.66	1.26	2.57	3.92059	3.4959	0.428905	-0.832571	-0.94413	2.18811	-0.600871	-0.758198	0.938073	0.772164	0.57193	-0.363451	2.09657	-0.486452	-0.772501	-0.443544	-0.646639	-0.761059	-0.386334
ENSG00000012211.13_PRICKLE3	7.13	2.57	2.12	13.7	3.58	2.1	9.7	10.43	6.31	5.52	16.92	2.74	2.28	3.96	2.29	2.75	3.93	5.76647	4.4557	0.306019	-0.717389	-0.818383	1.78053	-0.490713	-0.822872	0.882808	1.04664	0.121985	-0.0553158	2.5032	-0.679236	-0.782474	-0.405429	-0.78023	-0.676991	-0.412162
ENSG00000012223.13_LTF	9.68	6.38	2.39	27.08	4.17	0.59	20.42	13.78	13.93	5.95	19.98	3.27	3.41	8.58	1.13	3.6	11.78	9.18353	7.67262	0.0647068	-0.365394	-0.885425	2.33251	-0.653431	-1.12003	1.46449	0.599075	0.618625	-0.421438	1.40714	-0.770732	-0.752485	-0.0786602	-1.04965	-0.727722	0.338407
ENSG00000012232.9_EXTL3	12.1	3.37	4.07	33.17	3.33	1.7	24.41	15.38	28.19	8.97	40.07	4.8	4.38	5.61	2.43	5.49	13.77	12.4259	11.9274	-0.0273222	-0.75925	-0.700562	1.7392	-0.762604	-0.899264	1.00476	0.247675	1.32167	-0.289743	2.3177	-0.639358	-0.674571	-0.571448	-0.838061	-0.581508	0.112692
ENSG00000012504.15_NR1H4	4.5	0.39	3.2	15.67	0.62	0.59	14.59	5.2	10.93	2.34	12.42	1	2.54	1.51	0.6	2.94	6.44	5.02824	5.16251	-0.102321	-0.898446	-0.354137	2.06136	-0.853894	-0.859705	1.85215	0.0332716	1.1432	-0.520723	1.43182	-0.780286	-0.481982	-0.681497	-0.857768	-0.4045	0.273465
ENSG00000012660.14_ELOVL5	32.39	15.09	10.78	16.86	24.43	8.13	16.24	25.3	16.5	33.19	19.66	24.55	14.09	28.01	19.13	9.05	11.07	19.0865	7.77652	1.71073	-0.513915	-1.06815	-0.286307	0.687137	-1.40892	-0.366034	0.799012	-0.3326	1.81361	0.0737515	0.702568	-0.642508	1.1475	0.00559755	-1.29061	-1.03086
ENSG00000012779.11_ALOX5	6.94	0.75	10.87	11.86	2.89	0.62	22.64	7.43	10.84	7.57	16.58	4.41	2.7	8.31	1.32	7.56	9	7.78176	5.80948	-0.144895	-1.21039	0.531585	0.701997	-0.842031	-1.23277	2.55758	-0.0605501	0.526421	-0.0364516	1.51446	-0.58039	-0.874736	0.0909264	-1.11228	-0.0381729	0.209698
ENSG00000012817.15_KDM5D	0	0	3.69	0	0	0	11.76	0	13.96	9.11	0	0.02	4.03	6.61	0	6.07	10.33	3.85765	4.87526	-0.79127	-0.79127	-0.0343873	-0.79127	-0.79127	-0.79127	1.62091	-0.79127	2.07217	1.07735	-0.79127	-0.787168	0.0353526	0.564555	-0.79127	0.453792	1.32759
ENSG00000012822.16_CALCOCO1	31.29	43.36	24.12	39.7	35.33	14.52	32.81	25.46	38.07	39.17	44.51	43.79	25.87	32.68	42.7	21.3	24.64	32.9012	9.02131	-0.178597	1.15935	-0.973381	0.75364	0.269232	-2.03753	-0.0101068	-0.824844	0.572957	0.69489	1.28682	1.20701	-0.779396	-0.0245171	1.08619	-1.28597	-0.91574
ENSG00000012963.15_UBR7	9.72	4.54	5.46	7.05	6.48	6.48	5.95	5.72	9.63	12.22	4.32	7.48	4.81	17.32	8.17	7.77	2.5	7.38941	3.46064	0.673456	-0.823377	-0.557531	-0.0980778	-0.262787	-0.262787	-0.415938	-0.4824	0.647449	1.39587	-0.88695	0.0261767	-0.745357	2.86958	0.225562	0.109976	-1.41286
ENSG00000012983.11_MAP4K5	20.11	12.74	10.64	19.64	20.16	8.73	23.04	11.01	12.25	16.76	10.08	21.54	15.6	22.03	17.75	12.57	14.25	15.8176	4.66599	0.919924	-0.659592	-1.10966	0.819195	0.93064	-1.519	1.54787	-1.03036	-0.764607	0.201962	-1.22968	1.2264	-0.0466455	1.33141	0.414136	-0.696026	-0.335973
ENSG00000013016.16_EHD3	3.61	0.73	3.78	10.65	1.12	0.92	10.76	7.29	7.34	2.45	11.8	1.26	1.57	2.06	1.46	2.01	4.8	4.33	3.79303	-0.189822	-0.94911	-0.145003	1.66621	-0.84629	-0.899018	1.69522	0.780379	0.793561	-0.495646	1.9694	-0.80938	-0.727651	-0.598466	-0.756651	-0.611649	0.123912
ENSG00000013275.8_PSMC4	19.42	18.65	10.41	14.89	15.34	7.34	9.62	10.78	15.32	30.65	19.74	24.03	14.34	30.12	18.93	19.84	11.8	17.1306	6.65914	0.3438	0.228169	-1.00923	-0.336468	-0.268892	-1.47025	-1.12786	-0.953664	-0.271895	2.0302	0.391854	1.03608	-0.419061	1.95061	0.270217	0.406871	-0.800492
ENSG00000013288.9_MAN2B2	10.13	4.8	3.31	7.49	7.54	3.74	7.19	13.22	5.58	8.51	8.49	3.6	3.86	8.6	4.15	3.15	5.51	6.40412	2.82579	1.31853	-0.56767	-1.09496	0.384275	0.401969	-0.942785	0.27811	2.41202	-0.291641	0.745236	0.738158	-0.992329	-0.900319	0.777085	-0.797693	-1.15158	-0.316413
ENSG00000013293.6_SLC7A14	1.46	0.17	2.11	11.47	0.36	0.1	8.12	6.87	2.87	3.77	10.11	0.47	2	0.52	0.27	0.85	3.91	3.26059	3.67378	-0.490119	-0.841255	-0.313189	2.23459	-0.789538	-0.860309	1.32273	0.982479	-0.106318	0.138661	1.8644	-0.759596	-0.343131	-0.745986	-0.814035	-0.65616	0.176769
ENSG00000013297.11_CLDN11	6.36	0.59	3.2	23.52	0.66	1.83	24.1	10.27	18	3.97	24.55	0.68	2.89	2.46	0.21	4.47	12.1	8.22706	8.90022	-0.209777	-0.858075	-0.564824	1.71826	-0.85021	-0.718753	1.78343	0.229538	1.09806	-0.478309	1.83399	-0.847963	-0.599654	-0.647968	-0.900771	-0.422131	0.435151
ENSG00000013306.16_SLC25A39	18.63	8.19	8.46	4.99	10.95	4.52	6.77	4.75	11.93	9.69	11.08	9.35	5.96	13.46	9.84	7.52	5.41	8.91176	3.66545	2.65131	-0.196911	-0.12325	-1.06993	0.556068	-1.19815	-0.584312	-1.1354	0.823429	0.212317	0.591534	0.119559	-0.805295	1.24084	0.253239	-0.379699	-0.955345
ENSG00000013364.19_MVP	57.41	34.38	40.17	39.47	39.98	25.55	37.1	32.75	44.15	54.35	47.97	51.66	32.85	59.59	46.44	32.89	24.91	41.2718	10.4718	1.54112	-0.658128	-0.105213	-0.172059	-0.123357	-1.50135	-0.398382	-0.813784	0.274857	1.2489	0.639647	0.992023	-0.804235	1.7493	0.49354	-0.800415	-1.56246
ENSG00000013374.16_NUB1	35	21.32	19.33	30.63	35.24	15.55	32.57	74.6	30.18	77.9	56.47	65.63	24.49	34.63	37.33	158.29	26.55	45.63	34.5814	-0.307391	-0.70298	-0.760525	-0.43376	-0.300451	-0.869833	-0.37766	0.837735	-0.446773	0.933162	0.313464	0.578346	-0.611312	-0.318091	-0.240014	3.25783	-0.551742
ENSG00000013375.16_PGM3	11.07	5.38	2.43	8.84	5.61	1.71	5.36	4.82	10.08	10.07	5.11	6.44	4.18	9.82	5.36	5.1	4.22	6.21176	2.77247	1.75231	-0.300009	-1.36404	0.947976	-0.21705	-1.62374	-0.307222	-0.501994	1.39523	1.39162	-0.397395	0.082322	-0.732836	1.30145	-0.307222	-0.401002	-0.718408
ENSG00000013392.8_RWDD2A	1.48	0.69	1.15	5.08	0.52	0.48	4.87	3.13	4.04	1.56	4.48	0.96	1.2	1.8	0.65	1.36	2.7	2.12647	1.59936	-0.404205	-0.898152	-0.610537	1.84669	-1.00444	-1.02945	1.71539	0.627456	1.19643	-0.354185	1.47154	-0.729335	-0.579275	-0.204125	-0.923162	-0.479235	0.358599
ENSG00000013441.16_CLK1	48.47	43.98	25.27	28.23	41.34	19.93	34.06	58.55	32.52	33.83	22.13	36.79	33.85	57.03	28.83	25.62	10.79	34.1894	12.7215	1.12256	0.76961	-0.701129	-0.468452	0.562087	-1.12089	-0.0101727	1.91491	-0.131228	-0.0282523	-0.947955	0.204425	-0.0266802	1.79543	-0.421288	-0.673616	-1.83936
ENSG00000013503.10_POLR3B	12.01	5.06	5.75	17.64	5.16	3.77	24.73	8.13	11.56	11.59	26.14	4	7.25	7.07	3.13	5.68	12.83	10.0882	6.97732	0.27543	-0.720654	-0.621762	1.08233	-0.706322	-0.905539	2.09848	-0.280657	0.210935	0.215235	2.30056	-0.872575	-0.40678	-0.432578	-0.997264	-0.631795	0.392954
ENSG00000013523.10_ANGEL1	7.88	4.82	3.71	13.95	4.79	3.11	14.78	11.91	14.74	6.12	20.06	7.16	2.56	6.53	4.22	4.54	11.32	8.36471	5.13136	-0.0944596	-0.690793	-0.90711	1.08846	-0.69664	-1.02404	1.25021	0.690908	1.24242	-0.437449	2.27918	-0.234773	-1.13122	-0.357548	-0.807721	-0.74536	0.575928
ENSG00000013561.18_RNF14	13.49	7.2	9.4	25	12.01	7.46	11.87	13.64	15.61	19.3	17.89	14.19	9.86	16.33	11.32	11.45	9.63	13.2735	4.55719	0.0475009	-1.33274	-0.849983	2.57318	-0.277261	-1.27568	-0.307982	0.080416	0.5127	1.32241	1.01301	0.201105	-0.749043	0.670693	-0.42867	-0.400144	-0.799513
ENSG00000013563.14_DNASE1L1	9.12	3.79	4.78	13.74	6	3.38	8.94	10.11	8.51	7.27	26.19	3.32	3.94	5.68	2.74	5.37	9.79	7.80412	5.6211	0.234097	-0.714116	-0.537994	1.056	-0.320955	-0.787055	0.202075	0.410219	0.125577	-0.0950201	3.27087	-0.797729	-0.687431	-0.377883	-0.900912	-0.433032	0.353291
ENSG00000013573.17_DDX11	24.86	19.7	20.42	89.9	20.2	19.14	60.52	47.95	66.85	24.39	100.18	16.54	13.22	26.49	27.44	16.46	39.92	37.3047	26.7521	-0.465185	-0.658067	-0.631154	1.96602	-0.639377	-0.679	0.867792	0.397923	1.10441	-0.482754	2.35029	-0.776189	-0.900291	-0.404256	-0.368745	-0.779179	0.0977602
ENSG00000013583.10_HEBP1	9	2.46	5.04	25.83	4.63	1.8	16.96	15.76	20.13	7.91	19.25	4.69	4.43	7.99	4.15	5.03	12.91	9.88059	7.21845	-0.121991	-1.028	-0.670586	2.20953	-0.727385	-1.11944	0.980739	0.814498	1.41989	-0.272993	1.29798	-0.719073	-0.755091	-0.261911	-0.793881	-0.671971	0.419676
ENSG00000013588.8_GPRC5A	12	4.7	29.68	32.16	2.66	2.44	23.69	26.76	29.72	10.13	32.21	11.47	5.78	13.31	6.61	13.15	16.41	16.0518	10.732	-0.377542	-1.05775	1.26987	1.50096	-1.24784	-1.26834	0.711727	0.997788	1.2736	-0.551787	1.50562	-0.426927	-0.957118	-0.255476	-0.879779	-0.270385	0.0333802
ENSG00000013619.14_MAMLD1	2.78	0.29	0.72	10.97	0.51	0.51	4.56	3.22	2	1.38	7.96	0.3	0.45	0.64	0.82	1.17	2.83	2.41824	2.96815	0.121882	-0.717024	-0.572153	2.88118	-0.642904	-0.642904	0.721582	0.270123	-0.140908	-0.349792	1.86708	-0.713655	-0.663119	-0.599106	-0.538462	-0.420543	0.138728
ENSG00000013725.14_CD6	7.8	2.03	6	33.43	4.15	4.25	31.31	19.68	20.53	10.99	43.47	7.87	6.05	8.03	3.27	7.5	24.31	14.1571	12.4175	-0.511945	-0.976614	-0.656903	1.55208	-0.805886	-0.797833	1.38136	0.444772	0.513224	-0.255049	2.36062	-0.506308	-0.652876	-0.493423	-0.876754	-0.536105	0.817635
ENSG00000013810.19_TACC3	12.23	1.79	7.47	21.8	4.57	1.59	16.99	22.92	17.1	7.19	26.6	5.89	4.16	11.06	5.84	9.81	11.87	11.1106	7.58236	0.147634	-1.22925	-0.480139	1.40977	-0.862606	-1.25562	0.775406	1.55748	0.789914	-0.517067	2.04282	-0.688517	-0.916678	-0.00667183	-0.695112	-0.171528	0.100155
ENSG00000014123.10_UFL1	9.2	6.62	3.68	5.38	8.71	3.46	8.6	1.99	9.02	12.59	7.47	7.74	7.51	10.69	8.48	4.02	4.59	7.04412	2.83467	0.76054	-0.149618	-1.18677	-0.587058	0.58768	-1.26438	0.548875	-1.78296	0.69704	1.95644	0.15024	0.245489	0.164351	1.28617	0.506542	-1.06683	-0.86575
ENSG00000014138.9_POLA2	14.28	2.77	5.13	16.91	5.1	3.16	14.65	8.86	11.73	5.25	15.48	3.58	4.55	6.73	7.25	4.99	5.75	8.01	4.71947	1.32854	-1.11029	-0.610237	1.8858	-0.616594	-1.02766	1.40694	0.180105	0.788223	-0.584811	1.5828	-0.938664	-0.733133	-0.271217	-0.161035	-0.639902	-0.478867
ENSG00000014164.7_ZC3H3	4.09	1.96	3.76	4.54	3.53	0.81	7.57	1.81	5.78	3.72	5.67	3.32	3.27	4.61	3.53	2.9	5.06	3.87824	1.62332	0.130452	-1.18168	-0.0728357	0.407662	-0.214521	-1.8901	2.27421	-1.27408	1.17153	-0.0974766	1.10377	-0.343886	-0.374687	0.450784	-0.214521	-0.602616	0.727995
ENSG00000014216.15_CAPN1	72.4	24.93	56.87	51.82	61.45	34.71	32.58	49.05	61.25	65.31	49.68	52.55	35.85	67.48	77.67	39.76	27.48	50.6376	15.9963	1.36047	-1.6071	0.389613	0.0739144	0.67593	-0.995711	-1.12887	-0.0992512	0.663427	0.917237	-0.059867	0.11955	-0.924445	1.05289	1.68992	-0.680012	-1.44769
ENSG00000014257.16_ACPP	10.08	1.71	8.64	28.09	3.73	1.36	28.17	20.84	22.49	7.49	21.96	4.77	6.51	8.4	2.34	6.85	12.63	11.5329	9.15985	-0.158621	-1.07239	-0.315828	1.80757	-0.851863	-1.1106	1.8163	1.01607	1.1962	-0.441376	1.13834	-0.738324	-0.548365	-0.34203	-1.00361	-0.511246	0.119768
ENSG00000014641.20_MDH1	38.04	14.45	16.56	42.9	37.98	10.34	30.5	25.44	25.08	41.37	39.84	31.69	24.17	39.55	19.58	15.34	17.62	27.6735	10.8623	0.954354	-1.21738	-1.02313	1.40177	0.948831	-1.59575	0.26021	-0.205622	-0.238765	1.26092	1.12007	0.369763	-0.322541	1.09337	-0.745104	-1.13545	-0.925545
ENSG00000014824.14_SLC30A9	15.44	11.39	8.49	8.57	15.75	8.05	5.25	12.93	10.08	18.8	6.66	11.09	11.14	13.96	11.48	6.65	5.81	10.6788	3.82238	1.2456	0.186056	-0.572633	-0.551704	1.32671	-0.687745	-1.42027	0.588946	-0.156662	2.12464	-1.05139	0.107571	0.120652	0.858411	0.209601	-1.05401	-1.27377
ENSG00000014914.21_MTMR11	8.43	2.04	2.91	23.33	1.98	0.29	20.27	9.54	16.29	4.65	31.03	2.55	2.98	4.52	1.02	5.14	16.53	9.02941	9.13174	-0.0656405	-0.765397	-0.670125	1.56603	-0.771968	-0.957037	1.23094	0.0559136	0.795093	-0.479581	2.40924	-0.709548	-0.66246	-0.493817	-0.877096	-0.425922	0.821375
ENSG00000014919.12_COX15	9.46	4.18	4.62	8.55	5.52	2.46	15.33	19.03	10.31	9.23	12.53	5.7	4.54	8.4	5.72	4.34	7.56	8.08706	4.35985	0.314905	-0.896145	-0.795224	0.106183	-0.588795	-1.29065	1.66128	2.50993	0.509866	0.262151	1.01906	-0.547509	-0.813573	0.0717779	-0.542922	-0.859446	-0.120889
ENSG00000015133.19_CCDC88C	50.26	45.71	32.32	62.09	69.7	39.55	43.55	33.44	49.77	82.57	62.04	82.09	54.64	72.81	79.17	53.07	49.62	56.6118	16.173	-0.392739	-0.674071	-1.50199	0.338727	0.809264	-1.05495	-0.807627	-1.43274	-0.423036	1.60503	0.335635	1.57536	-0.121917	1.00156	1.39481	-0.218992	-0.432311
ENSG00000015153.14_YAF2	9.45	5.97	10.29	27.67	10.81	5.38	30.32	20.02	21.58	11.02	30.07	7.41	9.74	18.18	8.55	12.37	14.47	14.9	8.2739	-0.658698	-1.0793	-0.557173	1.54341	-0.494325	-1.15061	1.86369	0.618813	0.807358	-0.468944	1.83348	-0.905256	-0.623648	0.396427	-0.767473	-0.305781	-0.0519706
ENSG00000015171.19_ZMYND11	21.45	16.43	11.55	26.65	16.23	12.66	19.95	10.1	12.4	18.6	14.81	14.99	11.59	21.11	18.3	11.52	7.66	15.6471	4.90693	1.1826	0.159558	-0.834953	2.24232	0.118799	-0.608742	0.87691	-1.13045	-0.661729	0.601789	-0.170587	-0.133904	-0.826801	1.11331	0.540651	-0.841067	-1.62771
ENSG00000015285.11_WAS	5.3	1.03	5.6	15.64	2.12	0.99	14.88	10.25	11.41	6.39	14.19	4.89	2.5	11.37	2.04	9.98	7.49	7.41588	4.96128	-0.426479	-1.28714	-0.366011	1.65766	-1.06744	-1.29521	1.50447	0.571247	0.805058	-0.206778	1.3654	-0.509119	-0.990849	0.796995	-1.08357	0.516826	0.0149392
ENSG00000015413.9_DPEP1	1.69	0.15	4.07	2.46	0	0	5.5	2.02	4.63	0.66	6.07	0	1.61	0	0	0.41	2.78	1.88529	2.07075	-0.094311	-0.838004	1.05503	0.277536	-0.910442	-0.910442	1.74561	0.0650519	1.32547	-0.591716	2.02087	-0.910442	-0.132944	-0.910442	-0.910442	-0.712446	0.432069
ENSG00000015475.18_BID	16.25	5.76	14.93	10.52	9.44	2.38	21.98	5.29	21.24	12.32	10.91	10.59	5.82	9.47	7.2	12.5	5.15	10.6912	5.51044	1.00878	-0.894879	0.769236	-0.031064	-0.227056	-1.50826	2.04863	-0.980172	1.91434	0.295589	0.0397107	-0.0183609	-0.883991	-0.221612	-0.633557	0.328254	-1.00558
ENSG00000015479.19_MATR3	47.86	46.18	25.46	31.2	76.52	35.69	34.2	42.68	32.73	75.07	32.2	66.7	47.3	70.55	50.72	34.97	27.57	45.7412	16.8808	0.125517	0.0259954	-1.20143	-0.861402	1.8233	-0.59542	-0.683685	-0.18134	-0.770766	1.7374	-0.802163	1.24158	0.0923428	1.46964	0.29494	-0.638072	-1.07644
ENSG00000015520.14_NPC1L1	1.29	0.16	1.09	5.11	0.07	0.28	3.31	3.27	4.67	0.81	5.53	0.23	0.43	0.58	0.07	0.71	2.66	1.78059	1.90441	-0.257606	-0.850966	-0.362626	1.74826	-0.898224	-0.787954	0.803089	0.782085	1.51722	-0.509653	1.9688	-0.814209	-0.70919	-0.630425	-0.898224	-0.562162	0.461776
ENSG00000015532.10_XYLT2	14.56	4.81	6.54	17.76	9.88	3.84	9.39	9.24	11.56	6.88	13.35	5.6	5.61	8.94	7.52	4.96	10.6	8.88471	3.81396	1.48803	-1.06837	-0.614769	2.32705	0.260961	-1.32269	0.132485	0.0931562	0.701448	-0.525623	1.17078	-0.861232	-0.85861	0.0144978	-0.357818	-1.02904	0.449741
ENSG00000015568.13_RGPD5	46.75	20.4	23.42	71.59	25.18	13.47	59.45	51.48	46.25	26.15	69.62	17.67	15.04	30.25	12.48	15.75	42.76	34.5712	19.8637	0.613121	-0.713422	-0.561386	1.86365	-0.472782	-1.0623	1.25248	0.851244	0.587949	-0.423949	1.76447	-0.850859	-0.983262	-0.217542	-1.11214	-0.947518	0.412251
ENSG00000015592.16_STMN4	2.96	0.8	1.35	10.6	0.6	0.25	9.75	15.21	9.25	2.93	13.9	0.5	1.66	0.59	0.58	0.96	4.14	4.47235	5.12036	-0.295361	-0.717206	-0.609792	1.19672	-0.756266	-0.824621	1.03072	2.09705	0.933069	-0.30122	1.84121	-0.775796	-0.549249	-0.758219	-0.760172	-0.685959	-0.0649082
ENSG00000015676.18_NUDCD3	24.76	18.01	17.24	36.97	27.15	17.22	31.6	13.46	46.3	26.31	39.73	31.52	16.54	37.21	27.92	17.71	20.55	26.4824	9.59805	-0.179448	-0.882716	-0.962941	1.09269	0.0695607	-0.965024	0.533196	-1.35677	2.06476	-0.0179571	1.38024	0.524861	-1.03587	1.11769	0.149785	-0.913972	-0.618079
ENSG00000016082.15_ISL1	3.21	0.92	1.95	11.66	2.91	0.79	11.82	4.93	7.27	2.87	12.28	1.42	3.02	2.48	1.17	3.41	5.2	4.54765	3.88629	-0.344196	-0.933448	-0.668413	1.83011	-0.421391	-0.966898	1.87128	0.0983851	0.700502	-0.431684	1.98965	-0.80479	-0.393086	-0.532036	-0.869119	-0.292734	0.16786
ENSG00000016391.11_CHDH	2.68	0.61	0.71	3.89	1.24	0.56	4.17	3.36	3.48	1.34	4.19	0.69	1.55	1.02	0.78	0.86	1.95	1.94588	1.36662	0.537179	-0.977511	-0.904338	1.42258	-0.516519	-1.0141	1.62746	1.03476	1.12257	-0.443345	1.6421	-0.918973	-0.289681	-0.6775	-0.853117	-0.794578	0.00301303
ENSG00000016402.13_IL20RA	7.06	6.59	1.28	9.67	9.91	1.82	7.11	5.7	7.26	8.09	7.81	5.67	3.8	8.51	3.85	2.46	6.98	6.09235	2.61906	0.369463	0.19001	-1.83743	1.366	1.45764	-1.63125	0.388554	-0.149807	0.445826	0.762733	0.655825	-0.161261	-0.875257	0.923096	-0.856166	-1.38689	0.338918
ENSG00000016490.16_CLCA1	1.7	0.15	1.3	7.27	0.38	0.17	6.14	4.08	4.3	1.2	5.05	0.26	1.07	1.11	0.15	1.71	2.96	2.29412	2.26508	-0.262294	-0.946597	-0.438889	2.19678	-0.845055	-0.937767	1.6979	0.788441	0.885568	-0.483037	1.21668	-0.898033	-0.54043	-0.522771	-0.946597	-0.257879	0.293977
ENSG00000016602.9_CLCA4	7.46	17.52	3.08	4.27	5.76	1.61	3.16	10.12	2.77	2.9	3.09	2.7	3.21	2.39	2.33	1.26	1	4.39	4.09129	0.750374	3.20925	-0.320192	-0.0293306	0.334857	-0.679492	-0.300638	1.40053	-0.395963	-0.364188	-0.317748	-0.413072	-0.288417	-0.488843	-0.503508	-0.765039	-0.828589
ENSG00000016864.18_GLT8D1	20.02	10.23	8.66	28.85	17.39	5.67	22.67	12.48	18.22	19.61	20.77	14.02	12.03	15.53	10.15	9.49	14.24	15.2959	5.94695	0.794377	-0.851846	-1.11585	2.27917	0.352133	-1.61863	1.23998	-0.4735	0.4917	0.725434	0.920492	-0.214544	-0.549169	0.0393677	-0.865298	-0.976279	-0.17755
ENSG00000017260.19_ATP2C1	30.33	19.58	17.3	13.75	38.9	12.78	16.16	20.42	25.15	30.26	26.53	26.48	29.58	36.03	29.08	21.27	8.69	23.6641	8.39045	0.794461	-0.486758	-0.758495	-1.1816	1.81586	-1.2972	-0.894364	-0.386644	0.177092	0.786118	0.341565	0.335606	0.705073	1.4738	0.645482	-0.285338	-1.78466
ENSG00000017427.16_IGF1	9.74	2.05	5.9	24.9	2.81	1.34	21.68	18.55	16.3	6.39	20.23	2.65	4.4	10.87	3.67	5.22	16.59	10.1935	7.85625	-0.0577285	-1.03657	-0.546512	1.87195	-0.939829	-1.12694	1.46208	1.06367	0.777276	-0.484141	1.27751	-0.960195	-0.737442	0.0861061	-0.830362	-0.633067	0.814189
ENSG00000017483.15_SLC38A5	10.83	0.64	2.22	35.34	1.77	1.76	20.41	21.57	11.36	4.37	32.14	2.83	1.93	2.02	1.38	10.99	9.81	10.0806	11.0339	0.0679189	-0.855597	-0.712402	2.28925	-0.753186	-0.754092	0.936151	1.04128	0.115953	-0.517549	1.99924	-0.657118	-0.738685	-0.730528	-0.788531	0.0824197	-0.0245233
ENSG00000017797.13_RALBP1	27.42	17.99	20.79	26.29	16.08	7.22	31.5	25.65	17.89	22.97	30.45	21.42	16.98	29.61	18.46	17.2	18.22	21.5376	6.33099	0.929137	-0.560362	-0.118093	0.75065	-0.862053	-2.26152	1.57359	0.64956	-0.576158	0.226245	1.40774	-0.0185827	-0.719895	1.27505	-0.486124	-0.685145	-0.524033
ENSG00000018189.13_RUFY3	23.72	21.08	8.88	18.84	22.27	14.05	19.79	10.8	15.12	17.7	21.68	14.24	13.08	16.27	25.98	14.75	17.22	17.3806	4.65401	1.36214	0.794887	-1.82651	0.313582	1.05058	-0.715638	0.517707	-1.41396	-0.485729	0.0686315	0.923808	-0.674813	-0.924061	-0.23863	1.84774	-0.565231	-0.0345054
ENSG00000018236.15_CNTN1	2.68	0.45	5.02	8.22	0.91	1.29	13.37	3.25	7.44	1.78	15.97	1.52	2.79	1.08	0.39	1.78	6.44	4.37529	4.58359	-0.369862	-0.85638	0.140655	0.838798	-0.756022	-0.673117	1.96237	-0.245505	0.668626	-0.566214	2.52961	-0.622938	-0.345863	-0.718933	-0.86947	-0.566214	0.450456
ENSG00000018280.17_SLC11A1	18.46	0.72	23.59	33.31	1.01	2.18	43.52	20.06	24.47	14	32.47	5.43	12.13	20.27	0.74	14.51	10.83	16.3353	12.595	0.168694	-1.2398	0.575999	1.34773	-1.21678	-1.12388	2.15837	0.295729	0.645868	-0.185414	1.28104	-0.865843	-0.333886	0.312402	-1.23821	-0.144922	-0.437102
ENSG00000018408.14_WWTR1	28.48	16.5	17.4	26.46	18.63	7.87	17.32	29.51	23.71	18.02	32.04	16.12	15.85	43.37	15.51	15.87	19.84	21.3235	8.3958	0.852387	-0.574517	-0.46732	0.61179	-0.320819	-1.60241	-0.476849	0.975067	0.284246	-0.393474	1.27641	-0.619778	-0.651937	2.62589	-0.692433	-0.649554	-0.176699
ENSG00000018510.16_AGPS	14.16	5.66	6.71	14.44	14.44	4.98	14.7	7.92	7.59	13.51	9.05	15.26	8.57	16.57	9.86	6.75	5.83	10.3529	3.99821	0.952191	-1.17376	-0.911143	1.02222	1.02222	-1.34384	1.08725	-0.608508	-0.691045	0.789618	-0.325881	1.22731	-0.445935	1.55496	-0.123291	-0.901139	-1.13124
ENSG00000018607.6_ZNF806	0.68	0	0.26	2.99	0.31	0	3.15	1.38	2.2	0.25	3.48	0.35	0.27	0.4	0	0.42	1.03	1.01	1.18998	-0.277315	-0.848751	-0.63026	1.66389	-0.588243	-0.848751	1.79834	0.310928	1.00001	-0.638664	2.07566	-0.554629	-0.621857	-0.512612	-0.848751	-0.495805	0.0168069
ENSG00000018610.14_CXorf56	9.2	5.74	2.91	14.67	9.54	4.54	10.4	5.91	9.55	8.13	17.93	10	5.67	10.68	9.45	3.35	4.68	8.37353	3.96411	0.208488	-0.664343	-1.37825	1.58837	0.294258	-0.967059	0.511204	-0.621458	0.29678	-0.0614335	2.41075	0.410299	-0.682001	0.581838	0.271554	-1.26725	-0.931742
ENSG00000018625.15_ATP1A2	6.93	0.56	2.85	28.25	0.51	0.98	27.07	4.47	22.77	5.29	34.21	0.94	1.8	4.36	0.2	4.01	13.32	9.32471	11.3573	-0.210852	-0.771724	-0.570092	1.66635	-0.776127	-0.734743	1.56246	-0.427452	1.18385	-0.355252	2.19113	-0.738265	-0.662543	-0.437138	-0.803422	-0.467955	0.351782
ENSG00000018699.13_TTC27	8.67	1.85	5.37	17.15	7.97	4.83	24.06	4.78	19.81	6.82	15.85	3.56	4.94	10.82	4.4	5.44	14.93	9.48529	6.50388	-0.125355	-1.17396	-0.632744	1.17848	-0.232983	-0.715771	2.24092	-0.723459	1.58747	-0.4098	0.978601	-0.911039	-0.698858	0.205217	-0.781886	-0.621981	0.837147
ENSG00000018869.16_ZNF582	4	0.83	2.04	10.88	1.07	0.51	7.08	5.57	5.75	1.83	6.32	1.6	0.96	3.8	1.37	6.46	3.08	3.71471	2.90008	0.0983744	-0.994697	-0.577468	2.47072	-0.911941	-1.10504	1.16041	0.639738	0.701805	-0.64988	0.898351	-0.729188	-0.949871	0.0294109	-0.808496	0.946626	-0.218858
ENSG00000019102.12_VSIG2	13.96	1.91	14.59	6.49	5.75	6.9	8.97	5.3	10.56	5.6	10.78	7.96	4.65	10.01	10.41	1.76	4.05	7.62647	3.75919	1.68481	-1.52067	1.8524	-0.302318	-0.499169	-0.193252	0.357399	-0.618876	0.780363	-0.539072	0.838886	0.0887238	-0.791786	0.634054	0.74046	-1.56057	-0.951395
ENSG00000019144.19_PHLDB1	20.15	3.43	12.33	61.73	4.1	3.64	58.64	34.49	49.07	18.56	74.72	4.93	7.86	11.98	4.63	13.81	36.72	24.7524	23.3836	-0.19682	-0.911852	-0.531243	1.58135	-0.883199	-0.902871	1.44921	0.416431	1.03995	-0.264816	2.13687	-0.847704	-0.722402	-0.54621	-0.860533	-0.46795	0.511797
ENSG00000019169.10_MARCO	4.02	0.12	5.58	8.06	0.18	0.08	16.36	6.85	10.33	2.54	7.4	0.05	3.14	2.05	0.45	2.83	7.25	4.54647	4.45988	-0.118046	-0.99251	0.231739	0.787809	-0.979056	-1.00148	2.64885	0.516501	1.29679	-0.449894	0.639823	-1.00821	-0.315361	-0.559762	-0.918517	-0.38487	0.606189
ENSG00000019186.10_CYP24A1	2.64	4.53	3.51	13.55	3.12	3	18.11	20.79	23.24	6.24	36.07	11.13	5.8	9.13	3.09	5.97	9.22	10.5376	9.23912	-0.854805	-0.65024	-0.76064	0.326043	-0.802852	-0.815841	0.819597	1.10967	1.37484	-0.465158	2.76351	0.0641136	-0.512781	-0.152357	-0.806099	-0.494381	-0.142616
ENSG00000019485.13_PRDM11	5.11	2.76	2.6	14.87	3.96	1.98	11.84	8.06	10.45	5.85	15.66	2.29	2.13	3.21	3.22	6.34	6.8	6.30176	4.44972	-0.267829	-0.795953	-0.83191	1.92557	-0.526273	-0.971245	1.24463	0.395134	0.932247	-0.101527	2.10311	-0.901578	-0.937535	-0.694823	-0.692576	0.00859275	0.11197
ENSG00000019505.8_SYT13	0.94	0.19	1.39	4.15	0.32	0.25	3.44	2.61	2.53	1	3.61	0.53	0.67	0.68	0.23	0.6	2.11	1.48529	1.31983	-0.413153	-0.981406	-0.0722015	2.01897	-0.882909	-0.935946	1.48102	0.852157	0.791543	-0.367693	1.60983	-0.723798	-0.617724	-0.610148	-0.951099	-0.670761	0.473321
ENSG00000019549.13_SNAI2	3.65	1.69	1.6	8.41	1.99	0.32	7.78	5.09	4.31	2.62	5.69	0.31	1.85	2.05	0.1	1.8	4.74	3.17647	2.49614	0.189705	-0.595507	-0.631563	2.09665	-0.475322	-1.14435	1.84426	0.766595	0.454113	-0.222932	1.00697	-1.14836	-0.531408	-0.451285	-1.23249	-0.551439	0.626378
ENSG00000019582.15_CD74	291.13	177.03	226.58	62.32	324.07	38.9	131.88	121.76	193.46	558.8	118.22	1026.67	199	406.64	331.48	644.23	112.22	292.023	252.553	-0.00353566	-0.455322	-0.259126	-0.909524	0.126892	-1.00226	-0.634096	-0.674167	-0.390266	1.05632	-0.688184	2.90888	-0.36833	0.453834	0.156233	1.39459	-0.711941
ENSG00000019991.18_HGF	3.17	0.22	2.57	10.4	0.57	0.85	12.88	6.83	8.07	2.74	9.45	0.81	2.19	2.58	0.9	2.61	4.96	4.22353	3.88483	-0.27119	-1.03055	-0.425637	1.58989	-0.94046	-0.868385	2.22827	0.670935	0.990125	-0.381877	1.34535	-0.878681	-0.523454	-0.423063	-0.855514	-0.415341	0.189576
ENSG00000019995.6_ZRANB1	7.94	3.56	9.38	14.37	6.42	2.78	14.87	5.83	9.36	8.8	14.99	5.21	5.84	5.15	3.73	6.8	7.84	7.81588	3.83156	0.0323935	-1.11075	0.40822	1.71056	-0.364312	-1.31432	1.84106	-0.518296	0.403	0.256845	1.87238	-0.680111	-0.515687	-0.69577	-1.06638	-0.265136	0.00629448
ENSG00000020129.16_NCDN	10.12	4.36	2.33	9.09	3.8	2.71	8.12	8.04	13.24	4.93	11.69	3.86	4.38	7.08	2.51	5.89	5.58	6.33706	3.27631	1.15463	-0.603441	-1.22304	0.840257	-0.774365	-1.10706	0.544192	0.519774	2.10693	-0.429464	1.63383	-0.756051	-0.597336	0.226762	-1.1681	-0.136452	-0.231071
ENSG00000020181.18_ADGRA2	2.1	0.28	0.74	4.31	0.15	0.59	3.67	3.51	3.76	0.74	6.55	0.27	0.62	1.36	0.29	0.96	3.11	1.94176	1.87494	0.0843948	-0.886303	-0.640961	1.2631	-0.955638	-0.720964	0.921755	0.836419	0.969756	-0.640961	2.4578	-0.891636	-0.704963	-0.310284	-0.880969	-0.523624	0.623079
ENSG00000020219.9_CCT8L1P	2.53	0.05	0.98	4.86	0.6	0.17	6.06	2.06	3.56	0.75	7.68	0.37	0.78	1.63	0.24	1.67	3.42	2.20059	2.23857	0.147153	-0.960698	-0.545254	1.188	-0.715005	-0.907092	1.72405	-0.0628027	0.607268	-0.647998	2.44773	-0.817749	-0.634596	-0.25489	-0.875822	-0.237021	0.544728
ENSG00000020256.20_ZFP64	10.63	3.63	4.8	28.14	5.25	3.8	21.96	14.12	19.75	8.97	24.74	6.88	5.83	7.07	4.12	6.99	8.75	10.9076	7.8993	-0.0351483	-0.921303	-0.773188	2.1815	-0.716221	-0.899782	1.39916	0.406663	1.11938	-0.245294	1.75109	-0.509874	-0.642797	-0.485821	-0.859272	-0.495949	-0.273144
ENSG00000020426.11_MNAT1	30.91	25.99	12.97	17.78	37.4	12.72	25.83	9.73	17.65	34.53	24.05	34.12	27.95	40	37.66	18.68	12.19	24.7153	9.9898	0.620103	0.127601	-1.17573	-0.694238	1.26977	-1.20075	0.111584	-1.50006	-0.707251	0.982473	-0.0665974	0.941431	0.323801	1.53003	1.29579	-0.604146	-1.25381
ENSG00000020577.14_SAMD4A	11.45	1.42	7.76	25.73	3.34	3.23	19.51	19.31	15.26	7.36	26.58	3.16	5.07	6.63	3.03	11.25	12.06	10.7147	8.0357	0.0915035	-1.15668	-0.367698	1.86857	-0.917743	-0.931432	1.09453	1.06964	0.565638	-0.417475	1.97435	-0.940143	-0.702454	-0.50832	-0.956321	0.0666145	0.167415
ENSG00000020633.18_RUNX3	4.08	0.88	3.16	5.5	1.4	0.58	7.3	6.32	5.42	1.88	5.59	3.4	1.45	1.7	0.99	5.8	2.26	3.39471	2.20391	0.310944	-1.14102	-0.106495	0.955252	-0.905074	-1.27714	1.77198	1.32732	0.918953	-0.68728	0.996089	0.00240214	-0.882387	-0.768953	-1.09111	1.09137	-0.514859
ENSG00000020922.12_MRE11	6.77	5.41	6.39	8.95	8.23	3.97	11.16	3.94	7.06	9.23	8.38	6.49	7.74	7.93	8.22	3.51	7.37	7.10294	2.03558	-0.163561	-0.831675	-0.35024	0.907387	0.55368	-1.53909	1.99307	-1.55383	-0.0210953	1.04494	0.627369	-0.301114	0.312962	0.406301	0.548767	-1.76507	0.131195
ENSG00000021300.14_PLEKHB1	21.15	14.08	9.44	36.48	22.34	12.23	25.89	26.61	16.98	21.25	33.09	13.68	12.74	15.52	12.51	8.42	23.28	19.1582	8.09076	0.246178	-0.627659	-1.20115	2.14093	0.393259	-0.856315	0.832031	0.921022	-0.269225	0.258537	1.72194	-0.677098	-0.79328	-0.449678	-0.821707	-1.32722	0.509441
ENSG00000021355.13_SERPINB1	36.41	26.81	56.96	18.61	28.98	12.55	48.99	32.94	17.97	51.68	24.81	33.94	24.58	37.79	22.64	67.1	15.53	32.8406	15.4772	0.230624	-0.389644	1.55838	-0.919455	-0.249437	-1.311	1.04343	0.00642311	-0.960806	1.21724	-0.518866	0.0710343	-0.533726	0.319787	-0.659072	2.21354	-1.11846
ENSG00000021461.16_CYP3A43	4.7	0.13	0.89	14.57	0.48	0.75	10.72	13.58	5.67	1.7	9.88	1.48	0.92	1.65	0.09	1.24	5.52	4.35118	4.89824	0.0712141	-0.861774	-0.706617	2.08622	-0.79032	-0.735198	1.30023	1.88411	0.269244	-0.541251	1.12874	-0.586165	-0.700492	-0.551459	-0.869941	-0.635162	0.238621
ENSG00000021488.13_SLC7A9	3.16	0.37	2.52	8.44	0.3	0.26	9.78	4.72	5.83	2.07	7.6	0.5	0.45	1.4	0.83	2.16	4.05	3.20235	3.07874	-0.0137566	-0.919972	-0.221634	1.70123	-0.942708	-0.955701	2.13647	0.492944	0.853482	-0.367798	1.42839	-0.877747	-0.893987	-0.585419	-0.77056	-0.338565	0.275323
ENSG00000021574.12_SPAST	8.52	4.39	6.36	20.52	6.54	2.27	19.73	12.46	10.21	7.17	17.64	5.36	6.42	6.61	3.33	6.83	10.04	9.08235	5.49156	-0.102403	-0.854466	-0.495734	2.08277	-0.462956	-1.24051	1.93891	0.615061	0.205342	-0.348235	1.55833	-0.677831	-0.484808	-0.450209	-1.04749	-0.410148	0.174385
ENSG00000021645.19_NRXN3	13.75	2.8	8.64	51.06	1.96	2.69	36.6	25.96	26.77	7.71	37.84	3.73	4.33	6.54	1.03	8.8	27.33	15.7376	15.4143	-0.128949	-0.83933	-0.46046	2.29154	-0.893825	-0.846466	1.35344	0.663175	0.715724	-0.520794	1.43389	-0.778996	-0.740071	-0.596697	-0.954158	-0.45008	0.752054
ENSG00000021762.20_OSBPL5	15.29	7.58	6.88	22.26	11.18	5.4	19.08	20.79	17.97	16.28	27.62	7.29	6.09	15.03	11.22	15.07	20.39	14.4365	6.50581	0.131195	-1.0539	-1.1615	1.20255	-0.500548	-1.38898	0.713751	0.976593	0.543134	0.283367	2.02642	-1.09848	-1.28293	0.0912307	-0.4944	0.097379	0.91511
ENSG00000021776.11_AQR	9.95	6.47	6.53	12.94	8.05	4.42	12.49	10.3	9.46	10.15	14.27	7.49	6.13	9.61	6.63	5.66	5.76	8.60647	2.84507	0.472231	-0.750939	-0.72985	1.52317	-0.195591	-1.47148	1.36501	0.595251	0.300003	0.542529	1.99065	-0.392423	-0.870444	0.352726	-0.694701	-1.03564	-1.00049
ENSG00000021826.17_CPS1	3.93	0.46	6.02	21.56	1.16	1.07	27.11	11.62	13.66	4.88	14.13	2.63	3.6	2.38	0.46	7.01	5.23	7.46529	7.72209	-0.457816	-0.907176	-0.187164	1.82525	-0.816527	-0.828182	2.54396	0.538029	0.802206	-0.334792	0.863071	-0.626164	-0.500551	-0.658539	-0.907176	-0.05896	-0.289468
ENSG00000021852.13_C8B	6.54	0.73	2.3	22.44	0.38	0.07	26.33	11.58	19.47	5.28	24.26	1.05	4.12	2.73	0.46	3.78	13.93	8.55588	9.23577	-0.218269	-0.847345	-0.677354	1.5033	-0.885241	-0.918806	1.92449	0.327435	1.18172	-0.354695	1.70036	-0.812697	-0.480294	-0.630796	-0.876579	-0.517107	0.581881
ENSG00000022267.19_FHL1	9.82	0.91	2.69	39.87	1.33	2.56	15.72	24.54	11.78	4.16	31.84	5.52	3.06	4.39	1.88	3.95	9.15	10.1865	11.5098	-0.0318399	-0.805964	-0.651313	2.57898	-0.769474	-0.662608	0.480768	1.24707	0.13845	-0.523596	1.88132	-0.405435	-0.619167	-0.503613	-0.721688	-0.541841	-0.0900513
ENSG00000022277.12_RTF2	26.93	15.55	16.65	12.37	23.44	15.24	14.39	9.67	12.8	37.34	23.54	27.71	22.91	30.58	20.29	24.76	14.79	20.5271	7.49999	0.853726	-0.663609	-0.516942	-1.08761	0.388393	-0.704942	-0.818275	-1.44761	-1.03028	2.24173	0.401726	0.957726	0.317726	1.34039	-0.0316079	0.564393	-0.764942
ENSG00000022355.18_GABRA1	4.1	1.17	7.71	28.03	0.36	0.97	17.54	18.75	12.92	6.2	15.51	1.2	3.22	3.16	0.7	4.66	11.1	8.07647	8.01493	-0.496133	-0.861701	-0.0457235	2.48955	-0.962762	-0.886654	1.18074	1.33171	0.604314	-0.234122	0.927461	-0.857958	-0.605928	-0.613414	-0.920341	-0.426263	0.377237
ENSG00000022556.16_NLRP2	8.38	1.14	5.86	45.4	4.1	1.97	36.84	31.87	38.65	11.55	35.46	3.22	6.93	3.73	1.63	8.73	20.03	15.6171	15.515	-0.466456	-0.933102	-0.62888	1.91962	-0.742318	-0.879605	1.3679	1.04756	1.48456	-0.262137	1.27895	-0.799038	-0.559914	-0.766166	-0.901519	-0.443897	0.284431
ENSG00000022567.9_SLC45A4	18.67	7.74	17.07	16.37	11.95	5.61	21.31	8.08	12.39	14.14	17.86	16.11	9.94	14.83	7.5	8.69	9.04	12.7824	4.66432	1.26227	-1.08105	0.919244	0.769169	-0.178451	-1.53771	1.82827	-1.00815	-0.084118	0.291071	1.08862	0.713426	-0.609382	0.439003	-1.1325	-0.877374	-0.802337
ENSG00000022840.16_RNF10	83.39	49.97	75.52	26.91	59.97	39.59	61.32	39.2	49.91	84.42	41.05	59.39	56.13	95.05	68.18	54.03	31.89	57.4071	19.2256	1.35147	-0.386831	0.942125	-1.58627	0.133309	-0.926735	0.203527	-0.947021	-0.389952	1.40505	-0.850795	0.103141	-0.0664249	1.95796	0.560343	-0.175654	-1.32724
ENSG00000022976.15_ZNF839	7.32	3.52	3.44	15.7	4.5	2.24	20.57	9.69	12.95	5.94	16.99	4.15	2.88	6.77	6.35	4.73	6.96	7.92353	5.43955	-0.110952	-0.80954	-0.824247	1.42962	-0.629378	-1.04485	2.32491	0.324746	0.924061	-0.36465	1.66677	-0.693721	-0.927197	-0.212064	-0.289276	-0.587095	-0.177134
ENSG00000023041.11_ZDHHC6	8.11	4.41	5.49	9.57	7.99	5.74	15.24	6.02	10.39	10.6	13.14	7.16	2.3	7.96	7.9	5.85	5.03	7.81765	3.24122	0.0901985	-1.05135	-0.71814	0.540646	0.0531754	-0.641008	2.28999	-0.554621	0.793638	0.858428	1.64208	-0.202901	-1.70234	0.0439196	0.025408	-0.60707	-0.860062
ENSG00000023171.18_GRAMD1B	16.8	4.87	6.85	35.16	10.97	2.61	32.08	39.08	29.2	13.3	32.16	6.09	9.27	17.94	5.36	13.98	22.3	17.5306	11.9328	-0.061225	-1.06099	-0.895058	1.47739	-0.549792	-1.25038	1.21927	1.80589	0.977924	-0.354533	1.22598	-0.958748	-0.692256	0.0343096	-1.01992	-0.297547	0.399688
ENSG00000023191.17_RNH1	24.04	12.34	12.2	19	21.88	12.14	13.53	16.19	10.52	24.35	18.82	15.91	15.11	22.92	18.71	14.75	8.98	16.5524	4.78592	1.56452	-0.880155	-0.909408	0.511427	1.11319	-0.921945	-0.631509	-0.0757123	-1.26044	1.62929	0.473816	-0.134217	-0.301374	1.3305	0.450832	-0.376595	-1.58221
ENSG00000023228.14_NDUFS1	18.15	12.17	5.59	14.46	19.97	4.36	8.6	3.65	11.26	20.51	9.67	17.88	13.71	23.27	14.4	8.6	7.2	12.5559	5.94863	0.940405	-0.0648691	-1.17101	0.320094	1.24636	-1.37778	-0.665007	-1.49713	-0.217846	1.33713	-0.485134	0.895016	0.194014	1.80111	0.310007	-0.665007	-0.900356
ENSG00000023287.13_RB1CC1	22.21	15.44	17.04	27.27	22.08	5.24	38.75	19.97	16.36	27.81	21.01	21.75	17.15	27.17	14.15	10.02	15.88	19.9588	7.70417	0.292202	-0.586543	-0.378863	0.948989	0.275328	-1.9105	2.43909	0.0014507	-0.467127	1.01908	0.136443	0.232494	-0.364585	0.93601	-0.753984	-1.29006	-0.529431
ENSG00000023318.8_ERP44	8.17	4.7	2.37	6.92	5.9	2.14	8.96	4.18	5.94	7.54	5.98	6.72	4.39	6.95	4.16	5.61	3.4	5.53118	1.94222	1.35866	-0.427951	-1.62761	0.71507	0.189898	-1.74603	1.76541	-0.695686	0.210493	1.03429	0.231088	0.612095	-0.587563	0.730516	-0.705984	0.0405842	-1.09729
ENSG00000023330.15_ALAS1	22.45	15.88	13.82	20.75	23.44	7.64	17.48	11.11	15.54	22.37	18.77	14.36	14.36	36.53	16.53	17.6	14.78	17.8476	6.33391	0.726622	-0.310653	-0.635887	0.458225	0.882923	-1.61159	-0.0580443	-1.06374	-0.364332	0.713991	0.145622	-0.550631	-0.550631	2.94958	-0.208031	-0.0390986	-0.484322
ENSG00000023445.15_BIRC3	7.65	1.98	5.2	8.53	2.76	2.06	12.38	14.12	6.48	10.86	15.4	13.04	2.62	12.16	2.67	14.35	8.93	8.30529	4.80089	-0.136494	-1.31752	-0.646816	0.046805	-1.15505	-1.30086	0.848739	1.21117	-0.380199	0.532131	1.47779	0.986214	-1.18422	0.802914	-1.1738	1.25908	0.130123
ENSG00000023516.9_AKAP11	5.8	4.37	2.62	4.87	6.54	2.57	4.51	1.93	3.04	7.23	4.07	6.1	4.1	5.65	4.61	3.02	2.84	4.34529	1.54582	0.941059	0.0159824	-1.1161	0.339436	1.41977	-1.14845	0.106549	-1.56247	-0.844404	1.86614	-0.17809	1.13513	-0.158682	0.844023	0.17124	-0.857342	-0.973785
ENSG00000023572.9_GLRX2	6.35	1.8	1.68	4.68	2.3	2.4	4.8	2.68	4.27	2.36	4.89	2.11	2.85	3.81	2.78	1.45	2.07	3.13412	1.40301	2.29213	-0.950896	-1.03643	1.10183	-0.59452	-0.523245	1.18736	-0.323674	0.809604	-0.551755	1.25151	-0.729943	-0.202506	0.481737	-0.252398	-1.20036	-0.758453
ENSG00000023608.5_SNAPC1	5.39	5.11	3.65	4.25	5.24	3.47	9.06	7.2	5.58	8.49	5.46	7.42	3.51	8.37	4.99	3.91	3.39	5.55824	1.88606	-0.0891994	-0.237657	-1.01176	-0.693635	-0.16873	-1.1072	1.85666	0.870474	0.0115398	1.55444	-0.052085	0.987119	-1.08599	1.49082	-0.301282	-0.873905	-1.14961
ENSG00000023697.13_DERA	13.2	6.5	5.63	18.41	11.11	3.2	13.1	7.56	9.02	12.65	10.5	12.52	8.32	10.83	9.96	10.48	6.99	9.99882	3.55965	0.899296	-0.982913	-1.22732	2.36292	0.312159	-1.90997	0.871203	-0.685131	-0.274978	0.744786	0.140794	0.708266	-0.471626	0.2335	-0.0109066	0.135175	-0.845259
ENSG00000023734.11_STRAP	12.61	7.19	4.7	9.37	11.58	6.61	7.28	15.08	6.44	15.15	5.33	9.58	12.06	14.2	9.79	6.08	3.9	9.23235	3.67471	0.91916	-0.555786	-1.23339	0.0374579	0.638866	-0.713621	-0.531294	1.59132	-0.759884	1.61037	-1.06195	0.0946053	0.769488	1.35185	0.151753	-0.85785	-1.45109
ENSG00000023839.12_ABCC2	7.11	1.02	2.04	21.3	1.1	1.95	11.66	7.04	8.6	5.34	21.92	1.6	1.91	3.38	1.9	3.48	11.42	6.63353	6.60796	0.0721056	-0.84951	-0.695151	2.21952	-0.837404	-0.708771	0.760669	0.0615123	0.297591	-0.195753	2.31334	-0.761737	-0.714824	-0.492365	-0.716338	-0.477232	0.724349
ENSG00000023892.11_DEF6	12.7	3.77	7.27	8.51	9.43	8.59	9.8	9.71	10.91	10.19	8.56	9.96	8.55	10.59	15.92	10.08	6.81	9.49118	2.55478	1.25601	-2.2394	-0.869419	-0.384055	-0.0239459	-0.352741	0.120881	0.0856525	0.55536	0.273535	-0.364484	0.183508	-0.368398	0.430105	2.51639	0.230479	-1.04947
ENSG00000023902.14_PLEKHO1	7.49	2.56	6.95	30.34	2.19	1.21	39.13	16.73	20.73	9.93	32.55	4.7	6.35	3.47	4.11	25.53	15.9	13.5218	12.0528	-0.500446	-0.909481	-0.545249	1.39538	-0.940179	-1.02149	2.12468	0.266182	0.598056	-0.298003	1.57874	-0.731928	-0.59503	-0.833979	-0.780879	0.996305	0.197318
ENSG00000023909.10_GCLM	14.6	9.86	9.26	12.26	16.77	7.36	10.62	5.99	8.53	17.88	11.48	13.86	10.06	22.97	10.79	6.88	10.89	11.7682	4.35653	0.650005	-0.438018	-0.575742	0.11288	1.14811	-1.01187	-0.263567	-1.32634	-0.743307	1.4029	-0.0661617	0.480145	-0.39211	2.57126	-0.224545	-1.12205	-0.201591
ENSG00000024048.10_UBR2	7.68	5.01	6.49	8.75	8.42	2.05	7.58	7.1	6.14	8.77	9.21	6.7	4.65	7.36	6.12	6.6	5.8	6.73118	1.77227	0.535372	-0.971171	-0.136083	1.13912	0.952916	-2.64135	0.478947	0.208108	-0.33357	1.1504	1.39867	-0.0175913	-1.1743	0.354813	-0.344855	-0.0740161	-0.525415
ENSG00000024422.12_EHD2	3.57	0.7	1.5	5.38	0.76	0.32	8.88	2.17	8.15	3.4	8.42	0.91	1.2	2.21	0.8	2.26	2.55	3.12824	2.85695	0.154628	-0.849941	-0.569922	0.788172	-0.828939	-0.98295	2.01326	-0.335405	1.75774	0.0951242	1.85225	-0.776436	-0.674929	-0.321404	-0.814939	-0.303903	-0.202396
ENSG00000024526.17_DEPDC1	1.05	0.12	0.7	5.1	0.11	0.08	2.82	0.73	2.51	1.05	3.8	0.23	1.25	2.02	0.2	0.39	1.18	1.37294	1.44047	-0.224192	-0.869816	-0.467169	2.5874	-0.876758	-0.897584	1.00458	-0.446342	0.789368	-0.224192	1.68491	-0.793451	-0.0853481	0.449201	-0.814278	-0.682376	-0.133943
ENSG00000024862.17_CCDC28A	11.24	19.31	7.31	5.65	17.08	6.33	6.78	5.8	6.78	17.18	13.98	14.86	14.93	12.83	8.66	8.06	6.81	10.7994	4.64046	0.0949449	1.834	-0.751954	-1.10968	1.35344	-0.96314	-0.866167	-1.07735	-0.866167	1.37499	0.685404	0.87504	0.890125	0.437583	-0.461034	-0.590332	-0.859702
ENSG00000025039.15_RRAGD	7.93	4.76	4.33	8.13	4.94	2.79	9.15	6.21	5.51	7.84	5.46	5.98	6.18	13.27	5.3	3.8	3.8	6.19882	2.50354	0.691491	-0.574715	-0.746472	0.771378	-0.502817	-1.3616	1.1788	0.00446426	-0.27514	0.655542	-0.295111	-0.0874056	-0.00751876	2.82447	-0.359021	-0.958172	-0.958172
ENSG00000025156.13_HSF2	10.43	8.24	5.13	8.91	10.44	5.48	3.4	2.94	2.58	14.47	6.69	9.97	9.22	6.68	7.39	5.98	2.48	7.08412	3.30551	1.01221	0.349683	-0.591169	0.552375	1.01524	-0.485285	-1.11454	-1.2537	-1.36261	2.23441	-0.11923	0.873051	0.646157	-0.122256	0.092537	-0.334023	-1.39286
ENSG00000025293.17_PHF20	19.96	9.47	20.59	48.64	14.87	6.47	55.52	20.52	23.66	19.53	45.51	12.35	11.48	16.47	11.41	11.82	19.6	21.6394	14.3743	-0.116834	-0.84661	-0.0730062	1.8784	-0.470939	-1.05532	2.35703	-0.077876	0.14057	-0.146749	1.66065	-0.646252	-0.706777	-0.359629	-0.711647	-0.683124	-0.141879
ENSG00000025423.11_HSD17B6	6.49	1.39	10.84	30.69	1.77	4.74	34.67	34.93	13.89	5.77	21.19	1.39	6.26	5.32	3.28	4.49	10.32	11.6135	11.566	-0.44298	-0.883926	-0.0668794	1.64935	-0.851072	-0.594285	1.99346	2.01594	0.196824	-0.505232	0.827982	-0.883926	-0.462866	-0.544139	-0.720517	-0.6159	-0.111839
ENSG00000025434.19_NR1H3	9.11	3.89	4.55	16.68	3.28	0.96	25.73	12.67	20.73	7.5	27.78	2.29	4.64	6.59	3.63	18.33	11.78	10.5965	8.43464	-0.176234	-0.795111	-0.716862	0.721256	-0.867431	-1.14249	1.79421	0.245835	1.20142	-0.367114	2.03726	-0.984805	-0.706192	-0.475002	-0.825936	0.916877	0.140318
ENSG00000025708.14_TYMP	25.29	45.01	43.21	21.81	57.71	24.64	58.84	89.41	50.81	169.01	53.38	130.17	38.68	47.48	84.91	198.32	37.78	69.2035	51.0178	-0.86075	-0.474218	-0.5095	-0.928961	-0.225285	-0.873491	-0.203136	0.396067	-0.360532	1.95631	-0.310157	1.195	-0.598292	-0.425803	0.307863	2.53081	-0.615933
ENSG00000025770.19_NCAPH2	5.54	3.1	3.23	7.47	5.2	4.37	4.29	5.54	8.68	5.83	9.01	4.08	3.68	7.08	7.55	4.79	4.41	5.52059	1.83511	0.010578	-1.31904	-1.2482	1.06229	-0.174697	-0.626986	-0.67058	0.010578	1.72165	0.168607	1.90147	-0.785014	-1.00298	0.849764	1.10588	-0.398117	-0.605189
ENSG00000025772.8_TOMM34	8.87	5.37	5.79	5.49	11.59	5.32	5.42	4.34	4.94	13.3	5.64	12.56	7.97	11.54	7.76	5.51	5.25	7.45059	3.00019	0.473107	-0.693485	-0.553494	-0.653487	1.37972	-0.71015	-0.676819	-1.0368	-0.836809	1.94968	-0.603491	1.70303	0.173126	1.36305	0.103131	-0.646821	-0.733482
ENSG00000025796.14_SEC63	43.24	30.59	12.71	15.52	45.18	18.86	15.86	7.74	17.17	41.53	21.01	43.77	28.92	40.2	38.16	19.3	17.62	26.9047	12.6957	1.28668	0.290279	-1.11807	-0.896737	1.43949	-0.633656	-0.869956	-1.50954	-0.766772	1.15199	-0.464307	1.32843	0.158738	1.04723	0.886544	-0.598998	-0.731327
ENSG00000025800.14_KPNA6	9.92	7.51	6.85	12.31	12.64	7.18	9.06	7.07	9.47	11.07	10.68	14.63	9.94	17.3	9.6	8.54	6.69	10.0271	2.91236	-0.0367601	-0.864267	-1.09089	0.78388	0.89719	-0.977578	-0.332053	-1.01535	-0.191274	0.358108	0.224197	1.58048	-0.0298929	2.49727	-0.146637	-0.510602	-1.14583
ENSG00000026025.16_VIM	19.61	10.91	23.66	23.28	20.23	5.29	83.69	30.43	26.85	39.46	23.05	17.23	15.57	27.57	7.4	71.86	16.57	27.2153	20.8912	-0.364044	-0.780488	-0.170182	-0.188371	-0.334366	-1.0495	2.70328	0.153879	-0.0174856	0.586119	-0.199381	-0.477967	-0.557427	0.0169788	-0.948501	2.13701	-0.50956
ENSG00000026036.22_RTEL1-TNFRSF6B	1.8	0.85	1.39	2.93	0.73	0.51	2.81	1.5	3.41	2.26	3.64	0.77	0.93	1.12	1.38	1.23	1.42	1.68706	0.973555	0.116009	-0.859796	-0.305128	1.2767	-0.983056	-1.20903	1.15344	-0.19214	1.76974	0.588504	2.00599	-0.941969	-0.777623	-0.582462	-0.3154	-0.469474	-0.274313
ENSG00000026103.22_FAS	4.82	5.52	5.93	10.04	8.47	2.1	13.05	6.35	6.28	12.15	10.48	12.56	5.11	9.23	3.69	14.39	4.21	7.90471	3.69605	-0.834594	-0.645203	-0.534274	0.577723	0.152945	-1.57051	1.3921	-0.420639	-0.439579	1.1486	0.696769	1.25953	-0.756132	0.35857	-1.14033	1.75465	-0.999635
ENSG00000026297.15_RNASET2	20.9	4.17	11.39	26.82	12.41	5.58	22.22	7.96	19.08	15.22	25.85	12.65	12.26	21.56	13.28	16.55	14.95	15.4618	6.58691	0.825613	-1.71427	-0.61816	1.72437	-0.463308	-1.50021	1.02601	-1.13889	0.549307	-0.0367038	1.5771	-0.426872	-0.48608	0.925812	-0.331228	0.165212	-0.0776942
ENSG00000026508.19_CD44	118.12	89.32	64.18	49.02	119.73	35.32	279.42	60.89	68.4	98.43	59.87	64.58	71.15	87.25	45.63	82.11	25.3	83.4541	56.8339	0.609951	0.103211	-0.339131	-0.605873	0.638279	-0.846926	3.44805	-0.397019	-0.264879	0.263503	-0.414966	-0.332093	-0.216493	0.0667891	-0.665521	-0.0236499	-1.02323
ENSG00000026559.14_KCNG1	4.87	0.23	2.12	7.85	0.26	0.15	10.2	2.71	8.43	2.71	10.6	1.25	1.04	1.56	0.54	1.02	4.27	3.51824	3.59119	0.376411	-0.915638	-0.389351	1.20622	-0.907285	-0.937915	1.8606	-0.22506	1.36772	-0.22506	1.97198	-0.63161	-0.690087	-0.545288	-0.829316	-0.695656	0.209336
ENSG00000026652.15_AGPAT4	9.25	1.05	3.03	36.38	4.59	3.15	35.11	22.26	23.13	9.18	38.24	6.83	5.58	5.9	5.41	5.58	16.79	13.6153	12.6581	-0.344862	-0.992669	-0.836247	1.79843	-0.713006	-0.826767	1.6981	0.682939	0.75167	-0.350392	1.94537	-0.536044	-0.634795	-0.609515	-0.648225	-0.634795	0.250805
ENSG00000026751.17_SLAMF7	6.45	0.33	7.36	19.6	0.8	0.28	44.43	23.65	10.87	6.79	18.94	3.93	2.8	4.8	1.24	21.2	6.27	10.5729	11.6547	-0.353757	-0.878865	-0.275677	0.77454	-0.838538	-0.883155	2.905	1.12204	0.0254882	-0.324584	0.717911	-0.569978	-0.666934	-0.49533	-0.800785	0.911823	-0.369201
ENSG00000026950.17_BTN3A1	9.79	3.29	10.68	23.16	5.05	2.83	31.94	13.3	18.14	14.72	33.3	24.55	7.24	11.84	17.29	20.34	13.43	15.3465	9.10666	-0.610155	-1.32392	-0.512424	0.858002	-1.13065	-1.37443	1.82213	-0.224723	0.306757	-0.0687926	1.97147	1.01064	-0.89017	-0.385045	0.213419	0.548338	-0.210447
ENSG00000027001.10_MIPEP	13.83	9.7	3.1	11.65	17.41	7.17	10.53	3.94	7.18	22.1	13.1	13.81	8.68	10.51	16.71	8.25	7.27	10.8788	4.92388	0.59936	-0.239409	-1.57982	0.15662	1.32643	-0.753232	-0.0708432	-1.40922	-0.751201	2.27893	0.451103	0.595298	-0.446563	-0.074905	1.18426	-0.533893	-0.732922
ENSG00000027075.15_PRKCH	20.52	7.83	18.7	46.85	7.23	4.03	42.65	33.54	41.04	13.92	50.29	9.32	12.67	16.24	9.04	18.46	25.18	22.2065	15.0646	-0.111949	-0.954321	-0.232762	1.63586	-0.994149	-1.20657	1.35706	0.752328	1.25018	-0.550062	1.86421	-0.855413	-0.633038	-0.396059	-0.874	-0.248693	0.197385
ENSG00000027644.5_INSRR	0.91	0.1	0.74	3.19	0.17	0.19	3.51	1.61	2.8	0.6	4.23	0.25	0.42	0.39	0.13	0.74	2.18	1.30353	1.35678	-0.290047	-0.887049	-0.415344	1.3904	-0.835456	-0.820715	1.62626	0.225881	1.10296	-0.518529	2.15693	-0.776493	-0.651196	-0.673307	-0.864938	-0.415344	0.645994
ENSG00000027697.14_IFNGR1	33.54	21.41	30.05	18.92	23.07	10.66	50.78	8.98	12.46	35.91	13.82	30.65	17.17	43.73	17.58	19.3	14.13	23.6565	11.9876	0.824481	-0.1874	0.533346	-0.395115	-0.0489232	-1.08416	2.26264	-1.22431	-0.934006	1.02219	-0.820555	0.583398	-0.541099	1.67453	-0.506897	-0.363415	-0.794695
ENSG00000027847.14_B4GALT7	11.81	3.9	6.96	20.32	5.89	2.49	16.27	9.2	14.02	8.43	17.35	6.5	5.61	7.06	3.75	4.35	11.98	9.17	5.27662	0.500321	-0.998746	-0.418829	2.1131	-0.621611	-1.26596	1.34556	0.00568546	0.91915	-0.140241	1.55024	-0.506006	-0.674675	-0.399878	-1.02717	-0.913464	0.532538
ENSG00000027869.11_SH2D2A	4.67	0.72	3.2	13.47	1.11	0.44	19.17	7.6	10.98	4.13	17.32	3.53	2.96	1.62	0.34	7.13	11.19	6.44588	5.97891	-0.297024	-0.95768	-0.542888	1.17482	-0.89245	-1.00451	2.12817	0.193031	0.758352	-0.387342	1.81875	-0.487694	-0.58303	-0.807151	-1.02124	0.114422	0.793475
ENSG00000028116.17_VRK2	10.79	6.16	9.85	13.07	10.62	4.38	16.86	11.5	12.65	15.32	15.04	9.74	6.46	13.81	10.69	10.72	9.32	10.9988	3.33948	-0.0625317	-1.44897	-0.344013	0.620209	-0.113438	-1.98199	1.75512	0.150076	0.494441	1.29397	1.21012	-0.376952	-1.35914	0.8418	-0.0924765	-0.0834931	-0.50272
ENSG00000028137.19_TNFRSF1B	15.57	0.67	19.24	10.67	1.86	0.49	75.55	14.02	13.12	7.5	15.23	10.64	6.28	14.14	1.3	21.68	20.96	14.6424	17.1649	0.0540432	-0.814007	0.267851	-0.231423	-0.744679	-0.824493	3.54838	-0.0362573	-0.0886898	-0.416102	0.0342354	-0.233171	-0.487177	-0.0292663	-0.777304	0.410002	0.368056
ENSG00000028203.18_VEZT	21.87	8.94	17.02	61.29	13.67	6.39	56.11	36.07	22.69	18.12	60.51	16.05	12.2	21.81	11.54	17.07	23.25	24.9765	17.7276	-0.175233	-0.904603	-0.448818	2.04841	-0.637788	-1.04845	1.75621	0.625776	-0.128978	-0.386767	2.00442	-0.503534	-0.720709	-0.178618	-0.757939	-0.445997	-0.0973887
ENSG00000028277.21_POU2F2	10.07	0.89	6.15	26.61	2.22	1.68	17.01	18.81	20.09	6.61	31.45	2.63	1.93	4.61	2.72	10.35	12.44	10.3688	9.38375	-0.0318448	-1.01013	-0.449588	1.73078	-0.868397	-0.925943	0.707731	0.899552	1.03596	-0.400567	2.24656	-0.824705	-0.899302	-0.613702	-0.815113	-0.00200597	0.220719
ENSG00000028310.18_BRD9	30.78	29.23	19.54	36.1	30.8	34.29	46.18	36.26	21.37	42.7	39.62	43.19	22.77	28.13	41.47	20.6	31.69	32.6306	8.40774	-0.220105	-0.404459	-1.55697	0.412645	-0.217727	0.197367	1.61154	0.431675	-1.33931	1.19764	0.831307	1.25592	-1.1728	-0.535291	1.05134	-1.43089	-0.111872
ENSG00000028528.15_SNX1	27.05	17.28	13.42	25.98	20.61	6.47	19.42	21.06	15.51	28.71	18.81	28.86	10.99	26.92	21.08	29.66	13.28	20.3006	6.91087	0.976637	-0.437078	-0.995619	0.821809	0.0447718	-2.00128	-0.127421	0.109887	-0.693196	1.21684	-0.215688	1.23854	-1.34724	0.957826	0.112781	1.3543	-1.01588
ENSG00000028839.10_TBPL1	8.27	3.63	5.03	13.84	3.65	2.27	8.34	5.74	4.88	4.86	11.16	6.4	3.03	6.54	3.65	3.68	3.01	5.76353	3.1175	0.803999	-0.684371	-0.235294	2.59068	-0.677955	-1.12062	0.826453	-0.00754751	-0.283409	-0.289825	1.73102	0.20416	-0.876832	0.249068	-0.677955	-0.668332	-0.883248
ENSG00000029153.14_ARNTL2	5.48	1.73	9.84	5.24	6.06	2.06	6.29	4.58	5.43	8.65	5.43	5.38	4.59	7.02	6.36	5.24	2.43	5.40059	2.08991	0.0379977	-1.75634	2.12421	-0.0768398	0.315522	-1.59844	0.425574	-0.392643	0.0140732	1.55481	0.0140732	-0.00985126	-0.387858	0.774872	0.459069	-0.0768398	-1.4214
ENSG00000029363.17_BCLAF1	88.98	69.48	39.58	38.62	88.9	38.65	26.32	32.23	32.25	100.92	33.3	80.12	71.58	63.36	65.65	45.32	28.92	55.54	24.4734	1.36638	0.569598	-0.652136	-0.691362	1.36311	-0.690136	-1.19395	-0.952462	-0.951645	1.85426	-0.908741	1.00435	0.655405	0.31953	0.413101	-0.417596	-1.08771
ENSG00000029364.12_SLC39A9	11.15	6.69	10.18	27.48	11.52	5.2	19.82	8.43	16.64	11.92	22.92	10.26	6.14	13.06	7.68	10.53	10.28	12.3471	6.08911	-0.19659	-0.929045	-0.355891	2.48525	-0.135826	-1.17374	1.22726	-0.643289	0.705019	-0.0701348	1.73637	-0.342753	-1.01937	0.117085	-0.76646	-0.298411	-0.339468
ENSG00000029534.20_ANK1	9.05	1.25	4.08	35.52	1.3	0.7	21.82	14.97	25.57	8.57	33.61	2.72	3.61	7.4	1.55	8.64	16.73	11.5935	11.3695	-0.223715	-0.909762	-0.66085	2.10445	-0.905364	-0.958137	0.899466	0.296977	1.2293	-0.265934	1.93645	-0.780469	-0.702189	-0.368841	-0.883376	-0.259777	0.451777
ENSG00000029559.7_IBSP	1.98	0.4	0.75	12.11	0.52	0.55	8.36	4.4	4.69	2.05	10.2	0.34	2.09	0.77	0.25	1.92	3.67	3.23824	3.66901	-0.342936	-0.773571	-0.678177	2.41803	-0.740864	-0.732688	1.39595	0.316643	0.395683	-0.323858	1.89745	-0.789924	-0.312955	-0.672726	-0.814454	-0.35929	0.117679
ENSG00000029639.11_TFB1M	12.9	5.07	4.58	27.4	6.39	2.41	19.71	2.3	19.42	9.41	25.29	3.8	6.57	6.11	5.83	5.96	10.35	10.2059	7.94663	0.339026	-0.646297	-0.707958	2.1637	-0.480189	-0.98103	1.19599	-0.994872	1.1595	-0.100153	1.89818	-0.806113	-0.457537	-0.515424	-0.550659	-0.5343	0.0181357
ENSG00000029725.17_RABEP1	26.02	14.87	13.56	14.48	22.74	11.88	16.46	13.94	11.8	22.02	15.04	24.42	20.41	34.56	24.16	18.82	11.03	18.6006	6.37713	1.16344	-0.584994	-0.790416	-0.64615	0.649102	-1.05386	-0.335666	-0.730828	-1.0664	0.536199	-0.558337	0.912543	0.283734	2.5026	0.871773	0.034406	-1.18715
ENSG00000029993.15_HMGB3	34.07	60.79	9.09	17.53	23.71	6.26	12.03	15.11	17.81	10.37	17.49	26.03	16.54	52.53	15.42	8.87	14.11	21.0447	15.1002	0.86259	2.6321	-0.791691	-0.232759	0.176507	-0.979106	-0.596992	-0.393021	-0.214216	-0.706924	-0.235408	0.330147	-0.298321	2.08509	-0.372492	-0.806261	-0.459246
ENSG00000030066.13_NUP160	13.72	7.33	5.93	19.04	6.99	7.64	23.82	11.85	18.51	13.45	22.43	8.3	7.91	12.49	9.98	11.56	13.77	12.6306	5.47489	0.198983	-0.968163	-1.22388	1.17069	-1.03026	-0.911541	2.04377	-0.142576	1.07389	0.149667	1.78988	-0.790991	-0.862225	-0.0256787	-0.484135	-0.195545	0.208116
ENSG00000030110.13_BAK1	3.99	1.52	3.21	9.36	1.66	1.11	8.1	5.42	7.69	4.38	7.58	3.79	2.73	3.76	1.93	4.62	5.77	4.50706	2.49851	-0.206947	-1.19553	-0.519132	1.94233	-1.1395	-1.35963	1.43803	0.365394	1.27393	-0.0508538	1.22991	-0.286994	-0.711246	-0.299001	-1.03144	0.0452033	0.505477
ENSG00000030304.14_MUSK	5.55	0.27	2.98	15.3	0.66	1.03	15.65	8.84	10.52	4.1	13.93	0.65	2.22	2.56	0.77	3.08	6.9	5.58882	5.35336	-0.00725218	-0.993549	-0.487325	1.81403	-0.920697	-0.851582	1.87941	0.607315	0.921137	-0.27811	1.55812	-0.922565	-0.629291	-0.56578	-0.900149	-0.468645	0.244926
ENSG00000030419.16_IKZF2	29.62	17.75	14.55	32.94	17.46	14.16	15.02	20.58	25.13	22.9	28.2	27.09	13.15	30.05	34.85	14.97	16.14	22.0329	7.29328	1.04028	-0.587245	-1.026	1.49549	-0.627007	-1.07948	-0.961562	-0.199216	0.424645	0.118885	0.845581	0.693386	-1.21796	1.09924	1.75738	-0.968417	-0.807996
ENSG00000030582.18_GRN	64.69	17.44	48.25	23.97	34.58	10.68	58.49	83.84	51.46	56.67	34.56	49.51	19.76	74.63	41.62	62.07	21.01	44.3076	21.3153	0.956231	-1.26049	0.184954	-0.954134	-0.456369	-1.57763	0.66536	1.85465	0.33555	0.579976	-0.457308	0.244067	-1.15164	1.42256	-0.12609	0.833315	-1.093
ENSG00000031003.10_FAM13B	16.72	9.08	10.03	19.63	14.32	6.28	9.99	11.3	7.13	14.92	6.89	11.6	9.45	17.02	13.14	12.3	7.6	11.6118	3.90464	1.30825	-0.648399	-0.405099	2.05352	0.693595	-1.3655	-0.415343	-0.0798447	-1.14781	0.847258	-1.20927	-0.00301301	-0.55364	1.38508	0.39139	0.176261	-1.02744
ENSG00000031081.11_ARHGAP31	2.7	0.43	1.92	8.13	1.27	0.33	8.88	4.47	5.49	2.51	7.76	1.07	1.21	1.69	0.56	2.6	3.99	3.23588	2.79426	-0.19178	-1.00416	-0.470924	1.75149	-0.703544	-1.03995	2.0199	0.441662	0.806696	-0.259776	1.61908	-0.775119	-0.725016	-0.553235	-0.957636	-0.227568	0.269881
ENSG00000031691.7_CENPQ	1.68	0.71	1.88	4.82	1.46	1.47	4.44	4.45	1.93	2.48	2.75	1.42	2.33	2.02	1.18	0.91	2.2	2.24294	1.23497	-0.455833	-1.24127	-0.293886	2.08673	-0.633974	-0.625877	1.77903	1.78713	-0.253399	0.191955	0.410583	-0.666363	0.0704945	-0.180523	-0.8607	-1.07933	-0.0347709
ENSG00000031698.13_SARS1	38.43	19.92	24.99	37.46	31.4	13.79	27.94	39.81	38.15	31.52	36.71	32.03	23.64	44.72	24.65	25.25	22.76	30.1865	8.2789	0.995727	-1.24008	-0.627676	0.878562	0.146581	-1.98051	-0.271349	1.16242	0.961906	0.161076	0.78797	0.222678	-0.790741	1.75549	-0.668744	-0.596271	-0.897035
ENSG00000031823.14_RANBP3	39.93	22.48	19.9	21.22	34.04	10.72	21.07	30.48	24.05	36.51	20.63	40.45	15.73	34.77	27.53	27.48	12.85	25.8729	9.08452	1.54736	-0.373486	-0.657486	-0.512183	0.899008	-1.668	-0.528695	0.507133	-0.200665	1.1709	-0.577129	1.6046	-1.11651	0.979365	0.182405	0.176901	-1.43353
ENSG00000032219.19_ARID4A	17.99	9.61	17.08	45.65	9.44	7.82	46.78	34.1	28.46	19.2	26.77	10.57	16.88	18.56	11.37	21.57	20.23	21.2988	11.7829	-0.280816	-0.992018	-0.358047	2.06666	-1.00645	-1.14393	2.16256	1.08642	0.607761	-0.178125	0.464333	-0.910544	-0.375021	-0.232441	-0.842648	0.0230145	-0.0907099
ENSG00000032389.12_EIPR1	16.17	12.8	12.16	34.99	9	3.54	30.36	17.41	30.3	18.06	45.55	11.45	14.21	15.61	11.05	12.09	21.39	18.5965	10.777	-0.225152	-0.537854	-0.597239	1.52115	-0.890455	-1.39709	1.09154	-0.110092	1.08597	-0.049779	2.50101	-0.66312	-0.40702	-0.277114	-0.700236	-0.603735	0.259211
ENSG00000032444.16_PNPLA6	21.54	17.02	16.99	38.46	17.55	13.34	37.03	27.1	27.64	22.7	45.65	15.86	15.51	24.52	12.54	16.47	19.87	22.9288	9.53772	-0.145614	-0.619522	-0.622667	1.6284	-0.563953	-1.00536	1.47846	0.437335	0.493952	-0.0239914	2.38225	-0.741144	-0.777841	0.16683	-1.08924	-0.677188	-0.320708
ENSG00000032742.17_IFT88	23.95	22.48	11.49	40.83	36.76	26.4	28.25	13.8	19.92	51.6	38.19	23.71	21.18	19.12	23.75	15.43	22.82	25.8635	10.4887	-0.182437	-0.322587	-1.37038	1.42691	1.03887	0.0511473	0.227527	-1.15014	-0.566658	2.45372	1.17521	-0.205318	-0.446529	-0.64293	-0.201505	-0.994736	-0.290171
ENSG00000033011.12_ALG1	6.41	2.73	2.13	14.03	5.58	1.75	6.73	4.04	4.07	5.28	10.62	4.71	5.44	3.49	3.44	3.74	5.01	5.24706	3.05983	0.380067	-0.822613	-1.0187	2.8704	0.10881	-1.14289	0.484648	-0.394485	-0.384681	0.0107657	1.75596	-0.175519	0.0630561	-0.574233	-0.590574	-0.49253	-0.0774744
ENSG00000033030.15_ZCCHC8	11.01	4.87	4.4	13.25	5.32	2.78	13.56	7.31	9.68	7.15	14.71	5.01	6.55	8.31	5.65	6.4	6.61	7.79824	3.48416	0.921818	-0.840442	-0.975338	1.56473	-0.711286	-1.4403	1.6537	-0.14013	0.540091	-0.186052	1.98377	-0.80026	-0.35826	0.146883	-0.616571	-0.401312	-0.341039
ENSG00000033050.9_ABCF2	11.75	6.55	5.73	29.86	3.81	2.72	19.03	14.38	16.07	6.63	22.7	4.55	3.7	10.27	8.45	7.33	14.25	11.0459	7.53165	0.0934878	-0.596932	-0.705806	2.49801	-0.96073	-1.10545	1.06008	0.442681	0.667067	-0.58631	1.54735	-0.862478	-0.975335	-0.103016	-0.344663	-0.493369	0.42542
ENSG00000033100.16_CHPF2	4.4	4.15	3.49	4.76	4.48	3.21	5.52	6.62	6.8	6	5.85	5.41	2.7	4.41	5.96	3.18	4.89	4.81353	1.23017	-0.336156	-0.539379	-1.07589	-0.0435137	-0.271124	-1.3035	0.574286	1.46847	1.61479	0.964475	0.842541	0.484867	-1.71808	-0.328027	0.931959	-1.32789	0.0621625
ENSG00000033122.20_LRRC7	6.36	0.74	6.52	19.89	0.49	0.53	17.3	9.35	8.02	5.5	21.08	1.57	2.67	3.72	1.16	3.01	8.94	6.87353	6.68898	-0.0767724	-0.91696	-0.0528525	1.94596	-0.954335	-0.948355	1.55875	0.370231	0.171397	-0.205342	2.12386	-0.792875	-0.628426	-0.471451	-0.85417	-0.577596	0.308937
ENSG00000033170.17_FUT8	12.13	6.16	5.77	18.95	12.22	3.56	21.93	5.71	11.94	10.14	20.53	6.47	9.7	8.47	3.97	10.49	12.17	10.6065	5.52846	0.275579	-0.804287	-0.874831	1.5092	0.291859	-1.27458	2.04822	-0.885684	0.241212	-0.0843762	1.79499	-0.748214	-0.163964	-0.386449	-1.20042	-0.0210675	0.282815
ENSG00000033178.13_UBA6	12.69	9.84	10.25	6.28	12.61	7.09	6.01	4.06	6.08	13.67	5.84	12.28	6.85	11.67	12.26	15.18	3.28	9.17294	3.68415	0.954646	0.181062	0.292349	-0.78524	0.932932	-0.565379	-0.858527	-1.38782	-0.839527	1.22065	-0.904671	0.843359	-0.630523	0.677785	0.83793	1.63052	-1.59954
ENSG00000033327.13_GAB2	15.79	2.79	10.87	29.48	5.31	2.07	39.68	12.79	19.61	13.53	33.94	4.7	6.84	11	3.29	7.73	9.39	13.4594	11.1899	0.208276	-0.953487	-0.231406	1.4317	-0.728284	-1.01783	2.34324	-0.0598229	0.549656	0.00630822	1.83028	-0.782797	-0.591553	-0.219789	-0.908804	-0.512017	-0.363669
ENSG00000033627.16_ATP6V0A1	16.57	4.47	13.87	49.28	13.39	9.06	54.63	18.86	31.34	17.93	58.87	10.77	9.92	21.89	11.98	16.21	18.47	22.2065	16.4775	-0.34207	-1.0764	-0.50593	1.64306	-0.53506	-0.797842	1.96774	-0.203093	0.554302	-0.259534	2.22506	-0.694065	-0.74565	-0.0192062	-0.620631	-0.363918	-0.226762
ENSG00000033800.13_PIAS1	18.77	10.92	12.43	28.01	13.86	10.41	31.66	12.11	19.18	19.28	34.14	10.63	11.73	20.32	8.76	15.73	11.89	17.0488	7.71769	0.223017	-0.794126	-0.598472	1.42027	-0.413184	-0.860208	1.89321	-0.639935	0.276142	0.289099	2.21454	-0.831702	-0.689173	0.423854	-1.074	-0.170883	-0.668441
ENSG00000033867.16_SLC4A7	9.99	6.92	4.69	14.37	15.23	3.27	8.22	3.73	4.47	10.54	8.52	5.66	6.41	8.78	7.18	5.01	4.39	7.49294	3.49692	0.714073	-0.163842	-0.801545	1.9666	2.21253	-1.20762	0.207914	-1.07607	-0.864458	0.871355	0.293704	-0.524159	-0.309684	0.368055	-0.0894905	-0.710036	-0.887335
ENSG00000034053.14_APBA2	6.8	0.34	6.83	23.59	1.24	1.49	19.5	16.19	20.46	6.29	32.33	3.39	3.7	3.3	1.1	4.23	9.4	9.42235	9.46468	-0.277067	-0.959605	-0.273898	1.4969	-0.864514	-0.8381	1.06476	0.715042	1.16619	-0.330952	2.42033	-0.637354	-0.604601	-0.646863	-0.879306	-0.548603	-0.00236172
ENSG00000034152.19_MAP2K3	26.14	10.15	15.91	23.42	15.39	9.64	54.65	22.93	10.86	27.95	26.5	23.56	15.98	35.74	15.39	20.46	11.47	21.5376	11.2376	0.409549	-1.01335	-0.500787	0.167505	-0.54706	-1.05874	2.94657	0.123901	-0.950171	0.570616	0.441585	0.179963	-0.494558	1.26382	-0.54706	-0.0958965	-0.895889
ENSG00000034239.11_EFCAB1	61.48	93.8	28.45	30.85	90.56	45.32	18.67	11.95	25.04	83.99	23.25	77.41	60.56	43.71	56.06	32.05	37.43	48.2694	26.0289	0.507536	1.74923	-0.76144	-0.669234	1.62476	-0.113313	-1.13718	-1.39535	-0.892448	1.37235	-0.961218	1.11955	0.472191	-0.175168	0.299306	-0.623132	-0.416438
ENSG00000034510.6_TMSB10	315.07	251.96	326.88	42.27	199.08	95.21	149.44	275.24	168.77	443.03	161.84	369.53	156.96	401.08	244.2	624.97	128.06	256.094	146.389	0.402874	-0.0282366	0.48355	-1.46065	-0.389465	-1.09901	-0.728561	0.130792	-0.596516	1.27698	-0.643856	0.774896	-0.677192	0.990418	-0.0812459	2.51983	-0.87461
ENSG00000034533.11_ASTE1	5.45	1.42	2.62	7.53	1.6	0.43	10.42	11.38	4.94	3.45	12.4	2.32	2.65	2.57	2.05	1.56	5.02	4.57706	3.71552	0.234945	-0.849695	-0.526725	0.794759	-0.80125	-1.11615	1.57258	1.83095	0.0976825	-0.303338	2.10548	-0.607468	-0.518651	-0.540183	-0.680136	-0.812015	0.119214
ENSG00000034677.13_RNF19A	48.41	34.42	57.92	45.81	47.37	23.68	61.87	37.24	29.77	61.03	42.02	57.52	29.93	43.72	46.85	52.65	26.71	43.9365	12.1363	0.368606	-0.784131	1.1522	0.154374	0.282913	-1.66908	1.47767	-0.551771	-1.16728	1.40846	-0.157912	1.11924	-1.15409	-0.0178366	0.240067	0.717971	-1.41941
ENSG00000034693.15_PEX3	6.82	2.44	1.9	5.87	9.33	5.67	4.93	1.16	7.86	6.25	11.15	5.72	5.28	11.63	5.55	2.99	8.04	6.03471	2.97577	0.263896	-1.20799	-1.38946	-0.055349	1.10738	-0.122559	-0.371234	-1.63813	0.613386	0.0723491	1.71898	-0.105756	-0.253617	1.88029	-0.162884	-1.02317	0.673874
ENSG00000034713.8_GABARAPL2	29.55	19.71	15.56	18.45	30.63	11.94	25.31	18.96	14.76	26.79	15.75	25.97	24.7	31.25	16.05	14.26	9.66	20.5471	6.83254	1.31766	-0.122511	-0.729899	-0.306923	1.47572	-1.25972	0.697097	-0.23228	-0.846986	0.913708	-0.702091	0.793694	0.607819	1.56647	-0.658183	-0.920165	-1.59341
ENSG00000034971.17_MYOC	1.77	0.12	1.51	7.64	0.34	0.47	3.33	6.11	3.33	1.39	8.18	0.21	1.33	1.04	0.16	0.75	3.22	2.40588	2.59734	-0.244821	-0.880088	-0.344924	2.01519	-0.795385	-0.745334	0.355795	1.42612	0.355795	-0.391125	2.22309	-0.845437	-0.414225	-0.525878	-0.864687	-0.637531	0.313443
ENSG00000035115.22_SH3YL1	26.66	14.59	10.3	51.78	13.94	9.57	52.75	22.32	34.31	25.33	60.69	16.88	14.19	27.67	13.71	16.83	29.32	25.9318	15.6737	0.0464623	-0.723618	-0.997325	1.64915	-0.765089	-1.0439	1.71104	-0.230435	0.534541	-0.0383933	2.21762	-0.577513	-0.749139	0.110901	-0.779763	-0.580703	0.216173
ENSG00000035141.8_FAM136A	17.85	6.74	6.09	10.38	11.03	8.56	7.6	13.57	7.43	12.15	9.96	10.01	9.03	12.86	9.4	7.08	5.23	9.70412	3.16052	2.57738	-0.937856	-1.14352	0.213851	0.419513	-0.362002	-0.66575	1.22318	-0.719538	0.773885	0.080962	0.0967822	-0.213293	0.998531	-0.0962238	-0.830279	-1.41563
ENSG00000035403.17_VCL	19.02	4.83	11.72	10.84	9.4	3.93	12.56	14.7	8.78	10.31	9.42	11.91	8.06	24.18	17.46	8	5.87	11.2347	5.23688	1.48663	-1.223	0.0926685	-0.0753704	-0.350343	-1.39486	0.253069	0.661709	-0.468734	-0.176576	-0.346524	0.12895	-0.606221	2.47195	1.18874	-0.617678	-1.02441
ENSG00000035499.13_DEPDC1B	1.01	0.12	0.38	6.1	0.18	0	3.67	2.81	5.31	2.49	11.8	0	0.37	1.52	0.3	2.04	3.4	2.44118	3.06566	-0.466841	-0.757153	-0.672343	1.19349	-0.737582	-0.796297	0.400835	0.120308	0.935792	0.0159259	3.05279	-0.796297	-0.675605	-0.300482	-0.698438	-0.130861	0.312762
ENSG00000035664.11_DAPK2	11.38	0.31	4.12	27.37	2.15	10.68	22.3	22.97	15.89	9.33	24.68	6.01	6.02	5.42	4.37	7.95	9.15	11.1824	8.40359	0.0235194	-1.29378	-0.840397	1.92628	-1.07482	-0.0597784	1.32296	1.40269	0.560195	-0.220424	1.60618	-0.615493	-0.614303	-0.685702	-0.810648	-0.38464	-0.241843
ENSG00000035681.9_NSMAF	29.49	7.44	22.24	24.8	16.28	7.61	68.72	27.63	20.98	24.48	30.67	15.06	16.69	10.7	10.79	17.07	16.88	21.6194	14.1208	0.557374	-1.00415	0.0439484	0.225241	-0.378123	-0.992109	3.33554	0.425654	-0.0452814	0.202579	0.640939	-0.46452	-0.349088	-0.773284	-0.76691	-0.322177	-0.335633
ENSG00000035687.10_ADSS2	19.47	13.48	8.2	13.87	36.17	12.86	10.92	11.58	14.55	24.3	12.88	19.73	23.51	24.64	20.65	11.32	13.67	17.1647	7.05949	0.326553	-0.521951	-1.26988	-0.466706	2.69216	-0.609776	-0.884584	-0.791092	-0.370382	1.01074	-0.606943	0.363383	0.898832	1.0589	0.493704	-0.827922	-0.495037
ENSG00000035720.8_STAP1	11.06	1.89	1.46	4.16	2.68	1.02	6.3	5.39	6.29	2.37	5.3	5.83	7.56	11.4	4.56	11.32	1.71	5.31176	3.43583	1.67303	-0.995906	-1.12106	-0.335222	-0.765976	-1.24912	0.287626	0.0227704	0.284716	-0.856202	-0.00342412	0.150833	0.65435	1.77198	-0.218801	1.7487	-1.04829
ENSG00000035862.12_TIMP2	6.49	1.1	9.29	10.36	1.71	0.74	15.01	8.71	8.69	5.38	10.77	2.9	2.73	7.55	2.23	4.77	4.88	6.07706	4.02055	0.102708	-1.2379	0.799129	1.06526	-1.08618	-1.32744	2.22182	0.65487	0.649896	-0.173374	1.16724	-0.790204	-0.832487	0.366353	-0.956848	-0.325094	-0.297735
ENSG00000035928.16_RFC1	22.55	15.87	13.97	28.04	28.74	14.6	26.43	7.27	16.99	23.83	22.29	27.36	24.64	20.64	19.35	14.39	16.34	20.1941	6.03758	0.390203	-0.7162	-1.0309	1.29951	1.41545	-0.926549	1.03284	-2.14061	-0.530695	0.602208	0.347139	1.18688	0.736368	0.0738511	-0.13981	-0.961331	-0.638354
ENSG00000036054.13_TBC1D23	11.26	4.44	6.35	14.29	6.17	3.04	19.32	17.37	11.26	9.22	12.46	5.43	5.14	10.65	7.08	8.22	5.52	9.24824	4.6358	0.433963	-1.0372	-0.625186	1.08757	-0.664014	-1.33919	2.17261	1.75197	0.433963	-0.00609071	0.692818	-0.823642	-0.886198	0.302378	-0.467716	-0.221803	-0.804227
ENSG00000036257.13_CUL3	66.76	20.15	36.68	52.59	30.94	14.32	49.22	22.79	34.75	49.71	44.14	21.96	35.7	54.45	22.63	27.24	24.96	35.8229	14.7653	2.09525	-1.06147	0.0580454	1.13557	-0.330703	-1.45631	0.907333	-0.882673	-0.0726663	0.940519	0.563284	-0.938886	-0.00832635	1.26154	-0.893509	-0.581291	-0.735707
ENSG00000036448.10_MYOM2	5.68	3.89	10.55	35.03	1.63	0.06	23.86	14.06	18.79	7.91	31.8	2.74	4.24	4.23	1.7	5	14.19	10.9035	10.7059	-0.487911	-0.655109	-0.0330219	2.25357	-0.866208	-1.01286	1.21022	0.294835	0.736647	-0.279615	1.95187	-0.762526	-0.622417	-0.623351	-0.859669	-0.551428	0.306978
ENSG00000036473.8_OTC	0.63	0.05	0	4.31	0.31	0	2.91	2.68	0.71	0.11	4.14	0.31	0.18	0.19	0.13	0.37	0.88	1.05353	1.47059	-0.288	-0.682401	-0.716401	2.2144	-0.505601	-0.716401	1.2624	1.106	-0.2336	-0.641601	2.0988	-0.505601	-0.594001	-0.587201	-0.628001	-0.464801	-0.118
ENSG00000036530.9_CYP46A1	3.95	0.75	2.61	16.37	1.63	0.71	14.86	11.79	6.63	2.63	17.87	0.75	1.35	3.2	1.54	2.35	6.86	5.63824	5.86996	-0.287606	-0.832754	-0.515887	1.82825	-0.682838	-0.839569	1.57101	1.04801	0.168956	-0.51248	2.08379	-0.832754	-0.730539	-0.415375	-0.698171	-0.56018	0.208138
ENSG00000036549.13_AC118549.1	21.26	7.82	8.4	18.78	11.14	3.94	17.07	9.7	17.33	11.78	20.98	8.65	6.8	13.03	10.42	8.37	9.17	12.0376	5.18969	1.77705	-0.812698	-0.700938	1.29918	-0.172967	-1.56033	0.969683	-0.450441	1.01978	-0.049646	1.7231	-0.652765	-1.00924	0.191216	-0.311704	-0.706718	-0.552566
ENSG00000036565.15_SLC18A1	3.8	0.14	4.16	16.46	0.89	0.63	16.3	10.52	10.72	4.13	12.76	1.22	3.14	2.58	0.38	2.33	6.94	5.71176	5.54622	-0.344697	-1.00461	-0.279788	1.93794	-0.869379	-0.916258	1.90909	0.86694	0.903001	-0.285197	1.27082	-0.809879	-0.463697	-0.564667	-0.961334	-0.609743	0.221455
ENSG00000036672.16_USP2	14.03	15.1	5.36	17.3	18.82	7.88	16.66	7.84	13.3	40	19.81	19.18	14.31	19.17	11.23	10.3	13.01	15.4882	7.66915	-0.190143	-0.050623	-1.32065	0.236241	0.434438	-0.992058	0.152789	-0.997273	-0.28533	3.19615	0.563526	0.481379	-0.153633	0.480075	-0.555242	-0.676508	-0.323144
ENSG00000036828.16_CASR	5.52	0.68	3.45	22.94	1.75	2.07	15.45	8.89	11.59	2.42	20.53	0.77	2.36	1.97	0.36	3.8	8.48	6.64882	7.07475	-0.159557	-0.84368	-0.452147	2.30272	-0.692438	-0.647206	1.24403	0.316785	0.698424	-0.597735	1.96207	-0.830959	-0.606216	-0.661341	-0.888911	-0.402675	0.258833
ENSG00000037042.9_TUBG2	7.27	3.74	1.37	7.21	4.47	4.06	7.97	4.77	6.49	6.76	11.81	3.87	2.35	3.54	6.09	2.5	5.1	5.25706	2.54078	0.792252	-0.597083	-1.52987	0.768637	-0.30977	-0.471138	1.06776	-0.191696	0.48526	0.591526	2.5791	-0.545918	-1.14416	-0.675799	0.327828	-1.08512	-0.0618151
ENSG00000037241.7_RPL26L1	19.38	11.48	6.4	13.15	15.87	4.24	7.98	2.74	12.9	19.8	21.59	20.54	9.8	23.79	8.66	8.99	10.28	12.7994	6.36015	1.03466	-0.20745	-1.00617	0.0551227	0.482786	-1.34579	-0.757752	-1.58163	0.0158154	1.1007	1.38214	1.21705	-0.471595	1.72804	-0.650836	-0.59895	-0.396125
ENSG00000037280.16_FLT4	2.35	0.3	3.28	10.33	0.15	0.37	7.08	5.94	9.66	2.3	9.92	0.43	1.32	1.4	0.22	2.87	5.82	3.74941	3.64622	-0.383798	-0.946024	-0.128739	1.80477	-0.987163	-0.926826	0.913436	0.600783	1.62102	-0.397511	1.69232	-0.910371	-0.666282	-0.644342	-0.967965	-0.241185	0.567873
ENSG00000037474.15_NSUN2	12.6	8.66	6.04	12.84	7.51	5.84	12.85	10.84	10.84	14.27	15.41	10.68	8.38	9.26	8.33	7.38	6.31	9.88471	2.95298	0.919511	-0.414736	-1.30198	1.00079	-0.804174	-1.36971	1.00417	0.323502	0.323502	1.48504	1.87109	0.26932	-0.509556	-0.211551	-0.526488	-0.848197	-1.21054
ENSG00000037637.11_FBXO42	6.82	1.61	2.86	13.83	3.93	2.58	12.78	10.57	8.22	5.03	13.84	3.1	4.24	5.71	2.5	4.5	5.41	6.32529	4.07679	0.121347	-1.15662	-0.850006	1.84084	-0.587544	-0.918687	1.58328	1.04119	0.464754	-0.317724	1.84329	-0.791136	-0.511504	-0.150926	-0.93831	-0.447728	-0.224513
ENSG00000037749.12_MFAP3	14.4	3.56	7.56	49.17	4.82	3.27	40.37	39.09	38.06	11.52	45.85	5.45	9.33	8.54	4.44	7.93	23.07	18.6135	16.742	-0.251675	-0.89915	-0.660229	1.82514	-0.82389	-0.916472	1.29952	1.22306	1.16154	-0.423698	1.62684	-0.78626	-0.554507	-0.601694	-0.846587	-0.638129	0.266186
ENSG00000037757.14_MRI1	5.55	6.74	3.98	7.6	6.54	1.4	3.48	7.01	5.59	6.16	5.16	8.82	4.65	4.27	8.9	4.07	3.04	5.46824	2.03053	0.0402676	0.626321	-0.732928	1.04985	0.527824	-2.00353	-0.979169	0.759291	0.0599669	0.340681	-0.1518	1.65068	-0.402966	-0.590109	1.69008	-0.688605	-1.19586
ENSG00000037897.17_METTL1	4.57	0.95	2.41	17.37	3.01	1.33	12.19	7.67	8.82	2.67	17.67	3.63	3.76	3.39	0.68	2.07	10.19	6.02235	5.45171	-0.266403	-0.930415	-0.662609	2.08148	-0.552552	-0.860712	1.13132	0.302226	0.513169	-0.614918	2.13651	-0.438826	-0.41498	-0.482849	-0.979941	-0.724975	0.764466
ENSG00000037965.6_HOXC8	1.6	0.15	0.86	6.48	0.11	0	5.21	1.41	4	1.48	5.87	0.11	0.97	0.63	0.26	0.91	2.87	1.93647	2.14823	-0.156627	-0.831603	-0.501097	2.11501	-0.850223	-0.901428	1.52383	-0.245072	0.960574	-0.212487	1.83106	-0.850223	-0.449892	-0.608163	-0.780398	-0.477822	0.434558
ENSG00000038002.9_AGA	14.97	3.37	7.77	18.03	10.68	5.21	11.57	15.83	11.64	10.28	15.95	7.02	5.55	10.46	5.42	5.87	7.13	9.80882	4.40657	1.17125	-1.46119	-0.462678	1.86566	0.197699	-1.04363	0.399671	1.36641	0.415556	0.106926	1.39364	-0.632878	-0.966471	0.147774	-0.995973	-0.893852	-0.607916
ENSG00000038210.14_PI4K2B	6.53	2.85	4.27	3.91	3.91	1.14	2.56	2.58	1.91	5.7	3.84	5.54	2.88	5.87	4.94	7.63	1.47	3.97235	1.85299	1.38028	-0.605699	0.160631	-0.0336499	-0.0336499	-1.52853	-0.762202	-0.751409	-1.11299	0.932357	-0.0714267	0.84601	-0.589509	1.0241	0.522209	1.97392	-1.35044
ENSG00000038219.13_BOD1L1	19.14	11.09	14.25	25.6	16.96	10.08	29.39	13.55	18.11	24.92	27.54	16.05	16.16	18.53	15.19	15.14	14.18	17.9929	5.65276	0.20292	-1.22116	-0.662144	1.34572	-0.182732	-1.39984	2.01619	-0.785977	0.0207083	1.22543	1.68892	-0.343715	-0.324256	0.0950082	-0.495854	-0.504699	-0.674527
ENSG00000038274.17_MAT2B	15.81	13.26	9.26	15.18	17.34	8.18	12.62	5.46	10.73	23.33	17.74	18.75	10.84	20.58	15.99	18.29	10.08	14.32	4.81606	0.309381	-0.220097	-1.05065	0.178569	0.627068	-1.2749	-0.352985	-1.83968	-0.745422	1.87082	0.710124	0.919838	-0.722582	1.29982	0.346756	0.824325	-0.880387
ENSG00000038295.8_TLL1	2.59	0.12	1	7.75	0.45	0.28	4.71	5.12	3.92	1.09	5.07	0.81	1.06	1.74	0.26	1.41	2.44	2.34235	2.21173	0.11197	-1.0048	-0.606925	2.44499	-0.855599	-0.932462	1.0705	1.25587	0.713309	-0.566233	1.23326	-0.69283	-0.579797	-0.272345	-0.941505	-0.421549	0.0441497
ENSG00000038358.15_EDC4	11.76	7.25	10.71	14.94	11.63	6.23	12.33	23.81	18.47	14.63	13.4	11.68	9.78	19.88	15.55	7.46	7.68	12.7759	4.77917	-0.212564	-1.15624	-0.432268	0.452822	-0.239766	-1.36967	-0.0932969	2.30879	1.19144	0.387958	0.130591	-0.229304	-0.626862	1.48647	0.58046	-1.1123	-1.06627
ENSG00000038382.20_TRIO	23.61	13.85	15.67	55.54	15.02	11.72	49.78	71.25	37.36	25.75	57.12	15.61	19.15	34.48	37.68	16.71	29.33	31.1547	17.9872	-0.419448	-0.962055	-0.860872	1.3557	-0.897009	-1.08047	1.03547	2.2291	0.344983	-0.300475	1.44354	-0.864208	-0.667402	0.18487	0.362774	-0.803054	-0.101445
ENSG00000038427.16_VCAN	20.26	2.26	6.88	25.32	3.03	0.98	59.15	12.39	22.84	15.27	31.54	4.14	7.22	3.91	4.17	7.11	13.81	14.1341	14.712	0.416388	-0.807107	-0.493076	0.760326	-0.754768	-0.894111	3.05982	-0.118551	0.591756	0.0772081	1.18311	-0.67932	-0.469966	-0.694953	-0.67728	-0.477443	-0.0220309
ENSG00000038532.16_CLEC16A	13.22	7.37	10.57	21.09	7.64	4.83	25.98	20.15	18.38	10.31	28.48	8.49	6.85	8.07	9.6	10.53	14.24	13.2824	7.04584	-0.00884961	-0.839127	-0.384958	1.10812	-0.800807	-1.19962	1.80215	0.97471	0.723498	-0.421859	2.15697	-0.680168	-0.912929	-0.739778	-0.522628	-0.390635	0.135917
ENSG00000038945.15_MSR1	4.95	0.64	5.8	21.88	1.76	0.75	27.19	15.1	9.51	7.69	15.14	3.95	2.61	4.16	3.24	8.51	10.44	8.43059	7.54324	-0.461418	-1.03279	-0.348734	1.78297	-0.884313	-1.01821	2.48692	0.884157	0.143097	-0.098179	0.88946	-0.593987	-0.771629	-0.566148	-0.688111	0.0105275	0.266386
ENSG00000039068.19_CDH1	65.19	34.5	22.39	38.46	68.83	20.42	28.15	33.33	31.11	73.14	39.48	63.55	40.81	58.07	40.74	36.06	27.13	42.4329	16.8024	1.35439	-0.47213	-1.19286	-0.23645	1.57102	-1.3101	-0.850051	-0.541763	-0.673887	1.82754	-0.175745	1.25678	-0.0965896	0.930642	-0.100756	-0.379287	-0.910757
ENSG00000039123.16_MTREX	42.32	28	17.76	36.19	30.76	20.18	32.71	26.36	28.29	36.25	36.91	39.13	24.44	44.35	38.12	21.51	25.08	31.08	7.96021	1.41202	-0.386924	-1.67332	0.641943	-0.0401999	-1.36931	0.204768	-0.592949	-0.350493	0.64948	0.732393	1.01128	-0.834149	1.66704	0.884399	-1.20223	-0.753749
ENSG00000039139.9_DNAH5	21.71	52.56	9.48	23.13	78.69	25.29	14.16	6.01	11.41	38.65	15.45	29.06	42.05	27.71	27.09	11.9	21.56	26.8182	18.1727	-0.281095	1.41651	-0.954084	-0.202955	2.85439	-0.0840953	-0.696554	-1.14503	-0.84788	0.651075	-0.625568	0.123359	0.83817	0.0490718	0.0149546	-0.820917	-0.289349
ENSG00000039319.17_ZFYVE16	14.43	11.51	12.2	11.5	12.72	5.26	32.9	6	9.94	20.27	14.94	17.34	7.1	14.36	11.9	7.97	5.59	12.7018	6.67801	0.258795	-0.178461	-0.0751369	-0.179958	0.00273065	-1.11437	3.02459	-1.00356	-0.413561	1.13331	0.335165	0.694553	-0.838837	0.248313	-0.12006	-0.708559	-1.06495
ENSG00000039523.20_RIPOR1	13.58	6.69	11.88	34.13	10.46	11.01	22.63	31.18	22.87	14.7	34.02	9.91	6.72	14.13	10.42	15.54	16.86	16.8665	8.97155	-0.366321	-1.1343	-0.555809	1.92425	-0.714087	-0.652782	0.642423	1.59544	0.669174	-0.241482	1.91199	-0.775392	-1.13096	-0.305016	-0.718546	-0.147853	-0.000721234
ENSG00000039537.13_C6	10.13	20.68	5.9	34.46	0.93	1.7	29.2	21.01	19.06	18.74	32.62	0.99	8.09	12.27	0.87	4.64	24.93	14.4835	11.5206	-0.377892	0.537862	-0.745062	1.73399	-1.17647	-1.10963	1.27741	0.566507	0.397244	0.369468	1.57427	-1.17126	-0.554967	-0.192137	-1.18167	-0.854432	0.906768
ENSG00000039560.14_RAI14	39.23	21.91	30.08	37.18	25	15.82	43.27	45.13	39.65	29.01	53.47	30.24	17.85	43.16	25.13	13.46	13.79	30.7871	12.1156	0.696864	-0.732695	-0.0583593	0.527661	-0.477653	-1.23535	1.03032	1.18384	0.73153	-0.146675	1.87221	-0.0451532	-1.0678	1.02124	-0.466923	-1.43014	-1.4029
ENSG00000039600.11_SOX30	1.47	0.11	1.06	5.05	0.49	0.26	8.22	5.18	2.76	1.12	8.68	0.44	0.48	0.86	1.14	2.07	2.41	2.45882	2.70993	-0.364889	-0.866748	-0.516185	0.956179	-0.726522	-0.811395	2.12595	1.00415	0.111138	-0.494044	2.2957	-0.744973	-0.730213	-0.589987	-0.486664	-0.143481	-0.0180165
ENSG00000039650.12_PNKP	20.09	19.2	21.63	33.83	21.62	16.27	32.13	19.16	35.49	29.01	50.29	24.19	24.47	23.2	26.39	26.84	23.96	26.3394	8.16025	-0.765835	-0.874901	-0.577116	0.917936	-0.578341	-1.23396	0.709609	-0.879803	1.12136	0.327268	2.93503	-0.2634	-0.229087	-0.38472	0.00619935	0.0613447	-0.291586
ENSG00000039987.7_BEST2	3.39	0.42	1.11	7.23	0.27	0.55	8.69	5.64	8.21	2	9.59	0.47	1.43	0.89	0.23	1.23	4.31	3.27412	3.328	0.0348204	-0.857608	-0.650276	1.18867	-0.90268	-0.818545	1.62737	0.710902	1.48314	-0.382848	1.8978	-0.842584	-0.554122	-0.716382	-0.914699	-0.614218	0.311263
ENSG00000040199.18_PHLPP2	2.91	1.01	2.9	9.81	1.27	0.94	9.08	7.74	5.12	3.11	11.02	1.25	2.01	2.52	0.96	2.28	5.06	4.05824	3.3542	-0.342327	-0.908781	-0.345309	1.71479	-0.831267	-0.929651	1.49716	1.09766	0.316548	-0.282701	2.07554	-0.837229	-0.610648	-0.4586	-0.923688	-0.530152	0.29866
ENSG00000040275.17_SPDL1	11.23	2.93	10.4	38.26	4.21	2.78	18.25	14.45	21.43	7.62	23.68	10.81	5.68	18.09	5.16	7.65	15.72	12.8441	9.20657	-0.175322	-1.07685	-0.265475	2.76062	-0.937821	-1.09315	0.587177	0.174428	0.932582	-0.567434	1.17697	-0.220942	-0.778153	0.569798	-0.834634	-0.564175	0.312373
ENSG00000040341.18_STAU2	16.32	9.08	13.25	12.28	14.15	10.08	14.08	6.65	13.74	13.7	15.87	17.03	10.2	22.89	14.23	9.53	7.1	12.9518	4.01403	0.839115	-0.964558	0.0742982	-0.167354	0.298512	-0.715431	0.281073	-1.56993	0.19637	0.186405	0.727008	1.01599	-0.685536	2.47587	0.318442	-0.852451	-1.45783
ENSG00000040487.13_SLC66A1	3.21	1	4.06	7.02	2.51	1.6	7.28	5.6	6.84	3.68	8.03	1.31	1.67	3.32	1.85	2.29	4.79	3.88588	2.31209	-0.292325	-1.24817	0.0753074	1.35553	-0.595081	-0.988665	1.46799	0.741371	1.27768	-0.089046	1.79237	-1.11409	-0.958389	-0.244749	-0.880537	-0.690233	0.391039
ENSG00000040531.15_CTNS	7.37	8.85	3.17	6.21	6.7	3.48	5.17	2.19	9.61	8.47	14.06	7.1	3.66	9.54	7.23	4.52	7.83	6.77412	2.96096	0.201246	0.701085	-1.21721	-0.190519	-0.0250316	-1.11252	-0.541756	-1.54819	0.957758	0.572748	2.46065	0.11006	-1.05173	0.934117	0.153964	-0.76128	0.356602
ENSG00000040608.14_RTN4R	3.43	0.37	1.45	4.69	0.64	0.36	3.59	2.42	7.74	1.75	8.62	0.5	0.51	1.78	0	0.72	7.53	2.71176	2.83333	0.253495	-0.826506	-0.445329	0.698202	-0.731212	-0.830036	0.309966	-0.102976	1.77467	-0.339447	2.08526	-0.780624	-0.777095	-0.328859	-0.957095	-0.702977	1.70056
ENSG00000040633.13_PHF23	14.84	9.42	13.22	15.45	9.59	3.96	21.98	13.07	14.76	13.13	22.49	13.15	8.59	16.46	9.56	9.78	10.75	12.9529	4.6643	0.404575	-0.757442	0.0572559	0.535355	-0.720995	-1.92804	1.93535	0.0250967	0.387423	0.0379604	2.04469	0.0422483	-0.93539	0.751893	-0.727427	-0.680261	-0.472298
ENSG00000040731.10_CDH10	1.7	0.14	2.61	7.23	0.08	0.54	6.11	4.17	4.96	1.27	6.46	0.1	1.26	1	0.24	0.68	4.16	2.51235	2.47589	-0.328106	-0.958183	0.0394392	1.90544	-0.982417	-0.796625	1.45307	0.669516	0.988594	-0.501781	1.59444	-0.974339	-0.50582	-0.610833	-0.917793	-0.740079	0.665477
ENSG00000040933.15_INPP4A	10.2	3.57	7.78	23.02	5.76	2.93	17.79	10.43	8.72	8.51	21.05	8.88	4.22	8.06	6.89	10.69	11.71	10.0124	5.7125	0.0328485	-1.12776	-0.390784	2.27705	-0.744395	-1.2398	1.36151	0.0731111	-0.226233	-0.262994	1.93219	-0.198224	-1.01398	-0.341769	-0.546583	0.118625	0.297181
ENSG00000041353.10_RAB27B	7.85	1.91	6.3	14.97	5	1.91	15.27	4.74	2.24	8.41	9.38	6.51	3.93	9.15	4.77	4.35	4.07	6.51529	3.99401	0.334177	-1.15305	-0.0539042	2.11685	-0.379392	-1.15305	2.19196	-0.444489	-1.07043	0.474387	0.71725	-0.00132551	-0.647293	0.659664	-0.436978	-0.542135	-0.61224
ENSG00000041357.16_PSMA4	29.2	23.73	21.38	13.15	30.36	15.9	13.18	14.39	17.58	50.41	15.66	43.09	22.1	51.43	29.82	39.6	11.39	26.0218	13.1402	0.241871	-0.174408	-0.353249	-0.97957	0.33015	-0.770289	-0.977287	-0.885204	-0.642437	1.856	-0.788554	1.29893	-0.298455	1.93362	0.289054	1.03333	-1.11351
ENSG00000041515.16_MYO16	2.26	0.16	1.71	12.43	0.6	0.31	13.06	3.92	8.18	2.35	11.09	0.44	1.17	2	0.56	1.38	5.89	3.97118	4.46339	-0.38338	-0.853875	-0.506605	1.89516	-0.755295	-0.820268	2.0363	-0.0114658	0.942965	-0.363216	1.59494	-0.791142	-0.627589	-0.441632	-0.764257	-0.58054	0.429903
ENSG00000041802.11_LSG1	25.98	15.39	12.31	35.35	19.1	12.36	26.77	17.09	20.15	25.87	28.88	14.71	15.32	29.24	17.73	12.6	14.41	20.1918	7.09042	0.816346	-0.677218	-1.11161	2.13785	-0.153977	-1.10456	0.927764	-0.437458	-0.0058903	0.800832	1.22535	-0.773122	-0.687091	1.27612	-0.347196	-1.07071	-0.815433
ENSG00000041880.14_PARP3	12.25	6.69	7.94	9.61	9.99	7.18	3.6	2.86	9.19	10.96	11.1	11.02	7.93	8.02	18.3	7.6	8.91	9.00882	3.45938	0.936925	-0.670301	-0.308964	0.173782	0.283628	-0.528657	-1.56353	-1.77744	0.0523726	0.564025	0.604495	0.58137	-0.311855	-0.285839	2.6858	-0.407248	-0.0285669
ENSG00000041982.16_TNC	16.67	50.92	4.09	23.13	25.83	4.33	26.22	7.28	14.42	10.98	24.01	3.69	18.14	13.22	1.91	4.76	20.22	15.8718	12.3084	0.064853	2.84751	-0.957215	0.589699	0.809061	-0.937716	0.840747	-0.698042	-0.117949	-0.397434	0.661195	-0.989713	0.184284	-0.215444	-1.13433	-0.90278	0.353274
ENSG00000041988.15_THAP3	6.75	2.56	5.34	16.61	2.83	2	16.84	11.84	15.28	3.94	22.32	5.28	2.71	5.5	2.2	5.81	12.94	8.27941	6.35253	-0.240756	-0.900337	-0.462715	1.31138	-0.857834	-0.988491	1.34759	0.5605	1.10202	-0.6831	2.21024	-0.472161	-0.876724	-0.437529	-0.957007	-0.388729	0.733659
ENSG00000042062.13_RIPOR3	6.65	1.15	4.5	13.96	1.69	2.08	11.65	11.38	8.23	3.06	20.06	2.01	2.27	4.18	1.96	3.04	6.79	6.15647	5.32742	0.0926395	-0.939755	-0.310933	1.46479	-0.838393	-0.765187	1.03118	0.980499	0.389218	-0.581233	2.60981	-0.778326	-0.729522	-0.371	-0.787712	-0.584987	0.118919
ENSG00000042088.14_TDP1	16.71	7.46	11.75	25.42	10.19	5.9	27.17	21.06	21.69	12.16	34.88	12.08	8.43	19.15	10.56	10.42	15.7	15.9253	7.95797	0.0986063	-1.06375	-0.524668	1.19311	-0.720698	-1.25978	1.41301	0.645228	0.724394	-0.473148	2.38185	-0.4832	-0.94186	0.405217	-0.674204	-0.691796	-0.0283105
ENSG00000042286.15_AIFM2	4.86	1.92	3.18	12.61	3.85	2.07	11.39	10.21	8.79	5.22	15.06	3.66	4.29	5.44	3.54	3.97	5.43	6.20529	3.91635	-0.343507	-1.09421	-0.772479	1.63538	-0.601401	-1.05591	1.32386	1.02256	0.659979	-0.251585	2.26096	-0.649915	-0.489051	-0.19541	-0.680556	-0.57076	-0.197964
ENSG00000042304.11_C2orf83	5.32	0.3	3.5	19.44	0.47	0.54	19.41	8.22	14.52	5.25	11.99	0.84	2.45	2.22	0.18	3.34	7.43	6.20118	6.47031	-0.136188	-0.912039	-0.417472	2.04609	-0.885765	-0.874946	2.04145	0.312013	1.28569	-0.147006	0.894674	-0.828581	-0.579752	-0.615299	-0.930585	-0.442201	0.189917
ENSG00000042317.17_AL049834.1	7.57	5.19	6.08	18.75	6.72	3.76	12.52	16.01	12.56	9.63	17.53	6.26	7.3	6.47	4.28	8.35	10.53	9.38294	4.60648	-0.393563	-0.910226	-0.71702	2.03345	-0.578085	-1.22066	0.681009	1.43864	0.689693	0.0536328	1.76861	-0.677945	-0.452176	-0.632357	-1.10777	-0.224236	0.24901
ENSG00000042429.12_MED17	10.23	7.91	7.82	28.9	7.53	3.89	25.83	14.91	15.27	10.83	20.49	6.52	6.24	13.96	9.66	6.3	10.95	12.1906	7.06256	-0.277603	-0.606096	-0.618839	2.36592	-0.659901	-1.17529	1.93123	0.385046	0.436019	-0.192648	1.17513	-0.802909	-0.842554	0.250534	-0.35831	-0.834059	-0.175657
ENSG00000042445.14_RETSAT	8.12	4.59	7.76	20.32	6.43	1.93	18.28	14.03	20.02	9.98	25.55	5.48	3.87	9.28	6.2	4.32	10.62	10.3988	6.85613	-0.332378	-0.847246	-0.384886	1.44705	-0.578873	-1.23522	1.14951	0.529625	1.4033	-0.0610875	2.20987	-0.717435	-0.952261	-0.163186	-0.612419	-0.886627	0.0322597
ENSG00000042493.16_CAPG	32.52	5.23	14.79	19.65	16.84	7.17	30.59	34.74	26.94	20.87	33.79	14.71	7.25	17.22	15.21	38.33	12.77	20.5071	10.4594	1.14853	-1.46061	-0.546597	-0.0819417	-0.3506	-1.27513	0.96401	1.36078	0.615041	0.0347001	1.26996	-0.554246	-1.26748	-0.314269	-0.506441	1.70402	-0.739725
ENSG00000042753.11_AP2S1	18.09	6.94	15.4	13.03	13.62	9.63	19.57	15.25	8.61	15.8	15.76	13.28	6.25	16.78	7.45	12.79	7.01	12.6624	4.24123	1.27973	-1.34922	0.645484	0.086684	0.225794	-0.71497	1.62869	0.610117	-0.955466	0.739796	0.730365	0.145629	-1.51191	0.970861	-1.22897	0.0300967	-1.33271
ENSG00000042781.14_USH2A	2.37	0.09	0.92	7.98	0.2	0.16	6.79	2.73	3.53	1.61	5.89	0.27	0.91	0.79	0.2	1.07	3.5	2.29471	2.487	0.030275	-0.886491	-0.552756	2.286	-0.842261	-0.858344	1.80751	0.175028	0.4967	-0.275314	1.44563	-0.814114	-0.556777	-0.605028	-0.842261	-0.492442	0.484637
ENSG00000042813.8_ZPBP	2.55	1.14	1.78	9.34	0	0.27	8.6	3.52	8.37	1.56	12.65	0	1.19	2.45	0.05	2.29	5.31	3.59235	3.86182	-0.269912	-0.635025	-0.4693	1.48833	-0.930222	-0.860307	1.29671	-0.0187354	1.23715	-0.526268	2.34543	-0.930222	-0.622078	-0.295807	-0.917275	-0.337238	0.444776
ENSG00000042832.12_TG	14.07	2.14	16.93	73.27	1.94	2.23	44.63	31.01	25.8	11.29	47.77	3.37	5.48	7.39	1.3	8.56	21.12	18.7235	20.2365	-0.229957	-0.819486	-0.0886285	2.69545	-0.829369	-0.815039	1.28019	0.607144	0.349689	-0.367333	1.43535	-0.758705	-0.654438	-0.560054	-0.860995	-0.502238	0.118423
ENSG00000042980.13_ADAM28	103.91	45.53	28.78	25.56	136.57	26.85	20.5	16.09	32.49	36.22	31.25	31.95	33.06	64.16	61.74	33.05	15.74	43.7324	32.2264	1.86734	0.0557818	-0.463978	-0.563896	2.88079	-0.523867	-0.72091	-0.857754	-0.348855	-0.233112	-0.387333	-0.365612	-0.331168	0.633879	0.558785	-0.331478	-0.868615
ENSG00000043039.7_BARX2	4.19	1.71	2.89	11.9	2.47	1.03	11.35	5.68	11.2	8.92	8.39	4.96	2.2	2.89	1.92	4.82	8.28	5.57647	3.6972	-0.375005	-1.04578	-0.726622	1.71035	-0.840222	-1.22971	1.56159	0.0280021	1.52102	0.90434	0.760989	-0.16674	-0.91325	-0.726622	-0.988983	-0.204606	0.731236
ENSG00000043093.15_DCUN1D1	18.87	11.1	10.78	6.68	21.77	10.41	5.93	7.68	7.33	14.46	6.89	18.45	14.12	23.28	16.45	14.57	3.61	12.4929	5.86975	1.08643	-0.237309	-0.291825	-0.990323	1.58049	-0.354861	-1.1181	-0.819957	-0.879585	0.335118	-0.954546	1.01488	0.277194	1.83774	0.674145	0.353858	-1.51334
ENSG00000043143.20_JADE2	17.34	14.4	9.49	26	13.6	4.07	19.2	23.33	20.31	20.11	30.03	21.78	14.57	23.63	14.81	21.31	15.72	18.2176	6.2792	-0.13977	-0.607983	-1.38993	1.23939	-0.735388	-2.2531	0.156445	0.814172	0.33322	0.301368	1.88119	0.567326	-0.580909	0.861949	-0.542688	0.492475	-0.397765
ENSG00000043355.12_ZIC2	1.35	0.25	1.66	4.38	0.15	0.14	6.86	3.78	4.07	0.88	4.94	0.27	1.06	0.44	0.06	0.58	4.29	2.06824	2.156	-0.333134	-0.843339	-0.189349	1.07225	-0.889721	-0.89436	2.22253	0.793956	0.928464	-0.551131	1.33199	-0.834063	-0.467643	-0.755213	-0.931466	-0.690278	1.03051
ENSG00000043462.12_LCP2	37.94	1.98	52.93	53.69	7.35	2.77	198.61	58.67	54.53	40.39	72.97	39.88	19.66	41.08	3.98	64.38	35.69	46.2647	45.2207	-0.184091	-0.979302	0.147395	0.164201	-0.860551	-0.961832	3.36893	0.274328	0.182777	-0.129912	0.590555	-0.14119	-0.58833	-0.114653	-0.935074	0.400598	-0.233847
ENSG00000043514.17_TRIT1	7.23	8.96	5.15	26.3	12.34	7.62	14.98	11.59	10.44	21.96	18.3	8.04	7.45	8.23	12.24	5.06	9.71	11.5059	5.87895	-0.727321	-0.433051	-1.08113	2.51646	0.141882	-0.660983	0.590942	0.0143083	-0.181305	1.77823	1.15567	-0.589541	-0.689899	-0.557223	0.124872	-1.09643	-0.305477
ENSG00000043591.6_ADRB1	6.05	3.2	4.24	4.42	5.16	2.99	4.66	3.06	4.94	10.86	5.59	4.74	5.07	4.3	4.58	3.63	3.43	4.76	1.80268	0.715603	-0.865381	-0.28846	-0.188609	0.221892	-0.981874	-0.0554731	-0.943043	0.0998516	3.38386	0.460427	-0.0110946	0.171967	-0.255176	-0.0998516	-0.626846	-0.737792
ENSG00000044012.4_GUCA2B	1.76	0	0.85	2.25	0	0.26	3.03	0	1.11	0	2.4	0	0	0.2	0	0.29	1.92	0.827647	1.03949	0.896931	-0.796203	0.0215037	1.36832	-0.796203	-0.546081	2.11868	-0.796203	0.271626	-0.796203	1.51262	-0.796203	-0.796203	-0.603802	-0.796203	-0.517221	1.05085
ENSG00000044090.9_CUL7	7.4	5.25	3.41	4.8	6.05	2.94	4.67	3.67	4.52	5.34	7.33	4.69	3.01	6.5	4.54	2.11	3.08	4.66529	1.54194	1.77355	0.379202	-0.814101	0.0873613	0.898029	-1.11891	0.00305192	-0.645482	-0.0942282	0.43757	1.72815	0.0160226	-1.07351	1.18987	-0.0812575	-1.6572	-1.02812
ENSG00000044115.21_CTNNA1	232.63	150.86	105.81	104.78	199.94	98.22	119.1	96.72	121.29	228.22	111.74	197.7	169.63	215.95	180.68	134.51	88.54	150.372	50.1046	1.64173	0.00974433	-0.889375	-0.909932	0.989296	-1.04086	-0.62413	-1.0708	-0.580421	1.55372	-0.771023	0.944589	0.384361	1.30883	0.6049	-0.316573	-1.23405
ENSG00000044446.12_PHKA2	13.97	3.2	7.84	31.71	5.23	3.71	10.54	9.27	10.07	4.64	21.54	4.39	3.05	5.31	3.87	2.41	3.79	8.50235	7.74769	0.705713	-0.684378	-0.0854903	2.99543	-0.422365	-0.618552	0.263	0.0990807	0.202337	-0.498517	1.68278	-0.530784	-0.703739	-0.412039	-0.597901	-0.786344	-0.608227
ENSG00000044459.15_CNTLN	6.47	1.92	4.52	17.96	3.44	2.12	15.47	13.49	8.21	6.6	13.46	3.89	4.12	4.77	4.76	4.19	7.75	7.24353	4.88282	-0.158418	-1.09026	-0.557778	2.19473	-0.778961	-1.0493	1.68478	1.27927	0.197933	-0.131795	1.27313	-0.686801	-0.639697	-0.506578	-0.508626	-0.625361	0.103725
ENSG00000044524.11_EPHA3	1.06	0.08	0.73	4.26	0.03	0.31	3.77	5.1	1.97	0.81	5.72	0.25	0.59	0.63	0.18	1.16	1.86	1.67706	1.85772	-0.332159	-0.859688	-0.509796	1.39038	-0.886602	-0.73588	1.12662	1.84255	0.157689	-0.466733	2.17629	-0.768178	-0.585158	-0.563626	-0.805858	-0.27833	0.0984762
ENSG00000044574.8_HSPA5	53.74	33.23	15.64	13.73	39.74	11.2	15.37	24.44	16.21	51.51	16.03	46.23	28.53	75.66	24.78	38.72	12.46	30.4247	18.2765	1.2757	0.153492	-0.808946	-0.913452	0.509687	-1.05188	-0.823719	-0.327454	-0.777759	1.15368	-0.787607	0.864788	-0.103669	2.47505	-0.30885	0.453878	-0.98294
ENSG00000046604.13_DSG2	11.29	2.22	6.24	7.92	7.44	4.07	6.79	3.96	7.48	6.24	8.74	6.56	6.02	9.27	7.07	3.77	4.16	6.42588	2.28833	2.12562	-1.83797	-0.0812306	0.652929	0.443169	-1.02952	0.159119	-1.07759	0.460649	-0.0812306	1.01127	0.0586094	-0.177371	1.24288	0.281479	-1.16062	-0.990191
ENSG00000046647.13_GEMIN8	13.54	10.1	2.42	25.1	15.05	6.19	10.96	15.49	12.33	10.17	23.88	8.81	3.67	6.89	10.59	6.35	7.81	11.1382	6.19879	0.387457	-0.16749	-1.40644	2.25234	0.631053	-0.798259	-0.0287533	0.702035	0.192258	-0.156198	2.05553	-0.375595	-1.20479	-0.685333	-0.0884423	-0.772447	-0.536917
ENSG00000046651.15_OFD1	19.67	24.04	5.54	8.58	23.73	10.65	5.68	22.59	12.77	13.59	7.12	16.75	14.26	20.73	21.11	11.26	4.69	14.28	6.74604	0.798987	1.44677	-1.29557	-0.84494	1.40082	-0.538093	-1.27482	1.23183	-0.223835	-0.102282	-1.06136	0.36614	-0.0029647	0.956116	1.01245	-0.44767	-1.42157
ENSG00000046653.15_GPM6B	7.85	3.84	2.64	28.24	4.23	1.98	17.57	11.63	7.92	3.4	17.98	2.47	3.6	3.54	3.48	2.95	7.88	7.71765	7.27204	0.0182002	-0.533227	-0.698242	2.82209	-0.479597	-0.789001	1.35483	0.537999	0.0278261	-0.593732	1.41121	-0.721619	-0.56623	-0.574481	-0.582731	-0.655613	0.0223256
ENSG00000046774.10_MAGEC2	2.6	0.25	2.34	8.22	0.36	0.5	4.02	3.44	2.9	1.25	9.29	0.7	0.68	0.49	0.11	0.63	2.01	2.34059	2.70447	0.0959197	-0.773013	-0.000217505	2.17396	-0.73234	-0.680573	0.620977	0.406517	0.206847	-0.403254	2.5696	-0.606622	-0.614017	-0.684271	-0.824779	-0.632505	-0.122238
ENSG00000046889.19_PREX2	4.27	0.1	2.7	11.06	0.09	0.04	10.6	9.2	8.01	2.61	13.62	0.34	1.23	0.65	0.31	1.04	5.78	4.21471	4.58255	0.0120662	-0.897907	-0.330538	1.49377	-0.90009	-0.911001	1.39339	1.08789	0.828206	-0.350178	2.05241	-0.845535	-0.65132	-0.777887	-0.852081	-0.692782	0.341577
ENSG00000047056.16_WDR37	5.53	2.37	5.53	15.77	3.32	1.52	15.42	10.92	11.35	6.18	15.09	3.7	3.78	4.14	3.29	3.53	4.05	6.79353	4.87834	-0.259008	-0.90677	-0.259008	1.84007	-0.712031	-1.08101	1.76832	0.845876	0.934021	-0.125766	1.70068	-0.634136	-0.617737	-0.543941	-0.718181	-0.668984	-0.56239
ENSG00000047188.16_YTHDC2	6.11	3.67	7.73	10.25	10.29	4.26	13.55	5.32	6.68	6.49	10.15	7.25	5.84	15.1	8.23	6.43	5.29	7.80235	3.14398	-0.538283	-1.31437	-0.0230132	0.778518	0.791241	-1.12671	1.82814	-0.789557	-0.356985	-0.417418	0.746711	-0.175686	-0.624162	2.32115	0.136021	-0.436502	-0.799099
ENSG00000047230.15_CTPS2	6.28	2.43	1.59	12.63	4.45	1.99	8.56	6.47	3.18	2.21	10.87	3.78	1.7	2.85	4.13	2.12	4.39	4.68412	3.28412	0.48594	-0.686369	-0.942146	2.41949	-0.0712878	-0.820348	1.18019	0.543794	-0.457998	-0.753359	1.88358	-0.2753	-0.908651	-0.558481	-0.168727	-0.780763	-0.0895576
ENSG00000047249.18_ATP6V1H	15.63	6.11	15.11	24.81	16.04	8.72	26.25	46.58	16.35	16.22	22.62	20.57	13	18.17	10.91	13.13	6.75	17.4688	9.45772	-0.194426	-1.20101	-0.249407	0.77621	-0.151075	-0.925046	0.928466	3.07803	-0.118297	-0.132043	0.544653	0.327899	-0.472505	0.074138	-0.693489	-0.45876	-1.13334
ENSG00000047315.16_POLR2B	40.84	22.35	16.63	26.79	30.67	16.02	29.33	18.19	17.32	31.43	24.49	30.54	22.83	32.8	23.59	9.61	19.13	24.2682	7.78671	2.12821	-0.246347	-0.980932	0.323855	0.82214	-1.05927	0.650052	-0.780591	-0.89232	0.919742	0.0284799	0.805445	-0.184704	1.09568	-0.0871017	-1.88247	-0.659873
ENSG00000047346.12_FAM214A	22.67	11.23	16.9	26.19	18.59	10.95	22.76	19.04	19.87	21.4	17.34	17.14	15.91	23.2	17.32	12.11	13.85	18.0276	4.39973	1.05515	-1.54501	-0.256299	1.85519	0.127815	-1.60866	1.0756	0.230094	0.418742	0.766491	-0.156293	-0.20175	-0.481313	1.17561	-0.160839	-1.345	-0.949524
ENSG00000047365.12_ARAP2	15.92	6.06	12.55	27.17	13.77	3.94	20.96	21.9	17.34	15.61	21	10.68	8.15	11.97	11.48	14.94	9.87	14.3124	6.06803	0.264937	-1.35997	-0.290433	2.11892	-0.0893788	-1.70935	1.09552	1.25043	0.498951	0.21385	1.10211	-0.598605	-1.01554	-0.386016	-0.466767	0.103435	-0.732092
ENSG00000047410.14_TPR	38.35	21.5	22.21	17.78	35.62	20.79	15.02	11.48	13.02	33.1	24.97	32.09	20.93	35.47	40.43	15.86	13.03	24.2147	9.69307	1.45829	-0.280067	-0.206818	-0.663846	1.17664	-0.353315	-0.948585	-1.31379	-1.15492	0.916664	0.077921	0.812466	-0.338871	1.16117	1.67287	-0.861925	-1.15389
ENSG00000047457.14_CP	127.24	119	35.62	60.64	102.87	32.64	44.05	38.92	55.02	50.35	50.02	108.15	43.71	93.44	59.12	29.67	28.4	63.4624	33.0881	1.92751	1.67848	-0.841461	-0.0852981	1.19099	-0.931523	-0.586686	-0.741727	-0.255148	-0.396286	-0.406259	1.35056	-0.596962	0.905994	-0.131236	-1.02128	-1.05967
ENSG00000047578.13_KIAA0556	28.44	32.18	11.05	22.76	39.74	27.43	26.09	19.74	23.82	44.47	18.68	45.39	24.65	32.45	35.71	18.39	15.83	27.46	9.83118	0.0996828	0.480105	-1.66918	-0.478071	1.24909	-0.00305151	-0.139352	-0.785256	-0.37025	1.73021	-0.893077	1.82379	-0.285825	0.507569	0.839166	-0.922574	-1.18297
ENSG00000047579.19_DTNBP1	9.23	7.65	7.04	22.55	6.5	2.32	18.48	9.55	13.06	9.05	20.66	6.6	5.61	9.23	7.09	9.65	9.81	10.24	5.4698	-0.18465	-0.473509	-0.585031	2.25054	-0.683755	-1.44795	1.50645	-0.126147	0.515558	-0.217558	1.90501	-0.665473	-0.846466	-0.18465	-0.57589	-0.107865	-0.0786135
ENSG00000047597.7_XK	1.99	0.33	0.53	6.71	0.46	0.43	2.71	2.59	1.49	1.23	4.85	1.14	0.95	1.1	0.86	0.57	1.44	1.72824	1.71123	0.152969	-0.817094	-0.700219	2.91122	-0.741126	-0.758657	0.573719	0.503594	-0.139219	-0.291156	1.82428	-0.34375	-0.454782	-0.367125	-0.507375	-0.676844	-0.168438
ENSG00000047617.15_ANO2	9.66	1.59	6.93	42.98	3.67	2.04	36.05	5.58	28.79	11.55	43.46	1.52	7.45	6.27	2.02	6.58	19.71	13.8735	14.6873	-0.286882	-0.836336	-0.472757	1.98174	-0.694718	-0.805698	1.50991	-0.564673	1.0156	-0.1582	2.01442	-0.841102	-0.437352	-0.517694	-0.807059	-0.496587	0.397382
ENSG00000047621.12_C12orf4	9.93	3.4	7.2	23.68	6.29	3.06	23.15	19.09	18.85	13.06	19.45	4.97	5.81	8.85	5.96	5.85	10.14	11.1024	7.02718	-0.166831	-1.09608	-0.555323	1.78986	-0.68482	-1.14446	1.71444	1.13668	1.10253	0.278582	1.18791	-0.872662	-0.753127	-0.32052	-0.731781	-0.747434	-0.136947
ENSG00000047634.15_SCML1	3.26	0.71	1.34	13.65	1.96	3.21	4.03	7.39	6.51	2.28	9.53	1.89	0.89	1.61	1.76	3.28	1.93	3.83706	3.50797	-0.164499	-0.891415	-0.711824	2.79733	-0.535084	-0.178753	0.0550008	1.01282	0.761962	-0.443863	1.62286	-0.555038	-0.840104	-0.634857	-0.592097	-0.158798	-0.543636
ENSG00000047644.18_WWC3	4.6	3.42	1.91	6	3.28	1.54	4.18	3.64	1.96	4.16	7.44	4.84	3.4	4.76	2.07	3.63	2.26	3.71118	1.55988	0.569801	-0.186666	-1.15469	1.4673	-0.276416	-1.39188	0.30055	-0.0456294	-1.12263	0.287729	2.39045	0.723659	-0.199487	0.672373	-1.05211	-0.0520401	-0.930311
ENSG00000047648.23_ARHGAP6	3.58	1.22	1.65	9.04	0.76	0.69	6.77	2.16	4.03	2.02	8.96	1.07	0.58	1.51	1.3	1.73	3.05	2.94824	2.7487	0.229842	-0.628747	-0.47231	2.21624	-0.7961	-0.821566	1.39039	-0.286767	0.393556	-0.3377	2.18713	-0.683319	-0.861585	-0.523243	-0.599643	-0.443205	0.0370229
ENSG00000047662.5_FAM184B	0.61	0.03	0.14	2.03	0.08	0.03	1.32	0.73	1.31	0.34	1.8	0.09	0.42	0.22	0.02	0.03	0.95	0.597059	0.658804	0.0196435	-0.86074	-0.693771	2.17507	-0.784845	-0.86074	1.09735	0.201792	1.08218	-0.39019	1.82595	-0.769666	-0.268758	-0.572339	-0.875919	-0.86074	0.535731
ENSG00000047849.21_MAP4	13.58	8.3	5.83	27.91	13.8	6.78	24.76	12.78	22.17	12.9	25.42	12.42	7.42	12.22	8.8	12.03	16.28	14.3176	6.81945	-0.108168	-0.882424	-1.24462	1.99317	-0.0759075	-1.10532	1.53126	-0.22548	1.15146	-0.207883	1.62804	-0.27827	-1.01147	-0.307598	-0.809104	-0.335459	0.287758
ENSG00000047932.14_GOPC	3.04	2.69	1.57	3.05	3.29	1.21	2.71	3.09	2.56	3.8	2.58	3.21	3.14	4.9	2.93	2.58	1.89	2.83765	0.835707	0.242134	-0.176673	-1.51686	0.2541	0.541282	-1.94763	-0.152741	0.301963	-0.33223	1.15154	-0.308298	0.445554	0.361793	2.46779	0.110509	-0.308298	-1.13395
ENSG00000047936.10_ROS1	2.21	0.16	0.61	9.28	0.08	0.54	5.27	5.05	4.04	1.78	6.57	0.42	0.91	0.86	0.24	1.88	2.48	2.49294	2.66299	-0.106249	-0.876061	-0.707078	2.54866	-0.906103	-0.733364	1.04284	0.960221	0.580948	-0.267722	1.53101	-0.778427	-0.594423	-0.613199	-0.84602	-0.23017	-0.00485964
ENSG00000048028.11_USP28	14.6	10.04	6.5	18.85	11.3	7.72	32.07	15.12	22.22	12.97	17.7	13.88	7.24	8.75	11.35	7.53	9.13	13.3512	6.57343	0.189981	-0.503721	-1.04225	0.836523	-0.312041	-0.856657	2.84765	0.269087	1.34919	-0.0579875	0.661576	0.0804487	-0.929679	-0.699966	-0.304434	-0.885562	-0.642158
ENSG00000048052.21_HDAC9	25.07	1.31	23.91	61.52	2.59	3.77	50.77	84.14	51.35	23.56	66	20.99	13.67	14.06	11.89	22.06	29.3	29.7624	24.3229	-0.192919	-1.16978	-0.240611	1.30567	-1.11715	-1.06864	0.863699	2.23566	0.887545	-0.255001	1.48986	-0.360662	-0.661614	-0.645579	-0.734796	-0.316671	-0.019009
ENSG00000048140.18_TSPAN17	12.37	7.24	3.33	8.17	7.56	4.42	6.13	3.97	3.91	9.38	9.4	7.89	4.11	6.63	8.49	4.18	5.53	6.63	2.51122	2.28574	0.24291	-1.3141	0.613247	0.370338	-0.88005	-0.199106	-1.05925	-1.08314	1.09508	1.10305	0.501748	-1.0035	-3.53684e-16	0.740675	-0.975621	-0.438034
ENSG00000048162.20_NOP16	10.89	3.99	3.85	17.46	5.25	1.06	13.34	16.25	9.68	10.3	20.53	5.87	4.4	11.28	2.99	8.04	6.43	8.91824	5.53428	0.356282	-0.890493	-0.915789	1.54343	-0.662821	-1.41992	0.798977	1.32479	0.137645	0.249674	2.09815	-0.550792	-0.816409	0.426752	-1.07118	-0.15869	-0.449604
ENSG00000048342.16_CC2D2A	42.73	45.98	22.91	47.93	61.31	26.8	44.78	21.14	41.16	68.55	43.22	50.47	41.04	44.3	40.15	24.17	46.64	41.9576	12.7246	0.0606978	0.316109	-1.49692	0.469356	1.52087	-1.19121	0.221804	-1.63602	-0.0626856	2.08984	0.099206	0.66897	-0.0721162	0.184081	-0.14206	-1.3979	0.367978
ENSG00000048392.12_RRM2B	17.86	14.2	10.53	11.11	14.45	9.64	7.51	7.16	9.8	20.03	9.19	12.73	16.56	12.73	10.73	8.86	9.65	11.9259	3.65093	1.62537	0.622888	-0.382336	-0.223473	0.691363	-0.62611	-1.20952	-1.30539	-0.582285	2.21974	-0.749366	0.22025	1.2693	0.22025	-0.327556	-0.839754	-0.623371
ENSG00000048405.10_ZNF800	9.2	7.28	4.13	6.54	9.53	1.99	6.47	3.85	4.21	9.85	6.25	7.32	6.69	10.79	5.2	6.01	6.66	6.58647	2.33896	1.11739	0.296512	-1.05024	-0.0198681	1.25848	-1.96518	-0.0497959	-1.16995	-1.01604	1.39529	-0.143855	0.313614	0.044263	1.79718	-0.592773	-0.246465	0.0314368
ENSG00000048462.11_TNFRSF17	4.03	0	3.77	10.1	0.15	0	14.28	5.56	6.9	2.47	13.63	1.28	2.73	1.24	0.73	2.13	7.8	4.51765	4.58523	-0.106352	-0.98526	-0.163055	1.21746	-0.952547	-0.98526	2.12909	0.227328	0.519571	-0.446574	1.98733	-0.706103	-0.389871	-0.714827	-0.826054	-0.520726	0.715853
ENSG00000048471.14_SNX29	9.27	8.98	9.62	28.61	11.94	9.69	21.9	24.48	16.95	16.59	33.29	8.45	9.25	9.24	11.54	8.53	15.19	14.9129	7.75414	-0.727733	-0.765132	-0.682596	1.76642	-0.383401	-0.673568	0.901075	1.2338	0.262706	0.216279	2.36997	-0.833483	-0.730312	-0.731602	-0.434986	-0.823166	0.0357304
ENSG00000048540.15_LMO3	18.23	1.61	7.91	60.47	1.84	3.65	52.22	40.13	39.54	8.53	60.91	2.72	11.94	7.63	1.79	10.64	19.94	20.5706	21.3352	-0.109706	-0.888701	-0.593414	1.87012	-0.877921	-0.793084	1.48344	0.916769	0.889115	-0.564354	1.89075	-0.836674	-0.404524	-0.606538	-0.880264	-0.465456	-0.0295563
ENSG00000048544.6_MRPS10	6.7	3.41	3.88	4.7	6.03	2.47	4.08	0.41	2.53	7.91	2.46	5.37	2.8	5.58	3.45	3.04	3.33	4.00882	1.85075	1.4541	-0.323557	-0.0696061	0.373458	1.09209	-0.83146	0.0384582	-1.94452	-0.79904	2.10789	-0.836863	0.735473	-0.653154	0.848941	-0.301944	-0.523476	-0.366783
ENSG00000048545.14_GUCA1A	1.18	0	0.3	3.71	0.17	0.09	1.96	1.65	0	0.43	0	0	0	0.14	0	0.33	1.76	0.689412	1.03618	0.473459	-0.66534	-0.375815	2.91512	-0.501276	-0.578482	1.22622	0.927048	-0.66534	-0.250354	-0.66534	-0.66534	-0.66534	-0.530228	-0.66534	-0.346862	1.03321
ENSG00000048649.13_RSF1	36.1	26.63	19.69	34.54	32.43	18.75	36.4	47.27	25.12	37.26	35.17	34.71	28.65	42.23	41.27	23.7	15.98	31.5235	8.83101	0.518227	-0.55413	-1.34	0.341577	0.102646	-1.44644	0.552198	1.78309	-0.725118	0.649582	0.412916	0.360827	-0.325391	1.21237	1.10366	-0.885915	-1.76011
ENSG00000048707.15_VPS13D	33.78	17.14	12.47	42.07	23.25	11.74	33.05	31.13	31.54	28.48	34.91	17.88	19.27	30.96	21.4	12.91	20.1	24.8282	9.09429	0.984328	-0.845391	-1.3589	1.89589	-0.173541	-1.43917	0.904058	0.692936	0.738019	0.401545	1.10858	-0.764021	-0.611178	0.674243	-0.376966	-1.31052	-0.519912
ENSG00000048740.18_CELF2	6.84	3.83	6.43	19.25	3.35	1.63	20.24	10.94	10.91	8.73	15.64	5.32	4.24	12.35	1.65	8.02	7.13	8.61765	5.64928	-0.314668	-0.847479	-0.387243	1.88207	-0.932445	-1.23691	2.05732	0.411088	0.405778	0.019888	1.24305	-0.583729	-0.774903	0.660677	-1.23337	-0.105792	-0.263334
ENSG00000048828.17_FAM120A	37.31	25	13.61	11.92	34.96	14.36	15.28	17.76	14.2	32.56	13.46	47.51	23.08	40.81	27.56	20.47	10.27	23.5365	11.4198	1.20611	0.128157	-0.86923	-1.01722	1.00032	-0.803555	-0.722993	-0.505828	-0.817566	0.790162	-0.882365	2.09929	-0.0399717	1.51259	0.352328	-0.268521	-1.1617
ENSG00000048991.16_R3HDM1	17.33	7.3	5.49	32.74	8.34	4.2	36.1	14.08	16.56	13.52	33.26	5.32	7.79	14.13	9.6	7.82	16.31	14.6994	10.1313	0.259648	-0.730348	-0.909002	1.78067	-0.627697	-1.03633	2.11231	-0.0611382	0.183647	-0.116412	1.832	-0.925782	-0.681984	-0.056203	-0.50333	-0.679023	0.158971
ENSG00000049089.15_COL9A2	11.57	6.01	8.26	8.09	8.89	6.2	12.27	12.96	10.65	11.32	16.67	12.8	4.28	7.29	12.89	3.72	11.53	9.72941	3.51861	0.5231	-1.05707	-0.417611	-0.465925	-0.238563	-1.00307	0.722042	0.918142	0.261634	0.45205	1.97253	0.87267	-1.54874	-0.693288	0.898248	-1.70789	0.511732
ENSG00000049130.16_KITLG	12.58	11	3.71	6.5	16.6	4.26	4.8	12.2	3.81	7.08	6.02	9.51	6.34	15.62	5.18	5.99	4.55	7.98529	4.1516	1.10673	0.726155	-1.02979	-0.357764	2.07503	-0.897315	-0.767245	1.0152	-1.00571	-0.218059	-0.473382	0.367257	-0.396304	1.83898	-0.675714	-0.480609	-0.827463
ENSG00000049167.14_ERCC8	6.25	2.51	5.17	9.01	5.84	1.48	6.88	6.27	3.5	5.29	10.24	4.29	5.09	4.3	5.04	2.95	3.84	5.17353	2.20718	0.487712	-1.20675	-0.00159906	1.73817	0.301955	-1.67341	0.773144	0.496774	-0.758219	0.0527689	2.29545	-0.400297	-0.0378443	-0.395766	-0.0604976	-1.00741	-0.604177
ENSG00000049192.15_ADAMTS6	9.88	0.71	5.13	40.47	3.08	1.51	30.42	20.37	19.68	5.09	27.23	2.05	4.84	3.02	0.32	3.48	13.17	11.2029	12.1394	-0.108979	-0.864373	-0.500268	2.41092	-0.66914	-0.798471	1.58304	0.755151	0.698311	-0.503563	1.32025	-0.753988	-0.524157	-0.674083	-0.8965	-0.63619	0.16204
ENSG00000049239.12_H6PD	12.54	10.02	4.2	9.58	10.9	3.81	7.84	5.34	9.05	10.71	9.74	8.91	5.76	11.33	7.47	4.79	6.03	8.11882	2.70798	1.63265	0.702065	-1.44714	0.539582	1.02703	-1.59116	-0.102964	-1.02616	0.343864	0.956867	0.598667	0.292165	-0.871064	1.18582	-0.239597	-1.22927	-0.771359
ENSG00000049245.13_VAMP3	31.91	13.96	27.95	7.51	17.41	12.95	28.93	1.57	18.51	34.33	12.07	26.19	20.48	27.78	16.92	20.15	16.42	19.7082	8.88735	1.37294	-0.646788	0.927359	-1.37254	-0.258596	-0.760433	1.03763	-2.0409	-0.134825	1.64523	-0.85945	0.729325	0.0868386	0.908231	-0.313731	0.0497071	-0.369991
ENSG00000049246.14_PER3	18.95	3.49	6.85	18.39	11.72	13.47	9.43	24.75	13.4	19.64	10.89	5.66	9.88	7.67	20.05	9.51	5.59	12.3141	6.09763	1.08827	-1.44714	-0.896105	0.996433	-0.0974342	0.189563	-0.47299	2.03946	0.178083	1.20143	-0.233553	-1.09126	-0.399191	-0.761626	1.26867	-0.45987	-1.10274
ENSG00000049247.13_UTS2	0.78	0.25	1.3	1.94	0.36	0	2.65	0	0.6	0.39	1.25	0.35	0.55	0.08	0.08	1.53	1.68	0.811176	0.781272	-0.0399048	-0.718286	0.625676	1.44485	-0.57749	-1.03828	2.35363	-1.03828	-0.270298	-0.539091	0.561678	-0.590289	-0.334296	-0.935879	-0.935879	0.920068	1.11206
ENSG00000049249.8_TNFRSF9	2.11	0.16	2.67	8.31	0.42	0.16	9.35	4.46	4.12	1.37	7.21	0.5	1.32	1.1	0.21	1.23	3.29	2.82294	2.94878	-0.241775	-0.903066	-0.0518659	1.86079	-0.814894	-0.903066	2.21348	0.555165	0.439863	-0.492726	1.48775	-0.787764	-0.509683	-0.58429	-0.88611	-0.540204	0.158391
ENSG00000049283.18_EPN3	28.08	11.14	12.82	12.12	19.52	12.16	10.38	9.34	19.4	15.03	8.45	14	13.17	21.31	18.64	6.82	9.66	14.2376	5.51212	2.51126	-0.561971	-0.257187	-0.38418	0.958317	-0.376924	-0.699849	-0.888524	0.936547	0.143748	-1.04999	-0.0431136	-0.193691	1.28306	0.798668	-1.3457	-0.83047
ENSG00000049323.16_LTBP1	5.97	2.08	3.67	15.76	3.8	1.7	22.46	5.61	12.12	4.43	19.55	3.06	3.99	3.01	2.27	2.95	8.51	7.11412	6.44218	-0.177598	-0.781431	-0.53462	1.34207	-0.51444	-0.840417	2.38209	-0.23348	0.777048	-0.416647	1.93038	-0.629308	-0.484947	-0.63707	-0.751937	-0.646383	0.216679
ENSG00000049449.9_RCN1	14.45	7.74	3.34	12.12	9.86	4.57	10.56	4.61	10.84	13.77	7.91	9.48	12.58	22.13	7.7	4.89	6.1	9.56765	4.67316	1.04476	-0.391094	-1.33264	0.546173	0.06256	-1.06944	0.212352	-1.06088	0.272268	0.899253	-0.354716	-0.0187554	0.644607	2.68819	-0.399654	-1.00096	-0.742035
ENSG00000049540.17_ELN	12.52	17.94	7.94	33.89	16.88	5.35	20.89	11.34	25.2	19.16	38.32	7.77	5.1	7.23	10.79	14.73	15.1	15.8912	9.50771	-0.354573	0.215491	-0.836288	1.89308	0.104002	-1.1087	0.525765	-0.478683	0.979082	0.343808	2.35902	-0.854168	-1.13499	-0.910964	-0.536531	-0.12213	-0.0832142
ENSG00000049541.11_RFC2	8.75	3.57	7.86	10.4	5.84	4.26	6.37	8.86	6.25	8.26	11.32	8.41	4.06	13.98	5.44	7.85	6.7	7.54	2.71903	0.445011	-1.46008	0.117689	1.05184	-0.625222	-1.20631	-0.4303	0.485467	-0.474433	0.2648	1.3902	0.319967	-1.27987	2.36849	-0.772334	0.114011	-0.308933
ENSG00000049618.23_ARID1B	61.43	22.97	38.17	91.52	49.31	19.18	86.64	74.23	59.55	54.14	93.15	38.17	42.82	55.1	25.77	34.47	58.87	53.2641	23.0741	0.353898	-1.3129	-0.654157	1.65795	-0.171366	-1.47716	1.44646	0.908631	0.272421	0.0379595	1.7286	-0.654157	-0.452633	0.0795645	-1.19156	-0.81451	0.242951
ENSG00000049656.14_CLPTM1L	39.56	23.86	15.66	27.05	38.28	23.02	30.16	36.31	24.24	38.04	21.83	37.37	24.84	46.34	24.26	19.33	16.49	28.6259	9.04943	1.20827	-0.52665	-1.43278	-0.174142	1.06682	-0.619473	0.169526	0.849127	-0.484658	1.0403	-0.750973	0.966262	-0.418356	1.95748	-0.482448	-1.02723	-1.34107
ENSG00000049759.18_NEDD4L	84.47	41.51	55.05	110.39	41.06	21	95.61	110.17	93.18	46.81	103.03	41.73	39.34	102.52	35.75	38.35	68.44	66.3771	30.9242	0.585074	-0.80413	-0.366285	1.42325	-0.818682	-1.46737	0.94531	1.41614	0.866731	-0.632743	1.18525	-0.797016	-0.874302	1.16876	-0.990392	-0.906316	0.0667097
ENSG00000049768.16_FOXP3	1.81	0.14	0.52	4.75	0.11	0.06	1.98	5.93	2.11	0.62	4.36	0.72	0.4	0.18	0.25	0.75	0.94	1.50765	1.81408	0.16667	-0.753907	-0.544435	1.78733	-0.770445	-0.798007	0.260382	2.4378	0.332043	-0.48931	1.57234	-0.434186	-0.610584	-0.731857	-0.69327	-0.417648	-0.312912
ENSG00000049769.14_PPP1R3F	2.66	1.81	1.79	8.81	5.01	1.28	6.01	7.3	4.38	3.43	9.86	2.49	1.77	1.65	4.58	1.32	2.55	3.92353	2.68173	-0.471162	-0.788122	-0.79558	1.82213	0.405138	-0.985755	0.778032	1.25906	0.170215	-0.184034	2.21367	-0.534554	-0.803037	-0.847785	0.244794	-0.97084	-0.51218
ENSG00000049860.14_HEXB	19.53	9.22	6.94	15.12	15.38	6.31	23.6	7.72	13.27	20.1	16	13.5	9.1	14.96	11.31	8.27	8.81	12.8906	5.06318	1.31131	-0.724957	-1.17527	0.440319	0.49167	-1.2997	2.11516	-1.02121	0.0749355	1.42389	0.614123	0.120362	-0.748658	0.408718	-0.312173	-0.912587	-0.805934
ENSG00000049883.15_PTCD2	5.15	0.63	3.17	16.07	2.27	0.55	10.75	5.02	8.75	4	13.04	1.79	3.07	2.68	1.17	2.52	7.43	5.18	4.54574	-0.00659958	-1.00094	-0.442172	2.39565	-0.640159	-1.01854	1.22532	-0.0351978	0.78535	-0.259584	1.72909	-0.745753	-0.464171	-0.549965	-0.882144	-0.585163	0.494969
ENSG00000050030.15_NEXMIF	3.1	0.71	0.67	8.3	1.64	0.65	4.49	6.99	2.84	3.25	8.24	1.61	0.96	1.76	1.21	0.85	2.22	2.91118	2.59523	0.072758	-0.848164	-0.863577	2.07644	-0.489813	-0.871283	0.608357	1.57166	-0.0274259	0.130556	2.05332	-0.501373	-0.751833	-0.443575	-0.655502	-0.794218	-0.266326
ENSG00000050130.18_JKAMP	13.09	10.77	11.79	16.06	13.06	4.36	14.29	15.03	19.33	15.1	21.83	14.67	9.57	14.95	13.67	5.31	16.9	13.5165	4.38257	-0.0973105	-0.62668	-0.39394	0.580373	-0.104156	-2.08929	0.176501	0.345352	1.32651	0.361324	1.89695	0.263208	-0.900491	0.327098	0.0350318	-1.87252	0.772041
ENSG00000050165.18_DKK3	3.91	0.72	1.82	15.09	1.27	0.45	10.82	2.19	8.72	4.02	16.74	0.41	1.44	4.56	0.94	3.13	7.38	4.91824	5.12289	-0.19681	-0.819505	-0.604783	1.98555	-0.712144	-0.87221	1.15204	-0.532558	0.742113	-0.175338	2.30764	-0.880018	-0.67896	-0.0699284	-0.776561	-0.349068	0.480542
ENSG00000050327.15_ARHGEF5	6.19	2.63	7.97	21.16	7.54	2.92	7.83	6.77	11.77	9.76	19.1	10.61	3.86	3.93	4.64	8.47	13.69	8.75529	5.292	-0.484749	-1.15746	-0.148393	2.34405	-0.229647	-1.10266	-0.174848	-0.37515	0.569672	0.189854	1.95478	0.350473	-0.925036	-0.911808	-0.777644	-0.0539104	0.932483
ENSG00000050344.9_NFE2L3	12.82	8.68	7.29	10.32	7.27	2.03	8.51	9.74	7.58	11.96	8.17	8.77	14.27	13.83	6.38	9.94	3.04	8.85882	3.32862	1.19004	-0.0537231	-0.471314	0.438974	-0.477322	-2.05155	-0.104795	0.264727	-0.384191	0.931671	-0.20694	-0.0266848	1.62565	1.49347	-0.7447	0.324812	-1.74812
ENSG00000050393.11_MCUR1	14.9	7.16	6.14	7.7	12.06	4.01	9.2	13.56	4.43	11.07	7.72	11.09	8.88	18.84	7.3	7.47	5.17	9.21765	3.95501	1.43675	-0.520264	-0.778165	-0.383728	0.718672	-1.31672	-0.00446195	1.09794	-1.21053	0.468356	-0.378671	0.473413	-0.085372	2.43295	-0.484866	-0.441882	-1.02342
ENSG00000050405.13_LIMA1	87.12	25.99	30.4	23.85	67.01	28.18	22.8	31.48	34.15	51.35	29.1	44.45	34.12	44.57	47.34	32.36	19.31	38.4459	17.4349	2.79176	-0.714422	-0.461481	-0.837164	1.63833	-0.588812	-0.897388	-0.399536	-0.246395	0.740131	-0.536044	0.344373	-0.248116	0.351256	0.510133	-0.349063	-1.09756
ENSG00000050426.16_LETMD1	18.01	8.49	12.23	37.37	10.32	10.17	37.1	17.82	26.74	17.93	41.44	9.45	9.6	19.15	11.81	11.11	19.82	18.7388	10.7083	-0.0680613	-0.957088	-0.607828	1.73988	-0.786193	-0.800201	1.71466	-0.0858045	0.747191	-0.0755321	2.11995	-0.867438	-0.853431	0.0383978	-0.647049	-0.712419	0.100966
ENSG00000050438.17_SLC4A8	33.13	20.44	14.32	95.45	32.42	13.46	53.87	67.67	30.63	40.53	61.7	22.03	25.69	27.17	29.39	15.81	38.99	36.6294	21.8527	-0.160136	-0.740841	-1.0209	2.69168	-0.192626	-1.06025	0.788944	1.42044	-0.274538	0.178494	1.14725	-0.668081	-0.500597	-0.432871	-0.331282	-0.952714	0.108023
ENSG00000050555.18_LAMC3	1.11	0.41	0.86	5.74	0.12	0.19	5.51	2.05	4.78	0.87	8.77	0.7	0.45	0.75	0.19	1.39	3.93	2.22471	2.55867	-0.435659	-0.709239	-0.533366	1.37388	-0.822579	-0.795221	1.28399	-0.06828	0.998682	-0.529458	2.55809	-0.595899	-0.693606	-0.576357	-0.795221	-0.326227	0.666478
ENSG00000050628.20_PTGER3	5.41	0.48	1.57	12.91	0.47	0.94	8.69	1.97	8.5	2.66	10.07	0.87	1.96	2.37	0.35	3.27	4.99	3.96941	3.85631	0.373566	-0.904857	-0.622203	2.31843	-0.90745	-0.785572	1.22412	-0.518477	1.17485	-0.33955	1.58197	-0.803724	-0.521071	-0.414751	-0.938568	-0.181368	0.264654
ENSG00000050730.16_TNIP3	3.01	0.09	5.14	11.28	0.54	0.57	24.22	1.42	6.45	2.17	15.58	3.75	1.34	1.11	0.29	15.74	3.74	5.67294	6.94994	-0.38316	-0.803308	-0.0766829	0.806778	-0.738559	-0.734243	2.66867	-0.611939	0.111808	-0.504025	1.42549	-0.276685	-0.62345	-0.656544	-0.774531	1.44851	-0.278123
ENSG00000050748.17_MAPK9	12.1	6.83	6.98	24.89	13.48	6.77	20.85	12.55	14.14	14.62	25.24	11.8	10.24	10.99	8.58	7.03	8.65	12.6906	5.89847	-0.100126	-0.993578	-0.968147	2.06823	0.133833	-1.00375	1.38331	-0.0238347	0.245727	0.327104	2.12757	-0.150986	-0.415462	-0.28831	-0.696891	-0.95967	-0.685023
ENSG00000050767.17_COL23A1	6.62	0.32	2.77	15.06	0.35	0.58	15.7	7.78	8.64	2.89	9.92	1.07	2.13	2.05	1.09	1.42	5.5	4.93471	4.97905	0.338477	-0.926825	-0.434763	2.03358	-0.920799	-0.874606	2.16212	0.571453	0.744177	-0.410662	1.00125	-0.776193	-0.563301	-0.579369	-0.772177	-0.705899	0.113535
ENSG00000050820.17_BCAR1	25.2	13.13	15.57	21.69	17.19	11.23	21.36	47.34	30.14	23.91	39.37	20.7	9.55	26.51	11.83	14.69	15.39	21.4588	10.1743	0.36771	-0.818617	-0.578797	0.0227217	-0.419571	-1.00536	-0.0097131	2.54379	0.853249	0.240919	1.76044	-0.0745827	-1.17049	0.496466	-0.946391	-0.665289	-0.596488
ENSG00000051009.10_FAM160A2	7.86	5.96	4.34	12.93	8.57	2.63	12.17	14.63	10.09	6.95	13.43	8.15	3.14	8.04	3.16	5.01	8.57	7.97824	3.73891	-0.0316229	-0.539793	-0.973074	1.32439	0.158272	-1.43043	1.12112	1.77907	0.564808	-0.275009	1.45812	0.0459398	-1.29402	0.0165194	-1.28867	-0.793877	0.158272
ENSG00000051108.15_HERPUD1	44.33	34.53	27.23	12.47	29.05	10.26	14.9	20.54	9.75	22.76	11.29	13.49	29.86	39.57	18.63	17.62	11.95	21.6606	10.7579	2.10724	1.19628	0.517706	-0.854313	0.686884	-1.05974	-0.628432	-0.104164	-1.10715	0.102196	-0.964	-0.759498	0.762178	1.66477	-0.281709	-0.375594	-0.902649
ENSG00000051128.19_HOMER3	5.85	3.27	11.88	10.91	4.22	3.54	14.49	6.66	13.06	4.88	8.57	4.89	4.65	6.95	4.22	3.23	5.69	6.88	3.59971	-0.286134	-1.00286	1.389	1.11954	-0.738949	-0.927853	2.11406	-0.0611161	1.71681	-0.555601	0.469483	-0.552823	-0.619495	0.019446	-0.738949	-1.01397	-0.330582
ENSG00000051180.17_RAD51	3.62	0.33	2.7	14.41	1.33	0.69	9.89	2.49	4.47	2.1	11.44	0.63	2.96	3.24	0.53	1.81	7.12	4.10353	4.16322	-0.116143	-0.906397	-0.337126	2.4756	-0.666198	-0.819925	1.3899	-0.387568	0.0880258	-0.481245	1.76221	-0.834337	-0.274674	-0.207419	-0.858357	-0.550903	0.724552
ENSG00000051341.14_POLQ	3.2	2.27	2.36	7.37	4.8	3.55	6.38	3.77	4.08	5.46	8.5	3.92	3.19	4.68	3.85	4.19	3.89	4.43882	1.66863	-0.74242	-1.29976	-1.24583	1.75664	0.216451	-0.532667	1.16334	-0.400822	-0.215041	0.611985	2.43384	-0.310928	-0.748413	0.144536	-0.352879	-0.149119	-0.328907
ENSG00000051382.9_PIK3CB	16.83	6.86	10.26	17.77	6.63	2.19	24.1	11.99	12.93	12.27	18.03	8.38	9.24	12.82	8.98	8.65	11.05	11.7047	5.2202	0.981819	-0.928069	-0.276753	1.16189	-0.972128	-1.82267	2.37449	0.0546519	0.234722	0.10829	1.2117	-0.636892	-0.472148	0.21365	-0.521954	-0.58517	-0.125418
ENSG00000051523.11_CYBA	55.73	20.45	33.26	24.51	50.51	15.63	63.42	24.84	36.49	54.08	24.95	61.09	20.44	52.81	42.06	46.51	21.59	38.1394	16.1108	1.09185	-1.09798	-0.302866	-0.845979	0.767844	-1.39716	1.56917	-0.825496	-0.102379	0.989434	-0.818669	1.42455	-1.0986	0.910605	0.243351	0.519564	-1.02722
ENSG00000051596.9_THOC3	13.09	5.13	4.06	32.17	20.82	6.26	21.15	16.78	14.71	9.62	24.76	12.92	10.64	20.47	8.41	5.48	8.18	13.8029	7.90792	-0.0901554	-1.09674	-1.23205	2.32262	0.887346	-0.953847	0.929076	0.376466	0.114703	-0.528956	1.38558	-0.111653	-0.399972	0.843087	-0.681967	-1.05248	-0.711052
ENSG00000051620.11_HEBP2	48.07	23.81	38.45	10.76	31.3	13.37	8.05	12.66	7.77	36.07	10.74	33.29	27.53	59.92	33.88	25.61	9.09	25.3159	15.37	1.48042	-0.0979753	0.854528	-0.947031	0.389337	-0.77722	-1.12335	-0.823413	-1.14157	0.699681	-0.948332	0.51881	0.144054	2.2514	0.557196	0.0191358	-1.05568
ENSG00000051825.15_MPHOSPH9	14.5	8.45	10.65	32.63	9.45	4.75	28.44	11.37	24.4	22.93	25.42	14.53	11.08	20.64	12.01	12.52	15.41	16.4224	7.86866	-0.244305	-1.01318	-0.733588	2.05977	-0.886092	-1.4834	1.52728	-0.642086	1.01385	0.827034	1.14348	-0.240493	-0.678941	0.536006	-0.560751	-0.495936	-0.128656
ENSG00000052126.14_PLEKHA5	49.72	32.59	13	31.52	65.07	29.46	19.59	20.13	26.87	41.09	25.22	29.39	30.45	45.61	45.96	17.26	21.53	32.0271	13.5593	1.30486	0.041517	-1.40325	-0.0373956	2.43692	-0.189321	-0.917234	-0.877409	-0.380334	0.668393	-0.502021	-0.194483	-0.116308	1.00174	1.02756	-1.08907	-0.774159
ENSG00000052344.16_PRSS8	21.17	3.83	19.31	10.89	7.9	3.93	10.38	11.21	10.47	7.55	12.85	7.44	4.47	11.24	7.13	6.19	6.53	9.55824	4.85839	2.39004	-1.17904	2.0072	0.274116	-0.341314	-1.15846	0.169143	0.339982	0.187668	-0.413354	0.677542	-0.435995	-1.04731	0.346157	-0.499802	-0.693282	-0.6233
ENSG00000052723.11_SIKE1	13.55	6.6	6.23	12.75	11.45	7.36	8.41	3.76	12.74	15.47	20.5	20.38	14.5	25.8	16.05	13.24	9.65	12.8494	5.76078	0.121613	-1.08482	-1.14905	-0.0172566	-0.24292	-0.952894	-0.770627	-1.57781	-0.0189925	0.454901	1.32805	1.30722	0.286522	2.24806	0.555582	0.0678013	-0.555378
ENSG00000052749.14_RRP12	15.76	11.05	15.78	42.52	12.27	12.65	28.77	18.34	21.78	33	44.03	16.66	9.97	19.24	21.06	10.88	19.03	20.7524	10.4703	-0.47681	-0.926653	-0.4749	2.07899	-0.810133	-0.77384	0.76575	-0.230399	0.0981486	1.16975	2.2232	-0.390853	-1.0298	-0.144442	0.0293828	-0.942889	-0.164499
ENSG00000052795.13_FNIP2	9.09	2.39	4.29	18.88	5.36	3.36	23.27	9.09	11.42	10.32	17.84	3.72	4.22	10.74	3.17	8.72	11.7	9.26941	6.08184	-0.0294996	-1.13114	-0.818734	1.58021	-0.6428	-0.971648	2.30203	-0.0294996	0.353608	0.172742	1.40921	-0.912456	-0.830244	0.2418	-1.00289	-0.0903364	0.399647
ENSG00000052802.13_MSMO1	6.56	5.07	4.17	7.93	6.25	2.35	8.94	11.48	7.71	12.26	13.34	6.2	4.46	7.3	4.43	6.89	6.35	7.15824	2.96831	-0.201541	-0.703509	-1.00671	0.260001	-0.305977	-1.61985	0.600262	1.45597	0.185885	1.71874	2.08259	-0.322822	-0.909013	0.0477594	-0.91912	-0.0903663	-0.272288
ENSG00000052841.15_TTC17	40.62	28.48	16.52	40.98	45.01	17.22	33.51	34.25	25.03	37.73	34.07	48.73	26.31	35.31	35.45	33.9	24.62	32.8082	8.90861	0.876878	-0.485849	-1.82837	0.917289	1.36966	-1.7498	0.0787738	0.16184	-0.873115	0.552473	0.141634	1.78723	-0.729433	0.280826	0.296541	0.122552	-0.919138
ENSG00000052850.8_ALX4	1.6	0.28	0.99	6.64	0.18	0.19	5.29	2.63	5.7	1.28	6.58	0.48	0.98	0.65	0.2	1.16	3.17	2.23529	2.34799	-0.270569	-0.832752	-0.530366	1.87595	-0.875341	-0.871082	1.30099	0.168104	1.4756	-0.406856	1.85039	-0.747573	-0.534625	-0.67517	-0.866823	-0.457963	0.398087
ENSG00000053108.17_FSTL4	4.34	0.89	2.26	14.32	0.15	1.51	11.38	4.32	13.09	4.24	12.7	0.94	1.89	0.47	1.37	1.62	7.62	4.88882	4.94858	-0.110905	-0.808075	-0.531228	1.90584	-0.957613	-0.682787	1.31173	-0.114947	1.65728	-0.131113	1.57847	-0.797971	-0.605997	-0.892948	-0.711078	-0.660558	0.551911
ENSG00000053254.15_FOXN3	46.81	21.7	23.41	48.46	29.1	17.34	38.59	29.2	34.85	30.45	45.15	23.74	25.14	27.34	25.46	18.9	22.43	29.8865	9.66701	1.75065	-0.846846	-0.669956	1.92133	-0.0813561	-1.29786	0.900333	-0.0710117	0.51345	0.0582941	1.57893	-0.635819	-0.490997	-0.263419	-0.457895	-1.13649	-0.771332
ENSG00000053328.8_METTL24	3.63	0	0.96	9.83	0.95	0	7.17	9.41	5.71	1.58	8.83	0.32	0.77	0.7	0.44	1.23	8.88	3.55353	3.8057	0.0200937	-0.933738	-0.681485	1.64923	-0.684113	-0.933738	0.950277	1.53887	0.566642	-0.518572	1.38646	-0.849654	-0.73141	-0.749804	-0.818122	-0.610539	1.3996
ENSG00000053371.12_AKR7A2	11.53	8.15	7.19	9.56	11.75	7.52	5.77	6.17	10.71	11.45	9.15	10.69	7.92	17.5	8.05	6.23	7.2	9.20824	2.90697	0.798689	-0.364034	-0.694274	0.121007	0.874369	-0.580754	-1.18276	-1.04516	0.516608	0.771169	-0.020033	0.509728	-0.443154	2.85237	-0.398434	-1.02452	-0.690834
ENSG00000053372.5_MRTO4	5.48	1.81	4.04	10.76	5.9	1.66	7.91	2.47	9.24	8.54	7.18	5.5	3.44	6.24	3.53	2.46	3.21	5.25706	2.75586	0.0808971	-1.25081	-0.441626	1.99681	0.2333	-1.30524	0.962654	-1.01132	1.44526	1.19126	0.697764	0.0881544	-0.659343	0.356673	-0.626686	-1.01495	-0.742802
ENSG00000053438.11_NNAT	4.35	1.55	2.25	6.74	1.82	0.81	6.16	6.25	8.93	3.37	8.06	1.34	2.49	2.26	0.86	3.02	6.74	3.94118	2.65976	0.153707	-0.89902	-0.635838	1.05228	-0.797507	-1.17724	0.834219	0.868057	1.87567	-0.214747	1.54857	-0.977974	-0.545604	-0.632078	-1.15844	-0.346338	1.05228
ENSG00000053501.13_USE1	5.32	5.93	5.57	16.29	6.29	2.81	13.07	8.99	10.46	4.82	13.44	8.38	3.56	9.96	3.59	4.74	6.62	7.63765	3.88786	-0.596125	-0.439226	-0.531822	2.22548	-0.34663	-1.24172	1.39726	0.34784	0.725941	-0.72473	1.49243	0.190942	-1.04882	0.597335	-1.0411	-0.745307	-0.26175
ENSG00000053524.12_MCF2L2	11.58	1.25	5.06	26.18	2.43	1.14	27.91	12.5	14.93	5	26.33	1.93	3.88	3.88	1.24	4.27	12.6	9.53588	9.34329	0.218779	-0.886827	-0.479048	1.7814	-0.760533	-0.8986	1.96656	0.317246	0.577325	-0.485469	1.79745	-0.814047	-0.605342	-0.605342	-0.887897	-0.5636	0.327948
ENSG00000053702.15_NRIP2	2.39	0.69	1.03	4.57	1.15	0.56	6.31	3.07	4.66	2.04	8.94	0.82	1.17	1.43	1.35	0.74	2.83	2.57353	2.32762	-0.0788485	-0.809208	-0.663136	0.85773	-0.611581	-0.865059	1.60527	0.213295	0.896396	-0.229217	2.73518	-0.753357	-0.602989	-0.491287	-0.525656	-0.787726	0.110186
ENSG00000053747.16_LAMA3	19.26	11.01	8.19	38.22	12.01	6.04	27.77	16.88	30.43	24.6	29.76	5.19	8.89	11.65	5.63	7.39	24.16	16.8871	10.4206	0.227717	-0.563986	-0.834605	2.0472	-0.468022	-1.04093	1.04437	-0.000677393	1.29964	0.740165	1.23534	-1.1225	-0.76743	-0.502569	-1.08027	-0.911376	0.697941
ENSG00000053770.12_AP5M1	5.68	6.2	4.69	21	7.02	4.75	11.95	7.45	7.85	9.93	14.85	5.05	6.68	11.51	7.11	5.13	6.59	8.43765	4.30989	-0.639842	-0.519189	-0.869546	2.91477	-0.328929	-0.855625	0.814952	-0.229158	-0.136349	0.346262	1.48782	-0.786017	-0.407817	0.712861	-0.308047	-0.767455	-0.428699
ENSG00000053900.10_ANAPC4	9.76	5.8	13.24	33.85	8.3	4.74	31.61	11.2	19.47	12.34	26.5	12.37	8.8	10.11	6.98	8.26	16.5	14.1076	8.79646	-0.49425	-0.944431	-0.0986359	2.24435	-0.660225	-1.06493	1.9897	-0.330547	0.609603	-0.20095	1.40879	-0.197539	-0.603384	-0.454461	-0.810286	-0.664773	0.271968
ENSG00000053918.18_KCNQ1	6.52	3.94	5.63	8.17	5.94	3.12	5.53	3.25	10.24	3.98	11.14	3.68	6.31	8.44	5.04	7.49	7.88	6.25294	2.38405	0.112019	-0.970172	-0.261295	0.804117	-0.131264	-1.31412	-0.30324	-1.25959	1.67239	-0.953394	2.0499	-1.07923	0.0239335	0.91737	-0.508773	0.518889	0.682476
ENSG00000054116.12_TRAPPC3	13.45	9.04	9.62	20.2	10.27	4.62	16.9	17.05	16.88	14.21	19.56	8.3	7.04	16.6	9.99	13.19	12.82	12.9259	4.52491	0.115829	-0.858775	-0.730596	1.60757	-0.586947	-1.83559	0.878275	0.911425	0.873855	0.283788	1.46613	-1.02231	-1.30077	0.811976	-0.648826	0.0583697	-0.0233999
ENSG00000054118.15_THRAP3	38.34	28.03	16.53	16.41	37.17	17.89	16.33	15.66	15.58	42.57	15.97	45.81	29	35.04	27.86	23.2	12.93	25.5482	10.8241	1.18179	0.229282	-0.833165	-0.844252	1.0737	-0.707519	-0.851643	-0.913542	-0.920933	1.57259	-0.884902	1.87192	0.318897	0.876913	0.213576	-0.216946	-1.16576
ENSG00000054148.18_PHPT1	16.77	11.4	9.41	5.72	13.15	8.61	3.14	1.64	7.2	12.82	9.93	16.93	13.76	20.41	13.69	8.98	3.36	10.4071	5.22925	1.2168	0.189882	-0.19067	-0.896316	0.524538	-0.343655	-1.3897	-1.67654	-0.613293	0.461432	-0.091229	1.2474	0.64119	1.91288	0.627804	-0.272899	-1.34762
ENSG00000054179.12_ENTPD2	1.37	0.38	0.66	2.22	0.44	0.38	2.81	3.91	7.09	1.96	4.69	1.63	0.79	0.55	0.58	1.21	2.5	1.95118	1.83587	-0.316567	-0.855821	-0.703304	0.146428	-0.823139	-0.855821	0.467802	1.06697	2.79912	0.00480618	1.49184	-0.174945	-0.632493	-0.763222	-0.74688	-0.403719	0.298944
ENSG00000054219.11_LY75	10.84	6.33	4.06	17.26	10.26	4.13	12.92	8.56	11.8	18.67	15.38	10.33	10.11	8.29	7.75	5.75	9.57	10.1182	4.18898	0.172301	-0.904334	-1.44623	1.70489	0.0338423	-1.42952	0.668842	-0.371984	0.401474	2.04149	1.2561	0.0505528	-0.00196594	-0.436439	-0.565349	-1.04279	-0.130876
ENSG00000054267.22_ARID4B	36.34	22.29	21.94	22.49	28.32	9.55	40.34	48.63	22.17	37.19	26.01	32.35	23.34	43.66	27.45	35.87	13.38	28.9012	10.4824	0.709652	-0.630696	-0.664085	-0.611616	-0.0554433	-1.84607	1.09125	1.8821	-0.642143	0.79074	-0.275814	0.329012	-0.530527	1.40797	-0.13844	0.664814	-1.4807
ENSG00000054277.14_OPN3	5.05	0.79	5.19	14.78	0.5	0.61	20.22	7.97	6.56	1.96	10.99	0.9	2.55	1.58	1.01	3.07	6.88	5.33	5.57222	-0.0502492	-0.814756	-0.0251246	1.69591	-0.866799	-0.847059	2.67218	0.473779	0.220738	-0.604786	1.01575	-0.795015	-0.498903	-0.672981	-0.775274	-0.405583	0.278165
ENSG00000054282.16_SDCCAG8	49.03	23.3	14.06	46.48	45.87	16.54	29.87	18.96	38.67	39.36	43.29	34.46	37.79	41.94	34.7	23.35	18.47	32.7141	11.5223	1.41603	-0.817038	-1.61896	1.19472	1.14178	-1.40373	-0.246837	-1.1937	0.516902	0.576787	0.917866	0.151523	0.440529	0.800701	0.172352	-0.812698	-1.23623
ENSG00000054356.14_PTPRN	15.75	0.37	8.07	45.7	2.09	3.32	42.55	24.65	35.64	8.45	58.51	3.28	2.81	6.35	0.75	7.3	23.22	16.9888	18.2788	-0.0677739	-0.909187	-0.487933	1.57074	-0.815089	-0.747798	1.39841	0.41913	1.02037	-0.467144	2.27155	-0.749986	-0.775699	-0.582032	-0.888398	-0.530059	0.340897
ENSG00000054392.13_HHAT	5.77	3.8	3.77	11.86	4.58	2.9	13.35	3.98	10.15	5.84	14.17	4.33	3.41	4.1	2.92	3.4	7.68	6.23588	3.78452	-0.123102	-0.643643	-0.65157	1.48608	-0.437541	-0.881454	1.87979	-0.596081	1.03424	-0.104606	2.09647	-0.503599	-0.746695	-0.564373	-0.87617	-0.749337	0.381585
ENSG00000054523.17_KIF1B	16.5	6.77	10.01	50.22	8.71	6.71	32.95	24.75	30.32	16.87	38.41	8.69	12.46	12.93	7.42	11.37	16.69	18.34	12.7021	-0.144858	-0.91087	-0.655795	2.50981	-0.75814	-0.915594	1.1502	0.504639	0.943148	-0.115729	1.58005	-0.759715	-0.462914	-0.425913	-0.859698	-0.548727	-0.129899
ENSG00000054598.9_FOXC1	9.54	3.78	9.19	6.55	4.05	3.7	5.26	8.86	5.25	6.53	5.41	4.96	5.34	5.58	5.12	3.77	2.97	5.63882	1.95822	1.99221	-0.949242	1.81347	0.465309	-0.811361	-0.990095	-0.193453	1.64495	-0.19856	0.455095	-0.116853	-0.346653	-0.1526	-0.0300393	-0.264947	-0.954348	-1.36288
ENSG00000054611.14_TBC1D22A	11.4	4.62	4.57	13.61	7.61	6.01	16.48	6.97	20.24	10.01	19.62	9.23	8.17	12.28	8.3	7.18	5.57	10.11	4.89278	0.263654	-1.12206	-1.13228	0.71534	-0.510957	-0.837969	1.30192	-0.641762	2.0704	-0.0204383	1.94368	-0.179857	-0.396503	0.443511	-0.369933	-0.598842	-0.927898
ENSG00000054654.17_SYNE2	78.49	67.65	61.76	75.56	91.25	45.52	59.46	59.49	61.75	85.72	76.87	65.9	52.2	87.36	90.37	39.43	55.4	67.8929	15.6791	0.675872	-0.0154946	-0.391154	0.488999	1.48969	-1.42693	-0.537846	-0.535933	-0.391792	1.137	0.57255	-0.127108	-1.00088	1.24159	1.43357	-1.81534	-0.79679
ENSG00000054690.14_PLEKHH1	48.47	20.79	15.46	45.11	43.18	19.5	29.51	29.08	45	26.17	44.52	19.63	18.55	23.72	32.24	21.76	27.33	30.0012	11.0662	1.66895	-0.832373	-1.31402	1.36532	1.19091	-0.948945	-0.0443854	-0.0832426	1.35538	-0.346206	1.312	-0.937197	-1.03479	-0.567602	0.202313	-0.744719	-0.241382
ENSG00000054793.14_ATP9A	10.3	11.32	4.61	6.63	15.14	10.36	4.37	7.14	13.55	15.54	11.71	13.08	7.76	13.94	17.71	4.94	6.42	10.2659	4.19505	0.00813283	0.251276	-1.34823	-0.866708	1.16187	0.0224354	-1.40544	-0.745136	0.782855	1.25722	0.344243	0.670819	-0.597343	0.875822	1.7745	-1.26956	-0.916767
ENSG00000054796.13_SPO11	0.55	0.12	0.91	3.05	0.06	0	1.82	1.61	0.4	0.18	2.31	0.23	0.2	0	0.15	0	0	0.681765	0.938677	-0.140373	-0.598464	0.243146	2.52295	-0.662384	-0.726303	1.21259	0.988876	-0.300172	-0.534544	1.73461	-0.481278	-0.513238	-0.726303	-0.566504	-0.726303	-0.726303
ENSG00000054803.4_CBLN4	0.76	0.12	0.66	2.22	0	0.09	1.77	0.54	1.9	0.48	3.14	0.08	0.11	0.38	0.11	0.2	0.73	0.781765	0.916749	-0.0237412	-0.721861	-0.132822	1.56884	-0.852758	-0.754585	1.07798	-0.26372	1.21978	-0.329168	2.57239	-0.765493	-0.732769	-0.43825	-0.732769	-0.634596	-0.0564655
ENSG00000054938.15_CHRDL2	2.77	0.44	1.54	15.81	0.92	0.66	20.56	10.44	13.56	2.86	20.22	0.86	2.16	1.82	0.58	2.74	7.57	6.20647	7.12876	-0.482057	-0.808903	-0.654598	1.34715	-0.74157	-0.778042	2.01347	0.593866	1.03153	-0.469433	1.96577	-0.749986	-0.567626	-0.615321	-0.789264	-0.486266	0.191272
ENSG00000054965.10_FAM168A	13.07	4.54	6.24	20.13	10.61	5.02	13.02	13.72	11.14	6.37	14.25	8.17	6.17	8.95	4.54	10	11.91	9.87353	4.24977	0.752151	-1.25501	-0.854993	2.41342	0.173296	-1.14207	0.740385	0.9051	0.298009	-0.824404	1.02981	-0.400852	-0.871465	-0.217313	-1.25501	0.0297594	0.479195
ENSG00000054967.13_RELT	5.33	0.94	4.57	9.53	1.98	0.38	11.78	4.61	4.45	3.04	10.29	1.15	1.87	3.65	0.75	5.14	5.44	4.40588	3.39787	0.271969	-1.02001	0.0483001	1.50804	-0.713941	-1.18482	2.17021	0.0600722	0.0129839	-0.401981	1.73171	-0.958211	-0.746314	-0.222457	-1.07593	0.216052	0.304343
ENSG00000054983.17_GALC	10.94	8.21	12.58	23.33	13.22	4.02	26.84	34.39	19.67	18.42	27.03	15.14	13.38	13.42	5.46	10.4	14.89	15.9612	8.13005	-0.617607	-0.953398	-0.415886	0.906368	-0.337166	-1.46877	1.3381	2.26675	0.456187	0.302436	1.36147	-0.101005	-0.317486	-0.312566	-1.29165	-0.684027	-0.131755
ENSG00000055044.11_NOP58	20.55	12.58	6.49	8.78	11.02	10.92	10.13	24.15	18.58	18.81	8.63	15.38	9.46	28.65	17.88	11.4	5.53	14.0553	6.46396	1.00476	-0.228234	-1.17038	-0.816108	-0.469572	-0.485042	-0.607258	1.56169	0.69999	0.735571	-0.839314	0.204937	-0.71091	2.25786	0.591697	-0.410784	-1.3189
ENSG00000055070.17_SZRD1	22.95	10.95	11.8	14.88	26.21	7.54	14.14	15.5	17.07	26.41	14.67	21.71	14.26	23.78	18.07	22.21	14.32	17.4394	5.53464	0.995654	-1.17251	-1.01893	-0.462435	1.58467	-1.78863	-0.596139	-0.350413	-0.0667454	1.62081	-0.500378	0.771611	-0.574457	1.14562	0.113935	0.861951	-0.563616
ENSG00000055118.15_KCNH2	1.49	0.19	1.17	4.77	0.59	0.24	3.32	1.93	5.98	0.91	7.05	0.42	0.96	0.8	0.27	1	3.35	2.02588	2.12256	-0.25247	-0.864939	-0.403232	1.29284	-0.676487	-0.841382	0.609697	-0.045173	1.8629	-0.525725	2.36701	-0.756579	-0.502169	-0.57755	-0.827248	-0.483324	0.623831
ENSG00000055130.17_CUL1	14.76	12.2	6.72	7.91	17.65	11.52	9.56	8.35	7.07	19.87	7.37	11.28	8.93	12.29	9.44	11.84	7.87	10.8606	3.733	1.04458	0.358803	-1.10918	-0.790406	1.81875	0.176644	-0.348403	-0.672539	-1.01543	2.41345	-0.935062	0.112352	-0.517168	0.382912	-0.380548	0.262366	-0.801121
ENSG00000055147.19_FAM114A2	12.62	5.16	9.88	24.02	7.95	4.68	21.29	8.67	16.95	9.62	24.88	7.38	5.22	13.93	5.1	8.06	12.45	11.6388	6.57524	0.149223	-0.985337	-0.267492	1.883	-0.561017	-1.05834	1.46781	-0.451516	0.807754	-0.307034	2.01379	-0.647706	-0.976212	0.348455	-0.994462	-0.544288	0.123368
ENSG00000055163.20_CYFIP2	38.28	13.69	16.32	57.48	22.57	8.79	53.72	20.23	37.26	23.53	70.59	9.59	19.3	28.35	10.25	12.76	33.17	27.9929	18.277	0.562842	-0.782566	-0.638669	1.61334	-0.296709	-1.05066	1.40762	-0.424739	0.507034	-0.244184	2.33064	-1.00689	-0.475622	0.019536	-0.97078	-0.833449	0.283256
ENSG00000055208.19_TAB2	24.26	9.85	19.53	18.39	18.56	8.09	23.18	13.48	14.3	20.96	17.3	23.36	15.7	25.09	10.75	16.22	13.88	17.2294	5.14616	1.36618	-1.43396	0.447049	0.225525	0.258559	-1.77597	1.15632	-0.728584	-0.569242	0.724927	0.0137167	1.19129	-0.297195	1.52747	-1.25908	-0.196149	-0.650856
ENSG00000055211.14_GINM1	9.52	5.04	6.34	4.46	9.49	2.19	2.24	2.54	5.72	7.4	3.52	6.97	6.48	9.92	6.57	4.01	2.29	5.57059	2.60103	1.5184	-0.203992	0.295811	-0.426981	1.50687	-1.29971	-1.28049	-1.16515	0.0574434	0.703342	-0.788376	0.538023	0.349636	1.67219	0.384237	-0.599989	-1.26127
ENSG00000055332.18_EIF2AK2	19.25	8.23	17.08	4.27	20.86	5.6	17.84	39.45	21.2	41.15	23.56	42.61	11.61	21.61	21.44	63.83	12	23.0347	15.5369	-0.243594	-0.952872	-0.383262	-1.20775	-0.13997	-1.12215	-0.334346	1.05653	-0.118087	1.16595	0.0338094	1.25992	-0.735326	-0.0916981	-0.10264	2.6257	-0.710225
ENSG00000055483.19_AC022966.1	15.08	6.54	13.29	45.44	11.41	6.91	53.53	44	23.71	14.99	50.76	7.54	6.28	11.52	7.95	12.86	21.06	20.7571	16.6414	-0.34114	-0.854317	-0.448703	1.48322	-0.561674	-0.832083	1.96936	1.39669	0.177445	-0.346548	1.80291	-0.794226	-0.869941	-0.555064	-0.769589	-0.474542	0.018204
ENSG00000055609.18_KMT2C	29.28	20.33	14.66	19.01	35.16	25.83	24.5	27.34	16.21	24.67	15.74	34.33	15.95	34.47	48.23	18.59	13.26	24.5624	9.45254	0.499088	-0.447748	-1.04759	-0.587393	1.12114	0.134106	-0.00659642	0.293852	-0.883609	0.0113882	-0.933331	1.03334	-0.911115	1.04815	2.50384	-0.631825	-1.19569
ENSG00000055732.13_MCOLN3	4.21	0.47	2.52	15.36	0.62	0.82	11.34	11.15	8.18	4.56	13.55	1.48	1.97	1.53	0.46	2.75	8.27	5.24941	5.01018	-0.20746	-0.953941	-0.544773	2.01801	-0.924002	-0.884083	1.21564	1.17772	0.584927	-0.137602	1.65675	-0.752351	-0.65455	-0.742371	-0.955937	-0.498867	0.60289
ENSG00000055813.6_CCDC85A	0.85	0.76	0.83	2.93	0.37	0.07	3.01	2.45	2.47	1.03	3.15	0.25	0.56	0.76	0.24	0.79	2.76	1.36941	1.1246	-0.461863	-0.541891	-0.479647	1.38768	-0.88868	-1.15544	1.45882	0.960862	0.978646	-0.301806	1.5833	-0.995384	-0.719731	-0.541891	-1.00428	-0.515215	1.23652
ENSG00000055917.15_PUM2	43.46	30.33	21.45	18.64	46.98	16.82	17.51	16.1	17.58	52.54	17.62	42.77	39.8	59.77	36.35	23.04	12.72	30.2047	14.8792	0.890859	0.00842074	-0.588384	-0.777238	1.12743	-0.899556	-0.853183	-0.947946	-0.848478	1.50111	-0.84579	0.844486	0.644878	1.98702	0.413012	-0.481524	-1.17511
ENSG00000055950.16_MRPL43	22.84	11.12	9.95	23.65	20.72	7.01	16.16	21.51	17.49	24.19	26.87	18.77	16.86	23.31	11.22	13.2	19.46	17.9018	5.75373	0.858267	-1.17867	-1.38202	0.999045	0.48981	-1.89299	-0.302719	0.627112	-0.0715648	1.0929	1.55868	0.1509	-0.181059	0.939953	-1.16129	-0.817168	0.270822
ENSG00000055955.17_ITIH4	9.87	2.96	6.73	30.82	2.4	3.92	37.24	21.42	14.41	8.75	34.67	2.02	9.5	7.27	2.67	10.89	15	12.9729	11.4323	-0.271418	-0.875843	-0.546077	1.5611	-0.924827	-0.791871	2.12267	0.738874	0.125701	-0.369385	1.89787	-0.958066	-0.303782	-0.498843	-0.90121	-0.182197	0.177309
ENSG00000055957.11_ITIH1	4.65	0.39	7.2	19.92	1.24	0.15	21.86	6.17	11.24	3.21	22.92	0.9	0.83	1.99	0.73	3.03	12.97	7.02353	7.88457	-0.301035	-0.841331	0.0223818	1.63566	-0.733525	-0.87177	1.88171	-0.108253	0.534775	-0.48367	2.01615	-0.776648	-0.785526	-0.638403	-0.798209	-0.5065	0.754191
ENSG00000056050.7_HPF1	7.57	2.09	4.73	1.34	4.19	2.96	2.03	3.98	1.83	4.41	1.61	2.52	1.33	3.51	3.16	2.22	0.98	2.96824	1.65918	2.77351	-0.529318	1.06183	-0.981347	0.736365	-0.00496346	-0.56548	0.609797	-0.686021	0.86896	-0.818617	-0.270154	-0.987374	0.326525	0.115578	-0.450966	-1.19832
ENSG00000056097.16_ZFR	22.19	13.69	12.08	12.64	25.95	6.85	10.82	16.06	6.55	25.79	12.14	23.47	15.72	21.92	14.49	10.62	9.07	15.2971	6.3329	1.08843	-0.253763	-0.507991	-0.419564	1.68216	-1.33384	-0.706952	0.120473	-1.38121	1.65689	-0.498517	1.29055	0.0667847	1.0458	-0.127439	-0.738533	-0.983287
ENSG00000056277.16_ZNF280C	1.98	0.94	0.47	3.77	1.61	0.43	2.37	4.35	1.08	1.2	2.42	0.85	0.91	0.89	1.3	1.76	0.64	1.58647	1.11158	0.354027	-0.581578	-1.0044	1.96435	0.0211675	-1.04038	0.704879	2.48613	-0.455631	-0.347677	0.74986	-0.662543	-0.608566	-0.626559	-0.257715	0.15611	-0.851464
ENSG00000056291.17_NPFFR2	2.89	0.16	3.27	14.65	0.15	0.25	9.3	6.4	8.42	2.49	8.96	0.9	1.88	0.96	0.24	1.84	4.26	3.94235	4.1926	-0.251002	-0.902149	-0.160367	2.55394	-0.904535	-0.880683	1.27788	0.586187	1.06799	-0.346409	1.19679	-0.725648	-0.491903	-0.711337	-0.883068	-0.501444	0.0757637
ENSG00000056487.16_PHF21B	8.33	1.08	6.8	27.98	0.98	0.85	20.62	10.63	13.4	3.62	28.15	2.88	2.87	4.35	0.87	2.85	7.48	8.45529	9.04691	-0.0138494	-0.815228	-0.182968	2.15816	-0.826281	-0.840651	1.34462	0.240381	0.546563	-0.534469	2.17695	-0.616265	-0.61737	-0.453778	-0.83844	-0.619581	-0.107804
ENSG00000056558.11_TRAF1	2.44	0.53	2.2	7.03	1.3	0.19	16.33	8.16	7.16	2.44	8.82	2.23	1.72	2.27	0.65	5.03	4.87	4.31588	4.15599	-0.451369	-0.910946	-0.509117	0.653062	-0.725672	-0.992756	2.8908	0.924959	0.684342	-0.451369	1.08377	-0.501898	-0.624613	-0.492273	-0.882072	0.171829	0.13333
ENSG00000056586.16_RC3H2	22.36	10.37	15.92	33.72	13.55	6.53	44.2	27.25	35.84	26.94	28.45	18.25	14.27	26.1	13.65	19.04	27.56	22.5882	9.97663	-0.022877	-1.22469	-0.668386	1.11578	-0.905941	-1.60959	2.16624	0.467269	1.32828	0.436196	0.58755	-0.43484	-0.833772	0.351999	-0.895917	-0.355655	0.498341
ENSG00000056736.10_IL17RB	1.71	0.37	0.79	5.37	1.05	0.2	4.45	1.8	3.73	2.38	5.01	0.65	0.71	0.96	0.44	1.35	2.31	1.95765	1.68512	-0.146961	-0.942154	-0.692914	2.02499	-0.538623	-1.04304	1.47903	-0.0935522	1.05176	0.250636	1.81135	-0.775994	-0.740389	-0.592032	-0.900614	-0.360595	0.209096
ENSG00000056972.20_TRAF3IP2	25.22	13.7	16.14	32.25	18.23	5.35	26.64	16.82	19.35	26.11	35.45	13.31	10.68	22.01	8.87	16.18	12.59	18.7588	8.22786	0.785281	-0.614841	-0.318287	1.63969	-0.0642723	-1.62969	0.957865	-0.235641	0.0718506	0.89345	2.02862	-0.662241	-0.981887	0.395143	-1.20187	-0.313426	-0.749748
ENSG00000056998.20_GYG2	2.57	2.19	0.58	9.74	2.06	1.05	3.82	5.62	2.36	2.28	10.02	1.22	0.7	1.93	0.98	0.93	3.07	3.00706	2.87803	-0.15186	-0.283895	-0.843305	2.33943	-0.329065	-0.679999	0.282464	0.907892	-0.224827	-0.252624	2.43672	-0.620931	-0.80161	-0.374235	-0.704322	-0.721695	0.0218695
ENSG00000057019.16_DCBLD2	11.57	5.4	6.12	25.83	7.12	3.55	23.63	14.11	11.76	9.68	19.23	8.03	9.27	8.3	5.78	7.99	9.93	11.0176	6.33334	0.0872135	-0.886996	-0.773312	2.33879	-0.615417	-1.1791	1.99142	0.488266	0.117214	-0.211207	1.29669	-0.471733	-0.275944	-0.429102	-0.826996	-0.478049	-0.171734
ENSG00000057149.16_SERPINB3	893.13	628.78	160.32	39.62	431.27	53.06	38.83	30.66	35.45	140.02	25.89	536.83	163.5	671.54	167.11	130.5	65.77	247.781	274.38	2.35203	1.38858	-0.318759	-0.75866	0.66874	-0.709677	-0.761539	-0.791316	-0.773858	-0.392744	-0.8087	1.05346	-0.30717	1.54442	-0.294013	-0.427441	-0.663354
ENSG00000057252.13_SOAT1	18.01	14.28	9.39	8.8	18.03	4.06	14.29	9.33	8.47	19.28	10.25	23.23	9.23	21.05	13.64	12.38	8.34	13.0624	5.31155	0.931488	0.229245	-0.69139	-0.802468	0.935253	-1.69486	0.231128	-0.702686	-0.864597	1.17059	-0.529478	1.91425	-0.721513	1.50382	0.108753	-0.128466	-0.889072
ENSG00000057294.14_PKP2	22.8	14.05	8.65	30.46	13.47	7.6	26.32	16.56	23.22	18.78	32.43	11.63	12.76	19.52	9.41	13.4	15.64	17.4529	7.42946	0.71971	-0.458033	-1.18487	1.75074	-0.536101	-1.3262	1.1935	-0.120189	0.776242	0.178621	2.0159	-0.783764	-0.631666	0.278225	-1.08257	-0.545523	-0.244021
ENSG00000057468.7_MSH4	0.63	0.09	0.28	3.63	0.05	0.04	1.61	1.03	1.93	0.71	2.15	0.26	0.3	0.53	0.05	0.14	1.85	0.898824	1.00989	-0.266191	-0.800904	-0.612765	2.70444	-0.840513	-0.850415	0.704213	0.129892	1.02108	-0.186975	1.23893	-0.632569	-0.59296	-0.365212	-0.840513	-0.751394	0.941863
ENSG00000057593.13_F7	2.31	0.24	2.54	8.55	0.53	0.31	4.58	6.05	4	2.69	6.14	0.6	0.66	0.38	0.63	0.75	3.85	2.63588	2.53041	-0.128786	-0.946836	-0.0378921	2.33722	-0.83223	-0.919173	0.768302	1.34924	0.53909	0.0213869	1.3848	-0.804567	-0.780855	-0.891509	-0.792711	-0.745288	0.479811
ENSG00000057608.17_GDI2	54.91	39.49	30.65	19.84	57.75	21.08	29.35	22.76	31.1	65.19	30.09	62.61	36.08	73.31	38.96	44.8	17.43	39.7294	17.2852	0.878241	-0.0138507	-0.525271	-1.15066	1.04254	-1.07892	-0.600479	-0.98173	-0.499237	1.47297	-0.557668	1.32371	-0.211129	1.94274	-0.0445127	0.293348	-1.29009
ENSG00000057657.17_PRDM1	16.01	1.74	19.55	31	2.41	1.5	29.36	17.75	16.78	10.99	30.84	5.92	4.84	10.19	3.6	9.99	11.65	13.1835	9.99135	0.282892	-1.14534	0.637198	1.78319	-1.07829	-1.16936	1.61905	0.457042	0.359958	-0.219543	1.76718	-0.726982	-0.835075	-0.299612	-0.959183	-0.319629	-0.153486
ENSG00000057663.16_ATG5	11	5.87	4.75	12.49	10.46	3.44	8.49	12.55	8.88	13.9	13.11	10.52	8.89	9.59	11.99	9.22	5.14	9.42882	3.1054	0.505949	-1.14601	-1.50667	0.985758	0.332059	-1.92852	-0.302319	1.00508	-0.176732	1.43981	1.18541	0.35138	-0.173512	0.051902	0.824749	-0.0672452	-1.38108
ENSG00000057704.13_TMCC3	3.01	1.45	8.23	15.98	2.13	3	13.1	4.23	10.86	3.93	10.61	1.86	5	6.26	0.8	3.59	6.39	5.90765	4.41556	-0.656235	-1.00953	0.525948	2.2811	-0.855531	-0.6585	1.62887	-0.37994	1.12157	-0.447881	1.06495	-0.916678	-0.205557	0.079798	-1.15674	-0.524882	0.109239
ENSG00000057757.10_PITHD1	11.46	5.77	7.36	15.7	10.05	4.43	13.39	9.63	13.71	11.33	26.96	8.63	8.71	12.53	6.46	7.76	6.97	10.6382	5.21454	0.157591	-0.933589	-0.628672	0.970703	-0.112807	-1.19056	0.52771	-0.193351	0.589077	0.132661	3.13005	-0.385122	-0.369781	0.362787	-0.801267	-0.551964	-0.703463
ENSG00000057935.13_MTA3	21.72	5.07	11.64	37.18	9.42	7.29	30.5	15.52	34.44	14.78	33.95	9.64	12.18	17.41	10.39	8.87	18.45	17.5559	10.3602	0.401934	-1.20518	-0.57102	1.89418	-0.785302	-0.990896	1.24941	-0.19651	1.62971	-0.267937	1.58241	-0.764067	-0.518898	-0.014081	-0.691674	-0.83839	0.0863031
ENSG00000058056.9_USP13	7.96	0.72	8.24	12.32	3.61	0.63	16.26	3.7	9.43	3.38	7.63	3.11	6.5	11.26	5.38	2.79	7.95	6.52176	4.25151	0.338288	-1.36464	0.404147	1.36381	-0.684878	-1.38581	2.29054	-0.663709	0.684048	-0.738976	0.260669	-0.802483	-0.00511929	1.11448	-0.268555	-0.87775	0.335936
ENSG00000058063.16_ATP11B	21.2	12.74	17.22	11.43	19.95	7.15	33.15	10.11	14.11	17.37	9.07	19.8	14.33	23.5	19.78	13.02	6.76	15.9229	6.69971	0.787654	-0.475086	0.193599	-0.670617	0.601079	-1.30945	2.57131	-0.86764	-0.2706	0.215988	-1.02287	0.57869	-0.237763	1.13095	0.575705	-0.433293	-1.36766
ENSG00000058085.15_LAMC2	20.4	18.87	7.37	39.08	26.48	11.1	30.13	27.53	17.11	34.43	32.48	26.52	20.73	28.05	17.53	23.69	19.15	23.5676	8.25285	-0.383824	-0.569215	-1.96267	1.87964	0.35289	-1.51071	0.795162	0.480119	-0.782475	1.31619	1.07991	0.357737	-0.343838	0.543128	-0.731583	0.0148255	-0.535287
ENSG00000058091.17_CDK14	9.97	7.64	3.96	9.78	10.49	6.61	14.65	7.93	8.33	5.68	8.29	3.8	7.2	13.51	5.07	7.56	4.6	7.94529	3.06557	0.660467	-0.0995881	-1.30002	0.598488	0.830093	-0.435578	2.1871	-0.004989	0.125493	-0.738948	0.112444	-1.35221	-0.243118	1.81523	-0.937932	-0.125684	-1.09125
ENSG00000058262.10_SEC61A1	29.27	15.64	13.31	19.69	19.29	7.94	20.63	10.41	26.56	24.07	24.5	22	13.5	27.93	15.28	15.33	15.48	18.8724	6.22491	1.67033	-0.519261	-0.893564	0.131351	0.0670929	-1.75623	0.282357	-1.35943	1.23498	0.834976	0.904053	0.502441	-0.863041	1.45507	-0.577093	-0.569061	-0.544964
ENSG00000058272.19_PPP1R12A	39.59	25.19	35.24	39.43	35.01	19.14	57.24	22.62	35.23	49.79	41.07	46.13	30.16	49.17	45.29	39.64	18.85	36.9876	11.0714	0.235052	-1.0656	-0.157852	0.2206	-0.178627	-1.61205	1.82925	-1.29773	-0.158756	1.15634	0.36873	0.825763	-0.616692	1.10034	0.749892	0.239568	-1.63824
ENSG00000058335.15_RASGRF1	6.07	0.74	5.9	24.58	1.1	0.54	20.36	7.32	12.62	4.61	17.94	1.72	4.01	2.22	0.84	4.27	11.77	7.44765	7.44498	-0.185044	-0.900962	-0.207878	2.30119	-0.852607	-0.927826	1.73437	-0.0171454	0.694743	-0.381149	1.40932	-0.76933	-0.46174	-0.70217	-0.88753	-0.426817	0.580573
ENSG00000058404.20_CAMK2B	6.09	0.89	2.76	13.6	0.81	0.24	14.57	7.36	11.08	5.25	15.06	0.85	1.17	3.01	0.59	2.99	12.13	5.79118	5.43251	0.0550066	-0.902195	-0.55797	1.43743	-0.916921	-1.02184	1.61598	0.288785	0.973552	-0.0996182	1.70618	-0.909558	-0.850653	-0.511951	-0.957418	-0.515633	1.16683
ENSG00000058453.17_CROCC	75.65	101.56	46.87	38.07	171.18	208.88	28.99	21.18	52.25	113.89	44.05	86.87	110.29	50.14	220.9	28.31	65.8	86.1694	61.9837	-0.169713	0.248301	-0.634028	-0.776001	1.3715	1.97972	-0.922491	-1.04849	-0.547231	0.447224	-0.679524	0.0113028	0.389144	-0.581272	2.17364	-0.933462	-0.328625
ENSG00000058600.16_POLR3E	22.43	19.68	7.99	29.19	20.5	9.75	27.39	14.66	26.71	21.13	30.51	21.55	12.47	21.76	18.22	11.16	17.88	19.5871	6.73153	0.422332	0.0138068	-1.7228	1.42656	0.135622	-1.46134	1.15916	-0.731938	1.05815	0.229211	1.62265	0.291604	-1.05727	0.322801	-0.203083	-1.25188	-0.253592
ENSG00000058668.14_ATP2B4	18.88	16.03	10.79	32.8	23.11	12.07	25.22	14.87	16.98	32.22	24.35	18.03	14.51	17.31	13.99	7.38	19.28	18.6953	6.97045	0.0264984	-0.38237	-1.13412	2.0235	0.633346	-0.950483	0.936052	-0.548787	-0.246081	1.94029	0.81124	-0.0954449	-0.600434	-0.198738	-0.675035	-1.62332	0.0838835
ENSG00000058673.16_ZC3H11A	17.67	15.27	14.59	17.51	23.58	13.5	18.69	19.65	9	19.53	18.14	19.62	15.29	24.44	21.37	15.14	11.32	17.3124	4.06923	0.0878906	-0.501902	-0.66901	0.0485711	1.54025	-0.936874	0.338552	0.574469	-2.04273	0.54498	0.203392	0.567097	-0.496987	1.7516	0.997154	-0.533849	-1.4726
ENSG00000058729.11_RIOK2	16.68	7.61	9.01	23.42	12.21	4.62	16.62	12.97	15.53	10.65	22.5	12.13	9.01	15.77	9.63	12.67	14.7	13.2782	4.94095	0.688484	-1.1472	-0.863849	2.05259	-0.2162	-1.75234	0.67634	-0.0623838	0.455735	-0.531929	1.86639	-0.232392	-0.863849	0.504309	-0.738367	-0.123101	0.287751
ENSG00000058799.15_YIPF1	11.26	5.82	8.42	7.88	7	4.48	4.63	2.89	5.41	10.17	6.97	9.73	6.66	11.44	6.28	7.46	5.09	7.15235	2.43713	1.68544	-0.546689	0.520139	0.298567	-0.0625132	-1.09652	-1.03497	-1.74892	-0.71492	1.2382	-0.0748228	1.05766	-0.202022	1.7593	-0.357943	0.126233	-0.846222
ENSG00000058804.12_NDC1	2.16	1.32	1.95	3.86	1.59	0.77	6.83	1.66	4.53	1.91	4.43	2.04	1.6	3.16	1.01	1.71	2.29	2.51882	1.57061	-0.228461	-0.763286	-0.362168	0.853922	-0.591378	-1.11347	2.74491	-0.546809	1.28051	-0.387635	1.21684	-0.304865	-0.585011	0.408234	-0.960662	-0.514975	-0.145691
ENSG00000058866.15_DGKG	13.99	0.59	12.86	23.51	3.21	0.96	33.96	19.26	28.09	7.16	37.6	3.09	7.27	4.33	0.95	8.04	26.32	13.5994	12.2451	0.0318975	-1.06242	-0.0603842	0.80935	-0.848454	-1.0322	1.66275	0.462273	1.18338	-0.525876	1.96001	-0.858254	-0.516893	-0.756989	-1.03302	-0.454011	1.03883
ENSG00000059122.16_FLYWCH1	17.39	10.55	11.32	22.34	9.35	9.34	23.24	15.15	17.84	9.21	35.9	8.97	9.5	14.77	9.53	6.99	13.47	14.4035	7.3325	0.407292	-0.525541	-0.420529	1.08237	-0.689196	-0.69056	1.20511	0.101803	0.468663	-0.708289	2.93167	-0.74102	-0.668739	0.049979	-0.664648	-1.01105	-0.127314
ENSG00000059145.18_UNKL	8.83	3.24	9.72	20.75	3.79	4.21	7.4	5.8	13.82	10.81	15.74	5.72	2.82	7.04	8.66	6.96	13.81	8.77176	4.91129	0.0118574	-1.12634	0.193073	2.43892	-1.01435	-0.928833	-0.279309	-0.605089	1.02788	0.41501	1.41882	-0.621378	-1.21185	-0.352609	-0.0227567	-0.368898	1.02585
ENSG00000059377.17_TBXAS1	20.64	2.45	11.28	41.48	2.36	1.22	43.18	20.94	36.4	11.58	43.68	6.19	9.13	10.32	2.81	11.5	27.28	17.7906	15.1839	0.18766	-1.01032	-0.428781	1.56016	-1.01624	-1.09132	1.67212	0.207417	1.2256	-0.409024	1.70505	-0.764004	-0.570379	-0.492006	-0.986608	-0.414292	0.624964
ENSG00000059378.13_PARP12	17.08	5.08	13	42.17	10.37	6.54	41.22	51.78	25.8	41.33	56.69	27.64	11.82	16.55	16.88	57.21	22.14	27.2529	17.6465	-0.576486	-1.25651	-0.807694	0.845328	-0.956732	-1.17377	0.791493	1.38991	-0.0823361	0.797727	1.66816	0.0219341	-0.874562	-0.60652	-0.58782	1.69762	-0.289743
ENSG00000059573.9_ALDH18A1	14.11	4.39	5.05	17.02	7.42	2.72	15.3	10.36	16.5	12.1	15.15	9.16	5.87	9.86	6.89	4.12	12.27	9.89941	4.6785	0.899987	-1.1776	-1.03653	1.52198	-0.529959	-1.53455	1.15434	0.0984479	1.41083	0.470362	1.12228	-0.158045	-0.861262	-0.00842402	-0.643243	-1.23531	0.506699
ENSG00000059588.10_TARBP1	6.24	4.27	5.23	10.16	7.47	4.43	6.85	1.47	5.46	6.57	9.76	4.65	4.78	4.08	7.35	3.59	4.54	5.7	2.19092	0.246472	-0.652695	-0.214522	2.03568	0.807881	-0.579666	0.524895	-1.9307	-0.109543	0.397094	1.85311	-0.479252	-0.419916	-0.739417	0.75311	-0.963068	-0.529459
ENSG00000059691.12_GATB	15.22	4.46	11.06	50.23	5.08	3.51	37.69	29.44	26.83	11.79	42.82	7.35	7.85	12.96	5.54	10.25	25.78	18.1094	14.6277	-0.19753	-0.933122	-0.481923	2.19588	-0.890737	-0.998068	1.3386	0.774599	0.59617	-0.432017	1.6893	-0.735552	-0.70137	-0.352032	-0.85929	-0.537297	0.524389
ENSG00000059728.11_MXD1	38.89	6.31	79.74	20.66	9.21	5.4	215.34	61.59	47.67	41.33	59.82	57.41	13.64	71.78	10.29	74.86	41.53	50.3218	49.4946	-0.23097	-0.889224	0.594373	-0.599293	-0.830632	-0.90761	3.33407	0.227666	-0.0535769	-0.181672	0.191905	0.143212	-0.741127	0.433547	-0.808811	0.495776	-0.177631
ENSG00000059758.8_CDK17	15.2	7.14	13.32	15.48	12.95	6.94	21.67	16.5	15.58	17.43	24.93	15.21	9.67	12.91	11.08	14.6	8.97	14.0929	4.71928	0.234582	-1.47331	-0.163784	0.293913	-0.242186	-1.51569	1.60556	0.510048	0.315103	0.707112	2.29634	0.236701	-0.937207	-0.250662	-0.638433	0.107444	-1.08554
ENSG00000059769.20_DNAJC25	3.9	2.72	2.59	4.91	2.79	1.13	4.51	4.58	3.38	5.1	6	2.75	2.96	4.17	2.02	2.61	3.1	3.48353	1.25393	0.332133	-0.60891	-0.712584	1.1376	-0.553085	-1.87692	0.818604	0.874428	-0.082564	1.28912	2.00687	-0.584985	-0.417511	0.547456	-1.16716	-0.696634	-0.305862
ENSG00000059804.16_SLC2A3	24.81	0.73	40.57	41.41	2.6	2.68	107.05	29.05	29.62	21.78	64.42	10.02	16.08	17.19	1.7	22.51	20.16	26.6106	26.6087	-0.0676692	-0.972637	0.524619	0.556187	-0.902359	-0.899352	3.02305	0.0916773	0.113099	-0.181542	1.42094	-0.623503	-0.395757	-0.354042	-0.936182	-0.154107	-0.242424
ENSG00000059915.17_PSD	11.11	1.87	3.76	21.75	1.4	3.26	18.21	11.64	12.89	5.28	21.98	1.86	4.6	6.96	1.32	5.17	9.94	8.41176	6.93008	0.389352	-0.943967	-0.671243	1.92469	-1.01179	-0.743392	1.41387	0.46583	0.646203	-0.451909	1.95788	-0.94541	-0.550032	-0.209488	-1.02333	-0.467782	0.220522
ENSG00000060069.16_CTDP1	11.14	8.64	11.96	15.09	10.98	6.8	19.1	11.35	14.75	16.21	27.37	14.84	7.96	13.91	11.57	11.18	20.09	13.7024	5.04412	-0.507988	-1.00362	-0.345423	0.275102	-0.539708	-1.3684	1.07009	-0.466356	0.207697	0.497143	2.70962	0.225539	-1.13843	0.0411662	-0.422741	-0.500058	1.26636
ENSG00000060138.13_YBX3	51.61	145.46	58.72	33.6	85.17	38.3	44.2	47.68	27.84	103.25	49.16	95.87	65.98	90.46	71.09	55.19	38.54	64.8306	30.6806	-0.430911	2.62803	-0.199168	-1.01793	0.662941	-0.864735	-0.672431	-0.559005	-1.20567	1.25224	-0.510766	1.0117	0.0374638	0.835363	0.204019	-0.314224	-0.856913
ENSG00000060140.9_STYK1	4.45	1.45	3.86	15.58	3.12	1.81	9.67	5.53	10.16	4.93	5.76	4.53	2.47	4.73	2.82	2.93	5.14	5.23176	3.57061	-0.218944	-1.05914	-0.384182	2.89817	-0.59143	-0.958314	1.24299	0.0835251	1.38022	-0.0845135	0.14794	-0.196539	-0.773472	-0.140526	-0.675449	-0.644642	-0.0257
ENSG00000060237.17_WNK1	53.56	48.59	34.81	56.9	55.15	22.73	61.74	57.44	54.48	63.72	60.02	53.67	56.94	70.18	45.26	31.45	44.31	51.2324	12.2655	0.189772	-0.21543	-1.33891	0.462082	0.319405	-2.32379	0.856685	0.506108	0.26478	1.01811	0.716454	0.198741	0.465343	1.5448	-0.486924	-1.61285	-0.564377
ENSG00000060303.5_RPS17P5	3.26	0	2.68	13.36	0	0.82	5.77	7.42	8.77	1.2	7.62	0	0.97	1.26	0.16	0.9	5.47	3.50941	3.91832	-0.0636527	-0.895641	-0.211675	2.51398	-0.895641	-0.686368	0.576927	0.998026	1.34256	-0.589388	1.04907	-0.895641	-0.648086	-0.574075	-0.854807	-0.665951	0.500364
ENSG00000060339.14_CCAR1	37.84	32.65	20.97	26.22	28.15	19.96	25.54	16.18	13.59	30.64	20.21	34.26	19.88	45.71	48.82	14.2	19.66	26.7341	10.4336	1.06443	0.567003	-0.552457	-0.0492752	0.135704	-0.64926	-0.114449	-1.01155	-1.25979	0.374356	-0.625299	0.721312	-0.656927	1.81873	2.1168	-1.20132	-0.678013
ENSG00000060491.16_OGFR	11.63	10.52	7.18	5.8	13.19	15.99	10.29	15.91	13.5	24.79	9.52	18.2	10.39	14.35	17.52	31.3	10.04	14.1247	6.36467	-0.391961	-0.566362	-1.09113	-1.30796	-0.146858	0.29307	-0.602499	0.280501	-0.0981521	1.6757	-0.723479	0.640299	-0.586787	0.0353976	0.533459	2.69854	-0.641778
ENSG00000060558.4_GNA15	9.5	5.61	11.61	12.11	4.53	1.68	11.47	5.14	11.5	8.81	10.45	9.61	4.53	7.72	8.16	12.7	8.64	8.45706	3.18869	0.327075	-0.892861	0.988789	1.14559	-1.23156	-2.12534	0.944884	-1.04026	0.954292	0.110685	0.625003	0.361572	-1.23156	-0.231148	-0.0931601	1.33062	0.0573719
ENSG00000060566.14_CREB3L3	2.54	0.14	1.83	8.05	0.17	0.11	9.72	10.11	6.06	1.75	11.6	0.71	0.69	0.67	0.2	1.55	4.7	3.56471	3.99719	-0.256356	-0.856778	-0.433981	1.12211	-0.849273	-0.864283	1.5399	1.63747	0.624262	-0.453995	2.01024	-0.714178	-0.719181	-0.724185	-0.841768	-0.50403	0.284023
ENSG00000060642.10_PIGV	6.56	2.41	7.72	12.21	5.4	1.33	15.23	8.49	9.5	4.11	20.01	4.61	3.45	6.83	2.72	2.62	7.7	7.11176	4.95966	-0.11125	-0.948001	0.122636	1.02794	-0.345137	-1.16576	1.63685	0.277889	0.481532	-0.605236	2.60063	-0.504422	-0.738309	-0.0568113	-0.885496	-0.905659	0.118604
ENSG00000060656.20_PTPRU	35.89	20.19	24.73	19.91	34.14	15.22	17.24	39.76	27.48	46.21	24.8	36.34	23.32	35.83	26.17	18.45	14.39	27.0629	9.40156	0.938893	-0.731042	-0.248144	-0.760825	0.752753	-1.25968	-1.04482	1.35053	0.0443606	2.03658	-0.240698	0.986757	-0.398119	0.932511	-0.094978	-0.916118	-1.34796
ENSG00000060688.13_SNRNP40	14.37	5.44	7.51	17.13	9.1	3.38	18.86	15.03	16.89	12.6	18.53	10.06	7.58	11.6	7.64	8.75	13.39	11.6388	4.70201	0.580853	-1.31834	-0.878098	1.16784	-0.539945	-1.75645	1.53576	0.721219	1.11679	0.204418	1.46558	-0.335776	-0.863211	-0.0082568	-0.85045	-0.614381	0.372432
ENSG00000060709.15_RIMBP2	5.16	1.88	2.24	28.61	0.87	0.77	24.97	14.07	12.57	5.89	20.63	1.12	1.53	5.94	1.25	3.83	11.98	8.43	8.96293	-0.364836	-0.730788	-0.690622	2.2515	-0.843474	-0.854631	1.84538	0.629258	0.461902	-0.283389	1.36116	-0.815581	-0.769837	-0.277811	-0.801077	-0.513225	0.396076
ENSG00000060718.22_COL11A1	1.77	0.12	1.58	9.34	0.39	0.58	11.52	2.48	5.8	1.76	12.51	0.92	0.95	1.51	0.52	1.19	5.22	3.42118	4.0269	-0.410037	-0.819781	-0.457219	1.46982	-0.752732	-0.70555	2.01118	-0.233722	0.590733	-0.41252	2.25703	-0.621117	-0.613667	-0.474603	-0.720449	-0.554068	0.446702
ENSG00000060749.15_QSER1	7.73	4.76	4.71	10.66	8.5	2.29	10.34	17.98	14.73	6.28	9.62	3.76	5.24	7.38	5.27	3.7	6.85	7.63529	4.09466	0.0231291	-0.702206	-0.714417	0.738695	0.211179	-1.30543	0.660545	2.52639	1.73267	-0.330991	0.484706	-0.946426	-0.58498	-0.0623481	-0.577653	-0.96108	-0.191785
ENSG00000060762.19_MPC1	33.44	14.87	10.13	11.23	19.28	11.61	6.84	13.07	11.19	37.95	11.63	18.12	16.29	38.94	23.76	21.03	10.77	18.2441	9.89721	1.53537	-0.340916	-0.819839	-0.708696	0.104664	-0.670302	-1.15226	-0.522785	-0.712738	1.99105	-0.668281	-0.0125407	-0.197441	2.09108	0.557317	0.281481	-0.755174
ENSG00000060971.18_ACAA1	27.31	9.1	16.95	41.79	13.43	8.23	40.14	19.32	26.7	18.24	34.55	11.04	13.74	20.26	13.24	12.75	23.45	20.6024	10.3904	0.645564	-1.10702	-0.351514	2.03916	-0.690289	-1.19075	1.88036	-0.123418	0.586856	-0.22736	1.34236	-0.92031	-0.660454	-0.0329491	-0.708575	-0.755734	0.274066
ENSG00000060982.15_BCAT1	6.03	0.89	12.92	20.31	1.56	0.55	17.93	17	11.89	6.76	11.42	7.24	2.82	4.12	1.63	4.31	6.02	7.84706	6.3013	-0.288362	-1.10407	0.805062	1.97784	-0.997739	-1.15802	1.60014	1.45255	0.641604	-0.172513	0.567016	-0.0963386	-0.797781	-0.591474	-0.986631	-0.561322	-0.289949
ENSG00000061273.18_HDAC7	28.78	27.73	33.02	29.52	27.91	19.01	26.58	24.17	21.04	30.36	31.89	24.79	15.87	33.36	39.61	22.35	26.65	27.2141	5.8044	0.269775	0.0888778	1.00026	0.397264	0.119889	-1.41343	-0.109248	-0.52445	-1.0637	0.541982	0.805575	-0.417634	-1.9544	1.05883	2.1356	-0.838005	-0.0971879
ENSG00000061337.15_LZTS1	1.74	0.13	1.17	6.58	0.34	0.27	5.43	5.36	4.73	1.24	6.77	0.14	0.82	0.72	0.11	1	3.74	2.37	2.45687	-0.256424	-0.911731	-0.488427	1.71357	-0.826256	-0.854748	1.24549	1.217	0.960574	-0.459936	1.7909	-0.907661	-0.630885	-0.671587	-0.919871	-0.557621	0.557621
ENSG00000061455.11_PRDM6	1	0.41	1.08	4.3	0.97	0.12	6.18	10.54	2.42	1.92	5.71	0.1	0.6	0.67	0.26	0.97	2.28	2.32529	2.83193	-0.467982	-0.67632	-0.439733	0.697299	-0.478575	-0.778724	1.36116	2.90074	0.0334421	-0.143116	1.19519	-0.785786	-0.609228	-0.58451	-0.729287	-0.478575	-0.0159941
ENSG00000061492.12_WNT8A	3.64	0.24	2.52	13.57	0.39	0.73	11.24	4.42	7.19	2.44	13.93	1.74	1.08	1.69	0.24	2.44	4.85	4.25588	4.54647	-0.135464	-0.883296	-0.381808	2.04865	-0.850303	-0.77552	1.53616	0.0360978	0.645361	-0.399405	2.12783	-0.55337	-0.698537	-0.564368	-0.883296	-0.399405	0.130677
ENSG00000061656.10_SPAG4	0.84	1.71	2.12	5.95	3.19	0.37	4.71	14.05	8.52	1.89	8.93	1.32	2.9	3.32	2.11	1.27	1.46	3.80353	3.64665	-0.812672	-0.574097	-0.461665	0.588615	-0.168245	-0.941557	0.248576	2.80983	1.29337	-0.524736	1.4058	-0.681044	-0.24777	-0.132596	-0.464407	-0.694755	-0.642653
ENSG00000061676.15_NCKAP1	26.98	15.58	14.27	16.71	23.87	10.27	5.8	11.96	10.74	25.74	8.46	17.87	14.91	26.25	14.6	8.87	9.73	15.4476	6.68685	1.72463	0.019793	-0.176114	0.188781	1.25954	-0.774303	-1.44278	-0.521568	-0.704016	1.53919	-1.04498	0.362256	-0.0804037	1.61546	-0.126763	-0.983669	-0.855059
ENSG00000061794.13_MRPS35	16.52	8.03	4.58	9.9	12.03	5.92	9.24	5.13	10.78	14.65	11.9	10.42	11.66	18.78	10.87	3.1	3.99	9.85294	4.40752	1.51265	-0.413598	-1.19635	0.0106769	0.493942	-0.892325	-0.139067	-1.07156	0.210336	1.08838	0.464447	0.128657	0.409994	2.02541	0.230755	-1.53214	-1.33021
ENSG00000061918.13_GUCY1B1	1.94	0.6	1.44	6.67	2.14	0.94	4.88	1.76	4.3	2.07	5.47	1.1	1.15	2.68	1.09	1.35	2.8	2.49294	1.7796	-0.310711	-1.06369	-0.591672	2.34719	-0.198326	-0.872634	1.34134	-0.411857	1.01543	-0.23766	1.67288	-0.782726	-0.75463	0.105113	-0.788345	-0.642245	0.172544
ENSG00000061936.9_SFSWAP	24.66	12.14	18.96	36.19	17.26	12.24	27.68	30.12	27.69	25.21	38.72	15.58	12.16	19.02	18.28	18.34	22.48	22.1606	8.01172	0.31197	-1.25074	-0.399488	1.75111	-0.611678	-1.23826	0.688917	0.993471	0.690166	0.380619	2.0669	-0.82137	-1.24825	-0.391999	-0.484364	-0.476875	0.0398681
ENSG00000061938.19_TNK2	17.99	7.64	14.56	21.96	9.88	12.37	20.79	24.37	24.83	17.67	34.37	11.47	10.03	11.82	14.31	15.67	16.08	16.8124	6.79466	0.173319	-1.34994	-0.331489	0.757602	-1.02026	-0.6538	0.585408	1.11229	1.17999	0.126224	2.58404	-0.786257	-0.998188	-0.734746	-0.368282	-0.168125	-0.107784
ENSG00000061987.16_MON2	12.25	6.36	6	15	9.79	3.58	13.73	7.78	6.71	11.71	12	8.16	5.7	8.39	7.69	6.3	5.68	8.63706	3.23785	1.11585	-0.703262	-0.814447	1.96517	0.356082	-1.56186	1.57294	-0.2647	-0.595166	0.949068	1.03863	-0.147338	-0.907101	-0.0763033	-0.292496	-0.721793	-0.913278
ENSG00000062038.14_CDH3	25.51	14.87	8.43	40.73	20.56	5.3	35.73	41.94	39.82	13.79	50.36	7.76	15.99	19.66	11.33	12.47	16.56	22.4006	13.9874	0.222301	-0.538384	-0.998799	1.31042	-0.131589	-1.22257	0.95296	1.39693	1.24537	-0.615597	1.9989	-1.0467	-0.458312	-0.195933	-0.79147	-0.709968	-0.417561
ENSG00000062096.15_ARSF	2.01	0.09	1.4	10.39	0.45	0.72	5.23	8.28	2.66	0.58	6.22	0.89	0.57	0.33	0.31	0.73	2.24	2.53529	3.10538	-0.169156	-0.787438	-0.365589	2.52939	-0.67151	-0.584564	0.867754	1.84992	0.040158	-0.629647	1.18656	-0.52982	-0.632867	-0.710153	-0.716593	-0.581344	-0.0950911
ENSG00000062194.16_GPBP1	22.04	13.98	18.46	21	20.29	11.06	22	60.63	16.54	23.89	26.31	21.38	15.05	26.04	18.6	19.91	10.35	21.6194	11.0649	0.0380112	-0.690422	-0.285536	-0.0559801	-0.120147	-0.95432	0.0343961	3.52563	-0.459058	0.205207	0.423918	-0.0216371	-0.593719	0.399516	-0.272883	-0.15449	-1.01849
ENSG00000062282.15_DGAT2	7.13	0.76	9.24	23.15	2.67	0.61	20.76	8.83	14.04	6.93	21.74	2.99	3.7	5.73	0.16	5.4	13.34	8.65765	7.48042	-0.204219	-1.05578	0.0778503	1.93737	-0.800442	-1.07583	1.61787	0.0230405	0.719525	-0.230956	1.74888	-0.757664	-0.662749	-0.391374	-1.13598	-0.43549	0.625948
ENSG00000062370.16_ZNF112	3.96	1.17	2.47	4.31	2.88	0.54	3.93	3.56	5.9	2.14	6.95	1.65	1.53	5.77	3.4	2.08	3.48	3.27765	1.76505	0.38659	-1.1941	-0.457576	0.584884	-0.225289	-1.55103	0.369594	0.159968	1.48571	-0.644539	2.08059	-0.922151	-0.990137	1.41205	0.0693196	-0.678532	0.114644
ENSG00000062485.19_CS	28.72	13.07	19.27	38.99	16.94	10.21	29.72	25.93	26.14	27.74	39.47	20.29	15.33	29.68	13.34	12.39	22.31	22.9141	8.92885	0.650239	-1.10251	-0.408129	1.80044	-0.66908	-1.42282	0.762235	0.337768	0.361288	0.540482	1.8542	-0.293892	-0.849395	0.757755	-1.07227	-1.17866	-0.0676591
ENSG00000062524.16_LTK	1.61	0.82	1.2	5.31	2.4	0.78	2.38	1.73	3.24	1.85	5.22	3.23	0.86	2.29	3.33	0.9	2.54	2.33471	1.39637	-0.518994	-1.08475	-0.812613	2.13074	0.04676	-1.11339	0.0324371	-0.433057	0.648321	-0.347119	2.06629	0.64116	-1.0561	-0.0320159	0.712774	-1.02746	0.14702
ENSG00000062582.14_MRPS24	7.77	3.66	8.32	15.53	6.81	4.86	22.94	2.5	15.53	15.86	21.1	2.13	7.52	9.43	6.49	3.69	10.49	9.68412	6.35454	-0.30122	-0.948001	-0.214668	0.919953	-0.452293	-0.75916	2.08605	-1.13055	0.919953	0.971884	1.79649	-1.18877	-0.340562	-0.0399899	-0.502651	-0.94328	0.12682
ENSG00000062598.18_ELMO2	14.27	4.75	9.08	18.14	5.67	4.26	18.7	21.06	12.07	15.04	19.87	8.03	4.61	12.47	8.76	15.88	12.71	12.0806	5.58242	0.392198	-1.31316	-0.537507	1.08545	-1.14835	-1.40093	1.18576	1.60852	-0.00189671	0.530131	1.39535	-0.725597	-1.33823	0.0697568	-0.59483	0.680603	0.112749
ENSG00000062650.19_WAPL	10.09	4.6	6.33	10.44	10.24	5.62	9.95	6	6.91	11.12	8.11	9.2	6.77	11.13	7.08	7.55	3.78	7.93647	2.31339	0.930899	-1.44224	-0.694423	1.08219	0.995739	-1.00133	0.870381	-0.837071	-0.443709	1.37613	0.075011	0.546181	-0.504226	1.38046	-0.370224	-0.167058	-1.7967
ENSG00000062716.13_VMP1	54.71	28.03	41.33	52.6	30.46	13.34	79.65	30.13	39.95	46.16	50.65	39.65	31.02	63.42	36.7	46.03	24.25	41.6518	15.853	0.82371	-0.859257	-0.0202968	0.690611	-0.705973	-1.7859	2.39692	-0.726789	-0.107347	0.284378	0.567606	-0.126271	-0.670648	1.37313	-0.312356	0.276178	-1.0977
ENSG00000062725.10_APPBP2	7.98	3.58	2.64	6.44	4.54	2.67	7.5	3.44	4.9	7.42	6.13	5.65	4.16	6.38	4.1	2.78	3.33	4.92	1.79336	1.70629	-0.7472	-1.27135	0.84757	-0.211892	-1.25463	1.43864	-0.825265	-0.0111522	1.39403	0.67471	0.407057	-0.423785	0.814113	-0.457242	-1.19329	-0.886603
ENSG00000062822.14_POLD1	8.65	2.92	5.55	11.31	5.06	3.47	15.24	9.83	22.45	8.08	19.13	4.15	2.9	5.76	3.19	8.02	8.59	8.48824	5.73414	0.0282108	-0.971066	-0.51241	0.492099	-0.597863	-0.87515	1.17747	0.233996	2.43485	-0.0711938	1.85586	-0.756562	-0.974554	-0.475788	-0.92398	-0.0816574	0.0177471
ENSG00000063015.20_SEZ6	6.16	0.15	3.94	17.36	1.25	0.93	26.33	5.99	7.61	3.28	18.39	0.39	2.47	2.79	0.75	3.3	6.96	6.35588	7.41821	-0.0264056	-0.836574	-0.325669	1.48339	-0.68829	-0.731427	2.69258	-0.0493222	0.169059	-0.414639	1.62224	-0.804221	-0.52383	-0.480693	-0.755692	-0.411943	0.0814371
ENSG00000063046.17_EIF4B	93.48	96.05	39.5	28.32	114.12	37.41	17.73	26.72	30.02	61.94	33.63	71.78	73.41	85.52	53.91	38.78	31.16	54.9106	29.1811	1.32173	1.4098	-0.528102	-0.911227	2.02903	-0.599724	-1.27413	-0.966057	-0.85297	0.240889	-0.72926	0.578094	0.633952	1.04895	-0.0342889	-0.552775	-0.813903
ENSG00000063127.16_SLC6A16	3.15	0.37	1.77	16.27	1.45	1.94	12.37	8.03	10.62	3.66	12.9	1.36	1.79	2.2	1.09	4.03	5.93	5.23118	4.9443	-0.420924	-0.983187	-0.700033	2.23263	-0.764754	-0.66565	1.44385	0.56607	1.08991	-0.317775	1.55104	-0.782957	-0.695988	-0.613064	-0.837565	-0.242941	0.141339
ENSG00000063169.10_BICRA	2.87	2.23	2.25	7.35	4.35	1.37	6.23	5.46	5.96	3.33	6.23	1.7	1.29	1.9	1.82	3.1	3.77	3.60059	1.96929	-0.370991	-0.695982	-0.685826	1.90394	0.38055	-1.13269	1.33521	0.944205	1.1981	-0.137404	1.33521	-0.965115	-1.17331	-0.863555	-0.904179	-0.254198	0.0860269
ENSG00000063176.16_SPHK2	8.1	2.39	4.41	14.67	5.54	2.44	10.12	8.34	15.85	5.25	14.95	5.86	2.38	4.56	4.44	3.81	6.67	7.04588	4.41901	0.238542	-1.0536	-0.596487	1.7253	-0.340774	-1.04229	0.695658	0.292852	1.99233	-0.406399	1.78866	-0.268359	-1.05587	-0.562543	-0.589698	-0.732264	-0.0850603
ENSG00000063177.13_RPL18	296.03	179.98	123.02	21.38	243.06	55.53	14.73	33.25	51.56	128.6	31.51	123.72	129.29	253.2	94.34	80.27	56.01	112.675	85.9059	2.13437	0.78347	0.120419	-1.06274	1.51776	-0.665208	-1.14015	-0.924562	-0.711422	0.185374	-0.944817	0.128568	0.193406	1.6358	-0.213435	-0.377219	-0.659621
ENSG00000063180.9_CA11	8.23	2.3	5.23	20.58	1.64	1.5	16.75	7.21	29.06	4.57	27.4	2.01	2.82	3.84	0.63	3.34	12.27	8.78706	9.19837	-0.0605606	-0.70524	-0.386705	1.28207	-0.776992	-0.792212	0.865691	-0.17145	2.20397	-0.458457	2.0235	-0.736768	-0.648708	-0.537819	-0.886794	-0.592177	0.378648
ENSG00000063241.8_ISOC2	19.32	10.6	16.03	26.75	13.16	7.69	22.49	21.53	23.85	23.14	29.61	18.4	10.68	20.56	8.71	15.87	23.06	18.3206	6.46972	0.154475	-1.19334	-0.354048	1.3029	-0.797653	-1.64313	0.64445	0.496067	0.85466	0.744918	1.74496	0.0122744	-1.18098	0.346137	-1.48547	-0.378778	0.732553
ENSG00000063244.12_U2AF2	41.83	24.25	19.35	27.4	44.63	20.43	18.62	12.19	32.35	42.73	32.69	31.57	21.97	37.97	38.72	20.34	17.6	28.5082	10.1121	1.31741	-0.421102	-0.90567	-0.109595	1.5943	-0.798867	-0.97786	-1.61373	0.379917	1.40641	0.41354	0.302782	-0.646575	0.935686	1.00985	-0.807767	-1.07873
ENSG00000063245.14_EPN1	70.53	28.06	28.8	70.19	45.72	31.49	64.06	16.77	65.2	59.2	56.26	63.35	34.56	54.37	46.74	41.11	33.56	47.6453	16.7314	1.36777	-1.17057	-1.12634	1.34745	-0.115071	-0.965568	0.981072	-1.84535	1.04921	0.6906	0.514883	0.938637	-0.782081	0.401922	-0.0541075	-0.390601	-0.841848
ENSG00000063322.15_MED29	16.19	7.46	9.19	13.04	16.58	2.19	19.53	6.38	9.46	16.1	20.4	11.36	12.46	16.25	6.18	14.5	3.35	11.8012	5.47392	0.801769	-0.793065	-0.477021	0.226314	0.873016	-1.75581	1.41193	-0.990364	-0.427696	0.785328	1.57087	-0.080596	0.120357	0.81273	-1.0269	0.493033	-1.5439
ENSG00000063438.17_AHRR	2.18	0.21	1.28	6.79	0.43	0.06	7.61	6.25	8.07	2.41	10.99	0.51	1.08	1.08	0.17	2.26	7.16	3.44353	3.52514	-0.358434	-0.917276	-0.613743	0.949315	-0.854868	-0.959828	1.18193	0.79613	1.31242	-0.293188	2.14076	-0.832173	-0.670478	-0.670478	-0.928623	-0.33574	1.05428
ENSG00000063515.2_GSC2	0.33	0	0.23	1.55	0	0	2.35	0.86	0.92	0.42	0	0	0	0	0	0.16	0.64	0.438824	0.661947	-0.164399	-0.662929	-0.315469	1.67865	-0.662929	-0.662929	2.88721	0.636269	0.726911	-0.0284366	-0.662929	-0.662929	-0.662929	-0.662929	-0.662929	-0.421217	0.303916
ENSG00000063587.14_ZNF275	3.01	0.68	1.12	14.01	1.37	0.88	4.04	4.78	4.59	2.15	7.99	1.2	0.84	1.28	1.01	1.19	2.58	3.10118	3.42593	-0.0266137	-0.706722	-0.578289	3.1842	-0.505316	-0.648343	0.274035	0.490035	0.434575	-0.277641	1.42701	-0.554938	-0.660019	-0.531587	-0.610397	-0.557857	-0.152127
ENSG00000063601.17_MTMR1	9.73	7.55	5.53	7.26	11.96	7.68	5.93	15.98	10.15	10.56	9.38	8.37	8	9.25	8.63	7.22	6.41	8.79941	2.513	0.37031	-0.49718	-1.301	-0.61258	1.2577	-0.445449	-1.14183	2.85738	0.537441	0.700593	0.231034	-0.170876	-0.318111	0.179303	-0.0674142	-0.628497	-0.950821
ENSG00000063660.9_GPC1	10.52	2.5	11.87	7.55	12.31	6.94	3.86	3.9	7.74	10.38	4.16	7.63	4.03	16.24	8.82	8.03	3.3	7.63412	3.793	0.760844	-1.35358	1.11676	-0.0221771	1.23277	-0.183	-0.995022	-0.984476	0.0279152	0.723934	-0.915929	-0.00108559	-0.950202	2.26889	0.31265	0.104372	-1.14266
ENSG00000063761.16_ADCK1	6.85	2.57	6.22	25.18	3.23	2.56	15.13	13.57	18.88	6.18	33.13	6.74	4.01	6.61	4.63	4.36	13.98	10.2253	8.70404	-0.387785	-0.879511	-0.460165	1.71813	-0.803684	-0.88066	0.563498	0.384271	0.994332	-0.464761	2.6315	-0.400423	-0.71407	-0.415358	-0.642839	-0.673859	0.431375
ENSG00000063854.13_HAGH	18.39	21.81	11.85	16.81	22.66	16.88	11.03	8.35	15.42	21	13.39	22.57	11.64	24.22	15.44	13.99	10.72	16.2453	4.8657	0.44078	1.14366	-0.903322	0.116058	1.31835	0.130445	-1.07185	-1.62264	-0.169615	0.977188	-0.586821	1.29985	-0.946481	1.63896	-0.165504	-0.463509	-1.13556
ENSG00000063978.16_RNF4	32.3	11.83	11.64	23.18	18.29	13.68	21.99	16.08	11.82	27.86	31.52	20.09	17.12	30.15	20.13	25.33	12.75	20.3388	7.12389	1.67902	-1.19441	-1.22108	0.398823	-0.287599	-0.934717	0.23178	-0.597822	-1.19581	1.05577	1.56953	-0.034928	-0.451835	1.37722	-0.0293131	0.700625	-1.06526
ENSG00000064012.22_CASP8	21.23	17.31	14.23	37.84	26.83	8.54	28.73	34.87	20.34	29.38	37.99	27.17	14.02	28.65	17.97	32.21	12.27	24.0929	9.14303	-0.313128	-0.74187	-1.07874	1.50356	0.29936	-1.70107	0.507169	1.17872	-0.41047	0.578261	1.51996	0.336547	-1.10171	0.498419	-0.669684	0.887786	-1.29311
ENSG00000064042.18_LIMCH1	11.54	10.8	12.69	23.73	13.52	10.05	21.04	19.42	17.65	21.27	21.02	17.22	8.09	20.86	16.42	7.5	10.51	15.49	5.23097	-0.755119	-0.896584	-0.535274	1.57523	-0.376603	-1.03996	1.06099	0.751295	0.412926	1.10496	1.05717	0.330723	-1.41465	1.02658	0.177787	-1.52744	-0.952023
ENSG00000064102.15_INTS13	10.55	6.95	4.76	34.31	7.29	5.74	21.34	15.82	19.45	13.47	21.63	7.73	8.34	10.35	6.76	8.73	16.58	12.9294	7.78682	-0.305569	-0.767889	-1.04913	2.74574	-0.724226	-0.92328	1.08011	0.371216	0.837388	0.0694235	1.11735	-0.66772	-0.589382	-0.331254	-0.792289	-0.539298	0.468817
ENSG00000064115.11_TM7SF3	17.58	9.73	15.93	50.85	16.01	7.87	52.38	40.11	32.34	34.14	38.33	30.23	15.39	36.51	20.11	19.87	22.43	27.0476	13.5642	-0.697989	-1.27672	-0.819632	1.75479	-0.813735	-1.41384	1.86759	0.963003	0.390171	0.522873	0.831775	0.234614	-0.859443	0.697598	-0.511468	-0.529162	-0.340429
ENSG00000064195.7_DLX3	3.09	0.17	1.33	5.65	0.46	0.52	5.6	3.26	3.86	1.27	7.06	0.27	0.77	1.87	0.44	0.9	3.22	2.33765	2.16117	0.348122	-1.003	-0.46625	1.53266	-0.868809	-0.841046	1.50953	0.426783	0.70441	-0.494013	2.18509	-0.956724	-0.725369	-0.216386	-0.878063	-0.665216	0.408275
ENSG00000064199.6_SPA17	68.94	63.19	20.1	24.19	62.01	30.11	14.06	6.89	25.51	72.33	18.22	70.53	52.26	69.11	45.97	26.46	22.59	40.7335	23.1097	1.22055	0.971733	-0.892851	-0.715869	0.920672	-0.4597	-1.15421	-1.46447	-0.65875	1.36724	-0.974202	1.28935	0.498772	1.2279	0.226592	-0.617642	-0.785104
ENSG00000064201.15_TSPAN32	2.47	0.15	2.6	7.12	0.16	0.21	3.56	6.48	5.87	2.39	5.12	0.57	1.48	0.25	0.48	2.38	4.63	2.70118	2.37916	-0.0971673	-1.0723	-0.0425261	1.8573	-1.0681	-1.04708	0.360978	1.5883	1.33191	-0.130793	1.01667	-0.895769	-0.513281	-1.03027	-0.933597	-0.134996	0.810716
ENSG00000064205.10_CCN5	4.66	0.33	2.63	9.96	0.34	0.53	9.94	7.86	8.05	2.12	13.79	0.49	1.18	1.17	0.24	2.06	6.1	4.20294	4.27636	0.10688	-0.905663	-0.367822	1.34625	-0.903324	-0.858894	1.34158	0.85518	0.89961	-0.487083	2.24187	-0.868248	-0.706896	-0.709234	-0.926709	-0.501113	0.443615
ENSG00000064218.5_DMRT3	16.41	4.81	0.56	16.43	6.47	4.2	24.06	19.93	15.36	10.01	19.82	3.22	4.85	9.41	3.62	8.31	6.03	10.2059	7.0599	0.878783	-0.764301	-1.36629	0.881616	-0.52917	-0.850704	1.96237	1.37737	0.730056	-0.0277458	1.36179	-0.989516	-0.758635	-0.112733	-0.932858	-0.268543	-0.591494
ENSG00000064225.12_ST3GAL6	11.29	6.29	4.69	18.07	6.03	5.51	11.67	8.65	14.59	9.35	15.6	4.32	8.67	9.66	2.17	7.27	12.91	9.22	4.35292	0.475543	-0.673112	-1.04068	2.03312	-0.732842	-0.852302	0.562841	-0.130947	1.23366	0.029865	1.46568	-1.12568	-0.126352	0.101082	-1.6196	-0.447975	0.847707
ENSG00000064270.12_ATP2C2	51.14	39.03	32.72	45.74	45.52	14.54	68.39	33.03	45.29	35.57	54.73	33	34.66	33.68	35.97	17.9	32.45	38.4329	12.8603	0.988086	0.0464266	-0.444232	0.568188	0.551081	-1.85789	2.32943	-0.420126	0.533197	-0.222619	1.26724	-0.422459	-0.293379	-0.369583	-0.191515	-1.59662	-0.465226
ENSG00000064300.9_NGFR	2.63	4.71	2.18	4.02	4.8	0.76	4.49	3.08	2.78	2.36	3.13	0.85	1.27	1.82	0.24	3.16	2.46	2.63176	1.37773	-0.00128088	1.50845	-0.327905	1.00762	1.57377	-1.35859	1.34877	0.325343	0.107594	-0.197255	0.361635	-1.29326	-0.988412	-0.589204	-1.73602	0.38341	-0.124672
ENSG00000064309.14_CDON	2.82	2.29	2.03	20.52	4.03	1.49	14.48	12.87	8.64	5.61	11.66	2.64	2.76	3.99	1.71	2.3	6.19	6.23706	5.53373	-0.617496	-0.713272	-0.760257	2.58107	-0.398837	-0.85784	1.48958	1.19864	0.434235	-0.113316	0.979978	-0.650024	-0.628339	-0.406065	-0.818084	-0.711465	-0.00850399
ENSG00000064313.12_TAF2	33.83	11.56	18.28	39.07	15.15	8.9	32.98	38.75	22.05	31.84	30.04	17.89	12.46	23.44	16.62	14.55	13.26	22.3924	10.0109	1.14252	-1.08206	-0.410788	1.66595	-0.723448	-1.34777	1.05761	1.63399	-0.0341981	0.943737	0.763933	-0.449746	-0.992155	0.104651	-0.576608	-0.783382	-0.912242
ENSG00000064393.16_HIPK2	22.88	20.94	14.19	16.23	21.27	9.66	20.25	13.7	14.16	24.24	16.95	25.56	13.16	32.47	19	13.74	13.29	18.3347	5.79914	0.783787	0.449255	-0.71471	-0.362934	0.50616	-1.49586	0.330272	-0.799205	-0.719883	1.0183	-0.238778	1.24592	-0.892322	2.43748	0.114723	-0.792308	-0.869905
ENSG00000064419.13_TNPO3	6.88	5.43	4.9	8.4	6.59	3.45	8.71	10.18	6.63	8.24	6.24	8.44	5.19	9.2	6.13	5.17	5.64	6.78941	1.80796	0.0501051	-0.751902	-1.04505	0.89083	-0.110296	-1.84706	1.06229	1.87536	-0.088172	0.802333	-0.303884	0.912955	-0.884648	1.33332	-0.364726	-0.895711	-0.63575
ENSG00000064489.23_BORCS8-MEF2B	1.94	2.99	1.21	0.13	3.7	3.63	0	0	0.53	4.52	0.61	6.61	2.38	6.32	5.83	2.66	1.26	2.60706	2.21559	-0.301076	0.17284	-0.630559	-1.11802	0.493297	0.461702	-1.17669	-1.17669	-0.937476	0.863402	-0.901368	1.80672	-0.102483	1.67583	1.45467	0.0238949	-0.607992
ENSG00000064490.14_RFXANK	15.26	8.35	9.06	8.71	12.31	2.91	6.12	17.17	24.83	11.27	11.91	11.24	6.93	11.79	8.14	8	11.32	10.9012	4.93557	0.883145	-0.516896	-0.373042	-0.443956	0.285443	-1.6191	-0.968718	1.27013	2.82213	0.0747276	0.204399	0.0686493	-0.804603	0.180085	-0.559444	-0.58781	0.0848582
ENSG00000064545.15_TMEM161A	8.04	1.78	4.58	21.28	3.06	2.48	16.96	15.7	20.81	3.84	21.46	3.63	2.18	4.78	2.23	1.85	8.44	8.41765	7.56408	-0.0499264	-0.877522	-0.507351	1.70045	-0.708301	-0.784979	1.12933	0.962755	1.63832	-0.605182	1.72425	-0.632945	-0.82464	-0.480911	-0.81803	-0.868268	0.00295514
ENSG00000064547.14_LPAR2	11.39	3.47	8.57	25.46	3	1.35	25.3	25.3	23.04	6.98	32.26	5.41	2.93	7.77	2.74	4.94	12.93	11.9318	10.1605	-0.0533205	-0.832807	-0.330865	1.33145	-0.879064	-1.04146	1.3157	1.3157	1.09327	-0.487353	2.0007	-0.641872	-0.885954	-0.409601	-0.904653	-0.688129	0.0982463
ENSG00000064601.18_CTSA	36.49	21.91	20.54	37.99	29.55	17.53	45.21	23.33	36.74	35.82	33.86	18.66	20.38	30.88	14.25	20.58	20.05	27.2806	9.07825	1.01445	-0.591589	-0.742499	1.17968	0.249983	-1.07406	1.97499	-0.435171	1.04199	0.940645	0.724745	-0.949587	-0.760123	0.396488	-1.43536	-0.738093	-0.796474
ENSG00000064607.17_SUGP2	11.26	8.11	9.27	16.18	15.6	8.86	12.7	5.45	16.89	13.52	21.04	11.7	8.27	14.33	16.99	5.09	7.99	11.9559	4.49227	-0.154907	-0.856111	-0.597889	0.940308	0.811197	-0.689157	0.165644	-1.44824	1.09836	0.34818	2.02217	-0.0569606	-0.820494	0.528489	1.12062	-1.52838	-0.882823
ENSG00000064651.14_SLC12A2	40.39	18.46	10.39	15.84	40.31	7.6	14.74	9.87	8.84	32.77	15.43	24.22	14.63	32	10.33	6.34	9.48	18.3318	11.3659	1.94074	0.0112825	-0.698737	-0.219232	1.9337	-0.944208	-0.316013	-0.744488	-0.83511	1.27031	-0.255305	0.518062	-0.325691	1.20257	-0.704016	-1.05507	-0.778801
ENSG00000064652.11_SNX24	7.63	4.22	6.35	13.78	4.77	2.71	15.98	11.69	9.38	7.78	12.71	3.35	4.91	8.22	5.82	6.14	9.58	7.94235	3.81016	-0.0819789	-0.976954	-0.417922	1.53213	-0.832603	-1.37326	2.10953	0.983592	0.377319	-0.0426105	1.2513	-1.20529	-0.795859	0.0728701	-0.557024	-0.473038	0.42981
ENSG00000064655.19_EYA2	61.78	30.49	24.32	41.89	41.75	18.2	40.44	42	35.01	33.69	39.4	34.72	24.88	31.15	42.61	21.01	32.68	35.06	10.3162	2.5901	-0.442993	-1.04108	0.662065	0.648495	-1.63432	0.52151	0.672728	-0.00484675	-0.132801	0.420698	-0.0329579	-0.986797	-0.379015	0.731859	-1.36194	-0.230705
ENSG00000064666.15_CNN2	28.1	13.08	30.44	23.46	22.59	4.76	17.76	17.18	21.34	16.52	18.61	24.77	19.82	34.63	16.76	27.12	10.15	20.4171	7.47628	1.02764	-0.981379	1.34063	0.407013	0.290645	-2.09423	-0.355399	-0.432977	0.123449	-0.521257	-0.241706	0.582234	-0.0798605	1.90107	-0.489155	0.896562	-1.37329
ENSG00000064687.13_ABCA7	20.57	11.94	13.42	18.14	22.51	7.34	15.82	27.63	17.88	8.73	18.87	14.76	14.07	23.46	24.08	13.68	10.09	16.6465	5.72986	0.684752	-0.821394	-0.563098	0.260657	1.02333	-1.62421	-0.144239	1.91689	0.215281	-1.38162	0.38806	-0.329235	-0.449657	1.18913	1.29733	-0.517722	-1.14426
ENSG00000064692.19_SNCAIP	7.09	6.49	4.38	17.54	7.01	6.33	14.23	14.21	12.5	10.91	18.38	9.47	5.65	8.3	4.82	8.73	11.12	9.83294	4.30023	-0.637859	-0.777387	-1.26806	1.79224	-0.656463	-0.814594	1.02252	1.01787	0.620213	0.250466	1.98758	-0.0844005	-0.972725	-0.356479	-1.16574	-0.256484	0.2993
ENSG00000064703.12_DDX20	8.04	2.63	5.05	29.76	3.34	3.36	20.1	18.61	14.65	11.32	18.14	6.39	6.27	6.61	4.4	8.51	9.61	10.3994	7.4866	-0.315151	-1.03778	-0.714531	2.58603	-0.942939	-0.940268	1.29573	1.0967	0.567759	0.122965	1.03393	-0.535545	-0.551573	-0.506159	-0.801353	-0.252372	-0.105443
ENSG00000064726.10_BTBD1	14.61	9.38	7.05	13.49	11.79	4.94	14.06	7.98	10.83	20.55	11.56	12.53	6.91	14.51	7.96	8	10.2	10.9618	3.83309	0.951773	-0.41266	-1.02052	0.659581	0.216075	-1.57099	0.808286	-0.7779	-0.0343756	2.50144	0.156071	0.40913	-1.05705	0.925685	-0.783118	-0.772683	-0.198734
ENSG00000064763.11_FAR2	9.13	4.76	9.41	33.02	7.95	1.99	27.96	31.71	23.51	9.5	33.94	10.4	10.72	8.26	5.47	9.46	18.74	15.0547	10.7331	-0.552005	-0.959158	-0.525917	1.67383	-0.661945	-1.21724	1.20239	1.55177	0.78778	-0.517532	1.75954	-0.433679	-0.403865	-0.633063	-0.893007	-0.521259	0.343359
ENSG00000064787.13_BCAS1	28.47	15.28	26.11	15.93	32.12	15.17	9.88	10.47	18.64	15.47	12.02	32.55	23.81	18.93	53.58	14.25	12.57	20.8971	11.104	0.681999	-0.505858	0.469464	-0.44732	1.01071	-0.515764	-0.992167	-0.939033	-0.203265	-0.488747	-0.799445	1.04943	0.262332	-0.177148	2.94334	-0.598617	-0.749913
ENSG00000064835.11_POU1F1	1.65	0.1	1.17	2.74	0.12	0.51	4.32	3.5	3.27	1.17	4.01	0.3	0.54	1.29	0.2	0.97	1.51	1.61	1.41816	0.0282056	-1.06476	-0.310261	0.796808	-1.05066	-0.775653	1.91093	1.33271	1.17053	-0.310261	1.69233	-0.923733	-0.754499	-0.225645	-0.994247	-0.451289	-0.070514
ENSG00000064886.14_CHI3L2	3.58	0.6	2.54	27.61	0.51	0.93	19.62	13.7	10.71	5.94	19.76	0.85	2.36	6	0.44	4.88	13.62	7.86176	8.28109	-0.517053	-0.876909	-0.64264	2.38474	-0.887777	-0.837059	1.41989	0.705008	0.343944	-0.232067	1.43679	-0.84672	-0.664377	-0.224821	-0.89623	-0.360069	0.695347
ENSG00000064932.16_SBNO2	20.59	25.36	24.38	16.07	14.11	6.8	45.65	20.02	17.67	26.81	16.99	29.5	12.84	31.39	18.81	29.59	26.71	22.5465	8.98209	-0.217819	0.313238	0.204132	-0.721043	-0.939255	-1.7531	2.57218	-0.281279	-0.542911	0.47467	-0.618617	0.774155	-1.08065	0.984574	-0.415991	0.784175	0.463537
ENSG00000064933.17_PMS1	6.84	5.17	3.24	14.17	3.76	5.83	8.84	4.21	7.35	6.12	8.69	5.69	5.73	6.9	3.64	3.54	4.95	6.15706	2.67434	0.255368	-0.369085	-1.09076	2.99623	-0.896318	-0.122295	1.00322	-0.728052	0.446069	-0.0138572	0.947127	-0.174644	-0.159688	0.277804	-0.941189	-0.978581	-0.451348
ENSG00000064961.19_HMG20B	38.26	24.49	21.6	23.18	29.38	24.21	19.13	5.75	21.07	40.36	27.83	27.09	18.73	39.28	46.42	18.92	20.46	26.2447	10.04	1.19674	-0.174771	-0.46262	-0.305249	0.31228	-0.20266	-0.708636	-2.0413	-0.515409	1.40591	0.157898	0.0841926	-0.748476	1.29834	2.00949	-0.729552	-0.576166
ENSG00000064989.13_CALCRL	2.42	0.1	2.36	13.89	0.85	0.21	11.56	4.08	8.87	3.54	11.48	0.4	1.74	1.42	0.59	2.59	3.61	4.10059	4.45711	-0.377057	-0.897574	-0.390519	2.19636	-0.729303	-0.872894	1.6736	-0.00461918	1.07007	-0.125774	1.65565	-0.830265	-0.529623	-0.601418	-0.787637	-0.338916	-0.110069
ENSG00000064995.18_TAF11	5.72	2.57	4.68	9.84	5.23	3.93	6.89	8.3	5.69	7.11	5.68	5.39	3.65	7.79	6.12	4.58	4.98	5.77353	1.80312	-0.0296871	-1.77666	-0.606466	2.25524	-0.301439	-1.02241	0.619189	1.40117	-0.046325	0.741199	-0.0518709	-0.212703	-1.1777	1.11832	0.192151	-0.661925	-0.440087
ENSG00000064999.15_ANKS1A	10.9	10.48	7.56	9.51	10.98	6.28	8.37	5.2	8.59	11.68	12.73	12.42	6.27	13.51	11.14	7.01	7.61	9.42588	2.53021	0.582608	0.416614	-0.737443	0.0332454	0.614226	-1.24333	-0.417311	-1.67017	-0.330361	0.890883	1.30587	1.18335	-1.24728	1.61414	0.677462	-0.954817	-0.717682
ENSG00000065000.18_AP3D1	36.64	26.47	21.57	14.52	36.78	23.02	16.56	23.22	21.12	42.72	15.13	44.77	26.13	51.91	33.9	38.16	16.49	28.7712	11.4622	0.686499	-0.200761	-0.628252	-1.24331	0.698713	-0.501749	-1.06534	-0.484301	-0.667511	1.21694	-1.1901	1.39578	-0.230424	2.0187	0.447454	0.819108	-1.07145
ENSG00000065029.15_ZNF76	11.25	10.34	4.52	18.34	14.02	6.56	18.32	17.32	12.76	8.5	24.56	8.82	7.93	9.75	9.99	4.3	8.23	11.5006	5.46012	-0.0458943	-0.212557	-1.27847	1.25261	0.46142	-0.904849	1.24895	1.0658	0.230656	-0.549546	2.39178	-0.490939	-0.653939	-0.320613	-0.276658	-1.31876	-0.598995
ENSG00000065054.14_SLC9A3R2	65.36	19.65	18.99	11.19	37.77	8.78	6.69	15.03	15.52	25.92	20.81	44.18	17.86	51.18	47.55	55.08	12.49	27.8853	18.3474	2.04251	-0.448854	-0.484827	-0.909956	0.538754	-1.04131	-1.15522	-0.700662	-0.673955	-0.107116	-0.38563	0.888123	-0.546416	1.26965	1.0718	1.48221	-0.839101
ENSG00000065057.9_NTHL1	4.35	1.95	2.55	7.31	3.51	2.23	4.8	4.89	4.55	4.17	7.88	3.42	1.3	5.62	6.31	1.14	5.52	4.20588	1.98322	0.0726684	-1.13748	-0.834945	1.56519	-0.350884	-0.996298	0.299572	0.344952	0.173514	-0.0180929	1.8526	-0.396265	-1.46523	0.71304	1.06096	-1.54591	0.662617
ENSG00000065060.17_UHRF1BP1	3.69	1.24	2.08	4.7	2.69	1.39	4	2.35	4.26	3.42	5.88	2.62	1.58	4.79	2.75	2.77	2.2	3.08294	1.3106	0.463193	-1.40619	-0.765256	1.23384	-0.299819	-1.29173	0.699727	-0.559243	0.89811	0.25718	2.13419	-0.35323	-1.14676	1.30251	-0.254038	-0.238778	-0.673695
ENSG00000065135.12_GNAI3	5.24	2.67	3.59	6.1	3.69	1.26	6.66	3.03	3.68	5.92	5.94	4.37	3.36	5.21	2.82	4.03	2.75	4.13647	1.49388	0.738699	-0.98165	-0.365805	1.31438	-0.298866	-1.9255	1.68924	-0.740667	-0.30556	1.19389	1.20728	0.156324	-0.519767	0.718617	-0.881241	-0.071271	-0.928098
ENSG00000065150.21_IPO5	23.17	13.92	10.95	37.91	19.01	6.5	32.95	29.36	25.86	19.6	26.85	14.56	18.56	22.97	10.9	11.44	19.75	20.2506	8.53382	0.342099	-0.741824	-1.08985	2.06934	-0.145373	-1.61131	1.48813	1.06745	0.657316	-0.0762365	0.773325	-0.666828	-0.198105	0.318663	-1.09571	-1.03243	-0.0586593
ENSG00000065154.12_OAT	98.82	32.12	28.34	41.45	52.79	16.06	20.8	23.79	37.18	49.95	31.7	50.64	42.41	79.47	42.13	15.44	17.16	40.0147	22.3749	2.62818	-0.352837	-0.521776	0.0641475	0.570965	-1.07061	-0.858761	-0.725129	-0.126691	0.444037	-0.371608	0.474875	0.107053	1.76337	0.0945386	-1.09831	-1.02144
ENSG00000065183.16_WDR3	3.25	2.76	1.46	7.09	3.42	2.13	4.89	4.29	4.58	4.59	6.97	3.35	3.5	7.73	3.78	2.31	2.85	4.05588	1.78665	-0.451057	-0.725313	-1.45293	1.69821	-0.355907	-1.07793	0.466861	0.131037	0.293352	0.298949	1.63105	-0.395087	-0.311131	2.05643	-0.154413	-0.977181	-0.67494
ENSG00000065243.20_PKN2	14.86	9.41	12.88	27.12	12.82	6.2	24.69	15.94	17.61	26.46	20.87	12.22	17.29	19.56	14.91	12.17	12.85	16.3447	5.85179	-0.253718	-1.18506	-0.592076	1.84137	-0.60233	-1.73361	1.42611	-0.0691594	0.216223	1.72858	0.773318	-0.704862	0.161539	0.549455	-0.245174	-0.713407	-0.597203
ENSG00000065268.10_WDR18	13.23	4.33	2.09	3.61	11.96	10.07	3.4	6.39	5.7	9.93	8.99	6.3	6.14	10.17	10.99	3.4	6.64	7.25529	3.37561	1.76996	-0.866597	-1.53018	-1.07989	1.39374	0.833836	-1.1421	-0.256337	-0.460745	0.792362	0.513894	-0.282999	-0.330398	0.863461	1.10638	-1.1421	-0.182276
ENSG00000065308.5_TRAM2	2.64	1.2	1.71	7.86	1.88	0.84	6.69	4.14	4.52	3.07	7.16	1.75	1.58	2.16	1.15	1.55	4.56	3.20353	2.24512	-0.251002	-0.892394	-0.665235	2.07404	-0.589515	-1.05274	1.55291	0.417114	0.586371	-0.0594755	1.76226	-0.647418	-0.723138	-0.4648	-0.914665	-0.7365	0.604187
ENSG00000065320.9_NTN1	13.16	6.59	3.87	8.48	11.43	5.45	4.37	3.63	10.51	8.1	9.58	5.38	5.38	13.51	6.88	4.54	4.69	7.38529	3.23164	1.78693	-0.246096	-1.08777	0.338746	1.2516	-0.598858	-0.933054	-1.16204	0.96691	0.221159	0.679131	-0.620519	-0.620519	1.89523	-0.156358	-0.880449	-0.834033
ENSG00000065325.13_GLP2R	2.72	0.22	2.43	12.82	0.24	0.35	10.01	4.95	7.85	2.75	11.79	0.49	1.73	2.17	0.3	1.6	7.51	4.11353	4.25815	-0.327262	-0.914372	-0.395367	2.04466	-0.909675	-0.883842	1.38475	0.19644	0.877488	-0.320217	1.80277	-0.850964	-0.559758	-0.456426	-0.895585	-0.590287	0.797641
ENSG00000065328.16_MCM10	6.16	0.43	3.76	16.99	0.76	1.75	19.06	18.87	7.17	3.5	16.15	1.71	1.7	5.67	0.62	3.93	8.42	6.86176	6.67399	-0.105149	-0.963706	-0.464754	1.51757	-0.914261	-0.765923	1.82773	1.79926	0.0461846	-0.503711	1.39171	-0.771917	-0.773415	-0.178569	-0.935238	-0.439282	0.233479
ENSG00000065357.20_DGKA	38.16	17.67	24.46	81.77	33.57	18.82	69.32	39.06	55.72	29.19	72.82	24.26	16.78	37.19	33.89	18	37.3	38.1165	20.2222	0.00215256	-1.01109	-0.675322	2.1587	-0.224826	-0.954224	1.54304	0.0466582	0.870507	-0.44142	1.71611	-0.685212	-1.0551	-0.0458146	-0.209002	-0.994774	-0.040375
ENSG00000065361.15_ERBB3	72.02	25.86	57.5	93.98	43.92	15.49	67.56	50.48	70.07	45.52	86.11	36.67	27.99	49.04	40.3	38.92	42.67	50.8294	21.277	0.99594	-1.17354	0.313512	2.02804	-0.324737	-1.66092	0.786324	-0.0164221	0.904292	-0.249538	1.65816	-0.665481	-1.07343	-0.0841009	-0.494874	-0.559733	-0.383486
ENSG00000065371.17_ROPN1	4.79	0.38	4.96	25	0.43	1.12	18.25	12.55	13.93	2.25	17.82	1.39	1.46	3.42	0.39	3.11	6.79	6.94353	7.63802	-0.281949	-0.859324	-0.259692	2.36403	-0.852778	-0.76244	1.48029	0.734022	0.914697	-0.614496	1.42399	-0.727091	-0.717926	-0.461315	-0.858015	-0.501901	-0.0201007
ENSG00000065413.20_ANKRD44	15.24	2.26	14.37	28.23	3.4	1.33	29.98	10.61	13.71	9.55	22.01	9.07	7.3	6.01	2.85	15.69	9.64	11.8382	8.53508	0.398563	-1.12222	0.29663	1.92052	-0.988653	-1.23118	2.12555	-0.143904	0.219303	-0.268098	1.19176	-0.324336	-0.531716	-0.682857	-1.05309	0.451286	-0.257553
ENSG00000065427.14_KARS1	35.11	13.68	27.99	37.02	27.88	13.31	21.93	31.56	23.16	42.98	38.73	31.88	28.42	40.98	24.49	42.6	22.6	29.6659	9.20746	0.591273	-1.73619	-0.182014	0.798713	-0.19396	-1.77637	-0.840176	0.205716	-0.706588	1.44601	0.984432	0.24047	-0.135312	1.2288	-0.56214	1.40474	-0.767409
ENSG00000065457.10_ADAT1	14.38	7.01	11.61	29.08	9.61	3.69	37.24	20.37	22.8	15.98	31.64	9.53	8.07	14.51	9.3	14.15	21.61	16.5047	9.38641	-0.22636	-1.01154	-0.521467	1.33973	-0.734541	-1.36524	2.20908	0.411797	0.670682	-0.0559006	1.61247	-0.743064	-0.898608	-0.21251	-0.767568	-0.250863	0.543903
ENSG00000065485.20_PDIA5	7.56	4.71	3.57	6.11	4.78	1.93	10.04	5.29	6.3	8.77	9.27	5.39	1.97	5.59	4.4	5.55	6.32	5.73824	2.26151	0.805553	-0.454668	-0.958757	0.164388	-0.423715	-1.68394	1.90217	-0.198202	0.248403	1.34059	1.56169	-0.153984	-1.66625	-0.0655471	-0.591745	-0.0832344	0.257246
ENSG00000065491.8_TBC1D22B	4.01	3.85	3.59	5.89	4.15	1.69	4.3	5.79	3.78	3.95	5	4.22	2.8	4.39	2.98	3.95	2.97	3.95941	1.0363	0.0488162	-0.105579	-0.356472	1.86296	0.183912	-2.18992	0.328658	1.76646	-0.173127	-0.00908208	1.00414	0.25146	-1.1188	0.415505	-0.945104	-0.00908208	-0.954754
ENSG00000065518.8_NDUFB4	29.17	13.43	12.54	8.01	19.43	16.09	8.34	2.44	8.36	20.39	12.2	15.77	17.01	26.85	17.6	5.83	7.91	14.1982	7.23409	2.06961	-0.106196	-0.229225	-0.855426	0.723209	0.261507	-0.809809	-1.62539	-0.807044	0.855914	-0.276225	0.217272	0.388682	1.74891	0.470241	-1.15678	-0.86925
ENSG00000065526.12_SPEN	14.24	10.71	10.71	19.5	14.37	5.53	17.73	19.74	19.81	16.77	26.7	12.98	10.77	16.36	10.29	11.94	10.87	14.6482	5.06901	-0.0805356	-0.776925	-0.776925	0.957143	-0.0548895	-1.79882	0.607962	1.00449	1.0183	0.418576	2.37754	-0.329105	-0.765088	0.337692	-0.859781	-0.534274	-0.74536
ENSG00000065534.18_MYLK	34.64	8.11	16.04	95.8	7.22	6.3	68.8	61.43	61.07	17.31	88.1	20.16	14.6	21.55	10.09	13.11	44.88	34.6594	29.6232	-0.00065529	-0.896238	-0.628542	2.06394	-0.926282	-0.957338	1.1525	0.903704	0.891551	-0.58567	1.80401	-0.489462	-0.677152	-0.442539	-0.829398	-0.727451	0.34502
ENSG00000065548.18_ZC3H15	25.18	14.31	14.37	7.3	21.27	7.35	14.93	25.84	12.09	24.95	9.29	27.06	13.3	34.26	20.83	31.76	17.82	18.9359	8.28397	0.753759	-0.558414	-0.551171	-1.40463	0.281763	-1.39859	-0.48357	0.833431	-0.826401	0.725995	-1.1644	0.980704	-0.680336	1.84985	0.228649	1.54806	-0.134704
ENSG00000065559.15_MAP2K4	13.38	9.2	11.72	15.14	15.23	8.35	16.44	15.45	10.52	16.24	14.19	14.07	10.63	19.35	10.41	12.2	11.49	13.1771	2.95252	0.068735	-1.34701	-0.493497	0.664837	0.695319	-1.6349	1.10514	0.769832	-0.899931	1.0374	0.343077	0.302434	-0.862674	2.09074	-0.937187	-0.330924	-0.571397
ENSG00000065600.12_PACC1	2.9	1.23	2.81	8.47	1.54	1.43	11.32	5.97	6.46	3.05	9.69	1.14	3.23	5.3	2.58	2.55	4.67	4.37294	3.08622	-0.477264	-1.01838	-0.506426	1.32753	-0.917933	-0.953576	2.251	0.517481	0.676252	-0.428661	1.72284	-1.04754	-0.370337	0.300387	-0.580951	-0.590672	0.0962534
ENSG00000065609.14_SNAP91	8.76	0.34	3.53	27.34	0.83	0.5	16.41	13.58	13.71	4.62	26.46	1.19	3.91	2.26	0.53	3.69	9.1	8.04471	8.72925	0.0819422	-0.882631	-0.517193	2.21042	-0.826497	-0.864301	0.958306	0.634108	0.649001	-0.392325	2.10961	-0.785257	-0.473661	-0.66268	-0.860865	-0.498863	0.120892
ENSG00000065613.15_SLK	38.27	19.81	31.53	9.29	36.35	25.92	11.79	18.02	10.07	50.2	10.71	34.45	25.88	44.1	57.31	22.57	8.13	26.7294	15.0955	0.764504	-0.458375	0.318014	-1.15527	0.637314	-0.0536193	-0.989659	-0.576953	-1.1036	1.5548	-1.0612	0.511449	-0.0562691	1.15071	2.02581	-0.275539	-1.23211
ENSG00000065615.14_CYB5R4	6.42	2	5.18	8.15	6.85	3.34	14.28	3.57	6.75	8.35	6.26	7.66	4.15	9.57	3.82	6.25	4.62	6.30706	2.89315	0.0390375	-1.48871	-0.389562	0.637002	0.187665	-1.02555	2.7558	-0.946049	0.1531	0.706131	-0.0162656	0.467637	-0.745575	1.12782	-0.859638	-0.0197221	-0.583122
ENSG00000065618.21_COL17A1	7.23	1.79	6.25	23.06	0.87	2.42	19.76	19.51	12.6	6.03	22.63	0.57	1.99	3.18	0.96	3.04	11.94	8.46059	8.14513	-0.151083	-0.818967	-0.2714	1.79241	-0.931918	-0.74162	1.38726	1.35657	0.508207	-0.29841	1.73962	-0.968749	-0.794412	-0.648313	-0.920868	-0.665501	0.427177
ENSG00000065621.15_GSTO2	5.79	0.82	4.89	14.59	0.56	1.27	17.63	5.39	8.73	3.22	15.94	1.38	2.56	3.99	0.68	3.66	7.45	5.79706	5.45364	-0.00129433	-0.912612	-0.166322	1.61231	-0.960286	-0.830098	2.16973	-0.0746398	0.537795	-0.472539	1.85985	-0.809928	-0.593559	-0.331349	-0.938283	-0.391859	0.303089
ENSG00000065665.21_SEC61A2	3.73	3.19	7.29	15.22	2.22	2.28	13.19	10.33	8.58	5.85	15.75	1.52	2.39	2.35	3.69	2.71	7.67	6.35059	4.76523	-0.549939	-0.66326	0.197139	1.86128	-0.866817	-0.854226	1.43527	0.835093	0.467849	-0.10505	1.9725	-1.01371	-0.831142	-0.839537	-0.558333	-0.763989	0.276883
ENSG00000065675.15_PRKCQ	1.66	0.18	2.32	9.22	0.67	0.36	7.81	3.57	6.44	2	9	1.18	1.22	0.91	0.58	2.48	3.32	3.11294	3.06648	-0.473813	-0.956451	-0.258583	1.99155	-0.796659	-0.897752	1.53174	0.14905	1.08498	-0.362937	1.91981	-0.630345	-0.6173	-0.718393	-0.826008	-0.206406	0.0675232
ENSG00000065717.15_TLE2	26.8	16.56	15.87	11.19	22.9	10.15	12.38	3.22	22.54	12.88	21.87	20.6	12.51	24.23	35	14.46	21.69	17.9324	7.57742	1.17027	-0.181111	-0.272171	-0.889795	0.655585	-1.02704	-0.732749	-1.9416	0.608076	-0.666764	0.519655	0.352052	-0.715593	0.831107	2.25243	-0.45825	0.4959
ENSG00000065802.12_ASB1	12.01	4.48	12	22.39	7.39	3.22	17.72	7.88	17.49	14.45	21.31	7.37	11	8.1	10.86	4.63	6.09	11.0818	5.85882	0.158434	-1.12681	0.156727	1.93012	-0.630121	-1.34187	1.13303	-0.546486	1.09378	0.5749	1.74578	-0.633534	-0.0139558	-0.508936	-0.0378514	-1.10121	-0.852008
ENSG00000065809.13_FAM107B	144.25	66.34	71.3	52.16	93.95	58.66	55.56	44.92	45.43	116.05	37.13	105.37	81.94	175.84	138.85	68.55	32.56	81.6976	41.5365	1.50596	-0.369738	-0.250325	-0.711124	0.294978	-0.554636	-0.629269	-0.885429	-0.87315	0.827039	-1.07297	0.569916	0.00583469	2.26649	1.37595	-0.316532	-1.183
ENSG00000065833.9_ME1	5.78	1.64	3.3	4.1	5.14	3.93	3.05	1.01	1.97	7.82	2.66	7.31	3.18	11.37	7.32	2.05	1.37	4.29412	2.81858	0.527173	-0.941649	-0.352701	-0.0688706	0.300109	-0.129185	-0.441398	-1.16517	-0.824569	1.25094	-0.579766	1.07	-0.395276	2.51044	1.07355	-0.796186	-1.03744
ENSG00000065882.16_TBC1D1	32.04	12.22	22.55	40.09	15.14	12.88	44.29	51.89	34.9	24.48	47.65	17.07	17.35	19.55	14.49	27.29	17.18	26.5329	12.9548	0.425099	-1.10484	-0.30745	1.04649	-0.879441	-1.05389	1.3707	1.95736	0.645868	-0.15847	1.63006	-0.730461	-0.708847	-0.539025	-0.929615	0.0584387	-0.72197
ENSG00000065883.16_CDK13	28.4	18.91	20.08	35.28	29.07	13.14	32.23	24.81	26.42	30.28	32.01	24.37	20.71	25.95	21.64	19.22	16.71	24.6606	6.11488	0.611526	-0.940425	-0.749089	1.73665	0.721095	-1.88402	1.23787	0.0244341	0.287726	0.918973	1.20189	-0.0475215	-0.646061	0.210865	-0.493973	-0.889729	-1.3002
ENSG00000065911.12_MTHFD2	6.76	3.4	6.93	14.14	3.16	1.85	18.46	6.28	9.88	7.35	16.25	8.43	1.8	12.33	3.74	15.17	7.62	8.44412	5.18954	-0.324522	-0.971978	-0.291763	1.09757	-1.01822	-1.27066	1.93001	-0.417015	0.276688	-0.210831	1.50416	-0.0027204	-1.28029	0.748791	-0.906461	1.29605	-0.158804
ENSG00000065923.10_SLC9A7	3.96	1.43	4.61	6.13	2.85	1.28	2.73	3.17	2.58	4.82	12.51	3.88	1.03	3.12	2.81	1.42	1.19	3.50118	2.72713	0.168244	-0.759472	0.406591	0.963954	-0.238778	-0.814475	-0.28278	-0.121438	-0.337783	0.483595	3.30341	0.138909	-0.906147	-0.139772	-0.253445	-0.763139	-0.847477
ENSG00000065970.9_FOXJ2	4.98	1.97	3.76	12.66	2.51	1.71	10.28	11.37	8.61	4.02	11.44	2.15	2.38	4.34	3.18	3.02	4.73	5.47706	3.78483	-0.131329	-0.926609	-0.453668	1.89782	-0.783934	-0.995304	1.269	1.55699	0.827762	-0.384973	1.57548	-0.87905	-0.818282	-0.300425	-0.606912	-0.649186	-0.197382
ENSG00000065978.19_YBX1	208.75	142.95	94.68	40.22	182.06	74.52	56.17	71.18	54.48	143.95	23.1	146.03	137.85	284.08	109.85	82.27	37.06	111.129	69.3853	1.40693	0.458607	-0.237073	-1.02197	1.02227	-0.527625	-0.79209	-0.575762	-0.816446	0.473019	-1.2687	0.502997	0.385104	2.49261	-0.0184392	-0.41593	-1.06751
ENSG00000065989.16_PDE4A	7	3.17	4.24	11.78	3.98	1.81	16.77	10.71	10.98	6.11	16.28	4.27	2.49	2.75	3.43	5.9	8.44	7.06529	4.71017	-0.0138624	-0.826997	-0.599829	1.00096	-0.655029	-1.11573	2.06037	0.773795	0.831118	-0.202815	1.95634	-0.59346	-0.971366	-0.916166	-0.771797	-0.2474	0.291859
ENSG00000066027.12_PPP2R5A	8.89	4.05	10	26.37	4.49	2.52	18.95	7.71	10.47	11.02	20.22	8.23	7.38	12.18	4.39	8.23	10.13	10.3076	6.27366	-0.225968	-0.997448	-0.0490379	2.56028	-0.927313	-1.24132	1.37756	-0.414056	0.0258785	0.113547	1.58	-0.33117	-0.466657	0.298447	-0.943253	-0.33117	-0.0283163
ENSG00000066032.18_CTNNA2	10.9	1.16	6.3	40.77	1.44	1.17	26.34	9.03	18	11.38	34.12	1.92	5.98	4.45	0.5	5.17	18.6	11.6018	12.1513	-0.0577522	-0.859312	-0.436312	2.40042	-0.836269	-0.858489	1.21289	-0.211645	0.526547	-0.0182503	1.85315	-0.796767	-0.462647	-0.588559	-0.913627	-0.529306	0.575924
ENSG00000066044.15_ELAVL1	17.24	9.06	8.28	11.76	10.67	6.04	12.2	12.04	9.91	14.83	21.33	14.44	9.64	13.92	6.95	6.43	8.22	11.3506	4.07439	1.44547	-0.562191	-0.753631	0.100484	-0.16704	-1.30341	0.208476	0.169206	-0.353571	0.85397	2.4493	0.75825	-0.419839	0.630624	-1.08006	-1.20769	-0.768357
ENSG00000066056.14_TIE1	10.01	0.56	4.47	22.34	0.53	0.43	25.4	16.91	18.79	9.45	38.67	0.61	3.95	3.5	0.41	5.5	10.44	10.1159	10.9456	-0.00967354	-0.873037	-0.515814	1.11681	-0.875777	-0.884914	1.39637	0.620719	0.792478	-0.0608358	2.60874	-0.868469	-0.563322	-0.604435	-0.886741	-0.421712	0.0296118
ENSG00000066084.13_DIP2B	6	2.07	4.73	12.28	3.75	2.22	14.57	9.34	7.93	6.82	14.31	4.02	3.8	5.83	3.91	6.72	5.07	6.66882	3.87973	-0.172389	-1.18535	-0.499731	1.44628	-0.752326	-1.14668	2.03653	0.688495	0.325068	0.0389657	1.96951	-0.682734	-0.739439	-0.216207	-0.711086	0.0131907	-0.412096
ENSG00000066117.15_SMARCD1	25.74	7.64	13.41	41.58	17.89	5.15	29.37	13.31	33.52	18.76	45.39	9.49	11.61	11.63	5.89	13.43	14.54	18.7265	12.188	0.575446	-0.909622	-0.436206	1.87509	-0.0686307	-1.11392	0.87328	-0.44441	1.21378	0.00275102	2.18769	-0.757834	-0.583892	-0.582251	-1.05321	-0.434565	-0.343491
ENSG00000066135.13_KDM4A	22.75	10.06	15.96	24.07	15.99	11.03	25.27	14.4	16.4	16.62	23.7	16.02	14.03	15.78	14.54	13.5	15.2	16.7835	4.48271	1.331	-1.49988	-0.183712	1.62546	-0.17702	-1.28349	1.89315	-0.531716	-0.0855574	-0.03648	1.54292	-0.170327	-0.614255	-0.223866	-0.500485	-0.732487	-0.353252
ENSG00000066136.20_NFYC	25.32	11.51	25.32	36.56	22.06	5.79	41.19	26.92	33.31	22.33	43.24	20.51	16.53	31.09	15.79	17.1	16.44	24.1771	10.3264	0.110681	-1.22667	0.110681	1.19915	-0.205014	-1.78059	1.64752	0.265624	0.884426	-0.178868	1.84604	-0.355115	-0.740534	0.669443	-0.812195	-0.685336	-0.74925
ENSG00000066185.13_ZMYND12	7.21	5.83	2.42	19.03	5.18	1.47	19.84	11.67	13.32	5	21.69	7.45	6.42	5.62	2.26	1.87	12.28	8.73882	6.49578	-0.235356	-0.447802	-0.972758	1.58429	-0.547867	-1.11901	1.70898	0.451243	0.705254	-0.575577	1.99378	-0.198409	-0.356974	-0.48013	-0.997389	-1.05743	0.54515
ENSG00000066230.12_SLC9A3	6.46	1.74	4.12	2.37	6.51	0.75	1.85	2.38	2.28	1.36	2.98	5.17	0.99	1.75	1.75	3.47	2.5	2.84882	1.75828	2.05381	-0.63063	0.722966	-0.272325	2.08225	-1.19368	-0.568069	-0.266638	-0.323511	-0.84675	0.074605	1.32014	-1.05718	-0.624942	-0.624942	0.353286	-0.198389
ENSG00000066248.15_NGEF	8.75	2.62	1.42	16.26	4.81	2.34	19.95	7.47	17.21	6.26	33.81	8.06	4.44	9.17	3.55	6.39	13.07	9.74	8.25761	-0.119889	-0.862235	-1.00756	0.789575	-0.597025	-0.896143	1.23644	-0.274898	0.90462	-0.421429	2.91489	-0.203449	-0.641832	-0.0690272	-0.749611	-0.405686	0.403264
ENSG00000066279.18_ASPM	1.53	0.16	1.19	3.37	0.49	0.36	3.08	1.36	1.9	0.78	2.76	0.25	0.64	1.19	0.24	0.53	1.32	1.24412	1.01048	0.282917	-1.07287	-0.0535562	2.10383	-0.746294	-0.874946	1.81684	0.11468	0.649078	-0.459303	1.50016	-0.983805	-0.59785	-0.0535562	-0.993701	-0.706709	0.0750951
ENSG00000066294.14_CD84	7.67	0.81	6.39	23.12	2.11	1.16	26.28	12.95	18.35	9.51	32.81	3.72	3.37	4.07	0.94	11.59	13.88	10.5135	9.66046	-0.294347	-1.00446	-0.426846	1.30496	-0.869889	-0.968228	1.63206	0.252211	0.81119	-0.10388	2.30801	-0.70323	-0.739461	-0.667	-0.991001	0.111431	0.348479
ENSG00000066322.15_ELOVL1	10.47	3.16	6.07	17.74	9.79	3.79	14.03	12.82	9.61	10.09	20.77	10.57	5.68	13.08	6.72	6.57	9.78	10.0435	4.69259	0.0908817	-1.46689	-0.846766	1.64013	-0.0540276	-1.33264	0.849524	0.591671	-0.0923859	0.00990297	2.28583	0.112192	-0.929876	0.647077	-0.70825	-0.740215	-0.0561586
ENSG00000066336.11_SPI1	15.82	2.01	28.4	17	2.73	1.27	66.61	17.67	24.99	21.07	17.18	18.45	10.59	23.05	2.83	42.54	15.09	19.2529	16.2007	-0.211901	-1.06433	0.56461	-0.139065	-1.01989	-1.11001	2.92315	-0.0977083	0.354125	0.112159	-0.127954	-0.0495622	-0.534727	0.234377	-1.01372	1.43741	-0.256961
ENSG00000066379.15_ZNRD1	6.07	4.23	5.58	4.53	4.46	2.99	4.79	6.65	5.55	6.5	7.27	3.07	3.3	5.67	2.68	3.96	4.31	4.80059	1.37901	0.920524	-0.413767	0.565197	-0.196219	-0.24698	-1.31296	-0.00767814	1.34112	0.543442	1.23234	1.79071	-1.25495	-1.08816	0.630461	-1.53776	-0.609559	-0.355754
ENSG00000066382.16_MPPED2	8.84	0.51	6.24	20.1	1.77	0.58	16.28	11.76	14.53	3.25	20.55	0.87	2.65	2.6	1.02	1.84	5.83	7.01294	7.02236	0.260177	-0.926034	-0.110069	1.86363	-0.746607	-0.916066	1.31965	0.675992	1.07045	-0.535852	1.92771	-0.874769	-0.621293	-0.628413	-0.853409	-0.736639	-0.168454
ENSG00000066405.13_CLDN18	2.82	1.06	1.23	9.71	1.19	0.63	6.96	2.77	7.36	2.2	8.51	2.06	1.16	1.48	1.09	1.55	5.1	3.34588	2.97171	-0.176963	-0.769215	-0.712009	2.14157	-0.72547	-0.913913	1.21618	-0.193788	1.35078	-0.385597	1.73776	-0.432708	-0.735565	-0.627882	-0.75912	-0.604327	0.590273
ENSG00000066422.5_ZBTB11	7.27	4.32	6.79	9.91	4.45	2.21	10.24	7.32	7.68	8.11	12.41	4.57	7.59	7.69	3.55	4.52	4.67	6.66471	2.68184	0.225701	-0.874289	0.0467194	1.2101	-0.825815	-1.66106	1.33315	0.244345	0.378581	0.538918	2.14229	-0.78107	0.345022	0.38231	-1.16141	-0.799714	-0.743782
ENSG00000066427.24_ATXN3	12.05	11.49	11.44	29.35	14.14	4.85	34.59	26.22	17.61	14.14	33.47	13.76	11.82	13.98	11.59	9.03	13.5	16.6488	8.72397	-0.527148	-0.591339	-0.59707	1.45589	-0.287578	-1.35246	2.05654	1.09711	0.110176	-0.287578	1.92816	-0.331136	-0.553512	-0.305918	-0.579876	-0.873321	-0.360939
ENSG00000066455.13_GOLGA5	13.81	8.33	6.64	6.5	11.4	6.14	4.49	7.06	8.93	14.24	4.43	11.37	7.25	10.93	9.66	7.71	2.9	8.34059	3.22216	1.69744	-0.00328607	-0.527779	-0.571228	0.94949	-0.682954	-1.19503	-0.397431	0.182924	1.83089	-1.21365	0.94018	-0.338465	0.803625	0.40948	-0.195703	-1.68849
ENSG00000066468.22_FGFR2	42.14	8.66	19.81	50.52	17.27	14.08	40.41	25.51	40.49	20.92	38.61	18.16	22.94	39.39	28.86	20.12	17.73	27.3894	12.1196	1.21709	-1.54539	-0.625387	1.90853	-0.834966	-1.09818	1.07435	-0.155073	1.08095	-0.533799	0.925825	-0.761531	-0.367127	0.990184	0.12134	-0.599808	-0.79701
ENSG00000066557.6_LRRC40	3.72	1.51	1.62	4.62	1.63	0.74	4.41	3.57	5.08	2.75	3.77	1.59	1.48	2.59	1.54	1.53	1.62	2.57471	1.34943	0.848727	-0.789006	-0.70749	1.51568	-0.70008	-1.35962	1.36006	0.737568	1.85656	0.129903	0.885779	-0.729722	-0.811238	0.0113338	-0.766775	-0.774185	-0.70749
ENSG00000066583.12_ISOC1	8.92	1.88	2.4	7.05	10.98	1.62	6.37	6.52	12.14	5.53	5.59	3.67	4.27	6.24	3.98	3.59	6.42	5.71588	2.94975	1.08624	-1.30041	-1.12412	0.452282	1.7846	-1.38855	0.221754	0.272606	2.17785	-0.0630164	-0.0426757	-0.693579	-0.490172	0.177682	-0.588485	-0.7207	0.238705
ENSG00000066629.17_EML1	18.06	19.85	12.55	35.38	22.61	8.64	20.31	21.03	22.72	23.5	27.12	21.17	12.5	21.06	17.8	13.25	18.54	19.77	6.1926	-0.276136	0.0129187	-1.16591	2.52075	0.458612	-1.79731	0.0872009	0.203469	0.476375	0.602332	1.1869	0.226076	-1.17398	0.208313	-0.318122	-1.05287	-0.198624
ENSG00000066651.20_TRMT11	17.33	6.49	18.7	45.91	11.05	3.05	43.52	12.84	32.06	17.38	44.78	10.53	11.24	14.05	8.11	11.27	28.95	19.8388	13.9193	-0.180241	-0.959015	-0.0818161	1.87302	-0.631413	-1.20615	1.70132	-0.502814	0.878002	-0.176648	1.79184	-0.668771	-0.617763	-0.415885	-0.84263	-0.615607	0.654571
ENSG00000066654.14_THUMPD1	15.33	10.94	8.57	23.71	12.6	6.53	16.34	12.14	15.86	15.48	17.38	13.91	10.17	14.31	11.14	8.7	6.66	12.9276	4.3592	0.5511	-0.455967	-0.999645	2.47347	-0.0751623	-1.46762	0.782794	-0.180686	0.672682	0.58551	1.02137	0.225352	-0.632605	0.317112	-0.410087	-0.969823	-1.4378
ENSG00000066697.14_MSANTD3	6.63	2.69	4.22	11.84	3.51	2.15	12.26	10.41	9.32	4.78	12.03	5.75	3.39	4.75	3.08	3.62	6.42	6.28529	3.52294	0.0978461	-1.02054	-0.586242	1.57672	-0.787778	-1.17382	1.69594	1.17081	0.861413	-0.427284	1.63066	-0.151945	-0.82184	-0.435799	-0.909835	-0.756554	0.0382368
ENSG00000066735.14_KIF26A	0.68	0.05	0.44	1.43	0.05	0.08	0.86	0.3	2.05	0.36	1.46	0.05	0.13	0.17	0.02	0.49	1.2	0.577647	0.615523	0.166286	-0.857233	-0.223626	1.38476	-0.857233	-0.808494	0.45872	-0.451075	2.39203	-0.353597	1.4335	-0.857233	-0.727262	-0.662277	-0.905972	-0.142394	1.0111
ENSG00000066739.12_ATG2B	10.24	5.18	4.64	21.29	6.76	3.92	30.85	14.93	12.83	11.22	23.53	7.73	6.74	7.91	7.48	7.68	5.14	11.0629	7.56153	-0.108833	-0.77801	-0.849424	1.35251	-0.569057	-0.944643	2.61681	0.511412	0.233691	0.0207708	1.64875	-0.440776	-0.571702	-0.416972	-0.473838	-0.447389	-0.7833
ENSG00000066777.9_ARFGEF1	30.32	17.89	21.57	14.19	25.83	14.98	20.1	11.34	12.2	23.51	15.18	19.05	17.23	34.81	23.31	17.01	6.31	19.1076	7.06864	1.58621	-0.172261	0.348349	-0.6957	0.951011	-0.583938	0.140388	-1.09889	-0.977225	0.622801	-0.555644	-0.00815533	-0.265631	2.22141	0.594507	-0.296754	-1.81048
ENSG00000066813.14_ACSM2B	10.68	0.96	5.08	47.54	1.1	2.25	36.15	20.12	25.42	9	52.91	2.71	6.72	5.42	0.84	6.99	16.5	14.7288	16.5097	-0.245239	-0.833982	-0.584432	1.98738	-0.825502	-0.755846	1.29749	0.326545	0.647568	-0.346997	2.31265	-0.727984	-0.485097	-0.563839	-0.841251	-0.468743	0.107281
ENSG00000066827.16_ZFAT	15.09	5.01	8.7	41.19	7.42	5.1	25.04	29.15	35.98	13.66	29.18	7.32	7.02	8.54	6.79	5.9	12.38	15.4982	11.8379	-0.0344854	-0.885985	-0.574276	2.17029	-0.682403	-0.878383	0.806033	1.15322	1.73018	-0.155283	1.15576	-0.69085	-0.716192	-0.587791	-0.735621	-0.810803	-0.26341
ENSG00000066855.16_MTFR1	16.64	9.92	12.05	14.64	13.41	6.33	19.08	17.79	12.03	11.97	14.44	14.04	4.7	13.87	12.32	5.42	15.2	12.5794	4.07317	0.996912	-0.65291	-0.129975	0.505893	0.203917	-1.53429	1.59595	1.27925	-0.134886	-0.149616	0.456791	0.358588	-1.93447	0.316851	-0.063688	-1.7577	0.643378
ENSG00000066923.17_STAG3	11.46	3.74	8.66	32.64	7.55	3.86	25.99	24.86	27.42	14.61	43.11	7.32	6.11	7.79	5.03	8.82	19.34	15.1947	11.669	-0.320054	-0.981635	-0.560006	1.49501	-0.655129	-0.971352	0.925126	0.828288	1.04767	-0.0501076	2.39226	-0.67484	-0.778533	-0.634562	-0.871086	-0.546294	0.35524
ENSG00000066926.11_FECH	20.35	4.69	15.08	22	12.57	7.81	19.77	14.94	16.57	15.39	17.11	7.11	10.47	16.74	8.18	6.77	12.86	13.4359	5.21049	1.32696	-1.67851	0.31554	1.64363	-0.166181	-1.07972	1.21565	0.288671	0.601502	0.375035	0.705139	-1.21407	-0.569214	0.634128	-1.00871	-1.27932	-0.110524
ENSG00000066933.16_MYO9A	22.76	9.91	17.61	43.24	14.54	6.65	45.89	35.69	30.32	19.4	47.1	7.49	16.57	14.89	11.56	16.81	25.55	22.7047	13.2364	0.00417743	-0.96663	-0.384901	1.55143	-0.616837	-1.21292	1.75163	0.981029	0.57533	-0.249668	1.84305	-1.14946	-0.463472	-0.590395	-0.841974	-0.445341	0.21496
ENSG00000067048.17_DDX3Y	0	0	16.15	0	0	0	28.22	0	13.6	42.39	0	0	28.68	38.35	0	20.4	21.54	12.3135	15.0725	-0.816955	-0.816955	0.254535	-0.816955	-0.816955	-0.816955	1.05533	-0.816955	0.0853524	1.99546	-0.816955	-0.816955	1.08585	1.72742	-0.816955	0.536506	0.612141
ENSG00000067057.17_PFKP	12.16	21.96	9.39	16.4	15.85	5.58	19.33	24.68	15.43	34.06	16.89	23.81	15.74	22.95	15.73	15.17	22.05	18.0694	6.56867	-0.899636	0.592295	-1.32133	-0.254148	-0.337878	-1.90136	0.191909	1.00638	-0.401818	2.43437	-0.179551	0.873935	-0.354625	0.74301	-0.356147	-0.4414	0.605996
ENSG00000067064.11_IDI1	8.4	8.81	10.38	17.25	10.69	3.07	18.81	13.26	9.67	18.24	10.65	10.5	10.6	16.46	9.79	7.01	8.44	11.2959	4.23577	-0.683673	-0.586879	-0.216226	1.40568	-0.14304	-1.942	1.77397	0.463698	-0.383846	1.6394	-0.152483	-0.187896	-0.164287	1.21917	-0.355516	-1.01183	-0.67423
ENSG00000067066.17_SP100	61.84	26.61	57.45	62.19	40.75	24.49	86.46	62.29	65.29	94.18	71.32	84.04	36.95	54.87	89.29	125.94	34.6	63.4447	26.8978	-0.0596594	-1.36943	-0.22287	-0.0466472	-0.843739	-1.44825	0.855658	-0.0429294	0.068604	1.14267	0.292786	0.765688	-0.985015	-0.318789	0.960871	2.32344	-1.07238
ENSG00000067082.15_KLF6	61.69	31.68	23.22	28.69	17.61	7.74	35.73	67.28	20.51	36.43	24.46	17.55	24.18	38.51	15.06	65.1	14.57	31.1771	18.0616	1.68938	0.0278459	-0.440551	-0.137699	-0.751154	-1.29762	0.252078	1.99888	-0.590593	0.290835	-0.371897	-0.754476	-0.387399	0.405996	-0.892338	1.87818	-0.919467
ENSG00000067113.17_PLPP1	8.75	5.84	3.56	8.68	5.59	1.03	9.19	2.19	1.96	7.95	3.83	4.41	2.03	11.12	2.81	2.24	2.16	4.90235	3.14443	1.22364	0.298193	-0.426899	1.20138	0.218687	-1.2315	1.36357	-0.86259	-0.935735	0.969221	-0.341033	-0.156579	-0.913474	1.97735	-0.665416	-0.846689	-0.872131
ENSG00000067141.17_NEO1	12.43	10.66	7.3	24.87	10.24	5.61	23.57	9.87	19.03	8.52	30.29	8.73	10.17	8	9.11	7.08	14.92	12.9647	7.17374	-0.0745366	-0.32127	-0.789645	1.65957	-0.379817	-1.02523	1.47835	-0.431394	0.845486	-0.61958	2.4151	-0.590307	-0.389575	-0.692067	-0.537336	-0.820313	0.272563
ENSG00000067167.8_TRAM1	37.13	30.63	13.55	7	35.37	15.86	9.89	6.77	14.54	32.82	15.56	22	18.79	44.22	17.92	28.65	8.16	21.1094	11.5975	1.38139	0.82092	-0.651816	-1.21659	1.22963	-0.452634	-0.967402	-1.23643	-0.566452	1.00975	-0.478502	0.0767916	-0.199993	1.99273	-0.275009	0.650193	-1.11657
ENSG00000067177.15_PHKA1	2.88	1.71	1.11	6.8	1.31	0.95	3.08	2.01	2.13	2.24	4.93	2.21	1.28	2.91	1.96	1.51	1.61	2.39	1.48521	0.329919	-0.457846	-0.861828	2.96927	-0.727168	-0.969557	0.464579	-0.255855	-0.175059	-0.100996	1.71019	-0.121195	-0.747367	0.350118	-0.28952	-0.592507	-0.525177
ENSG00000067182.8_TNFRSF1A	26.18	17.37	35.74	24.97	15.45	8.75	49.82	30.19	25.81	32.64	28.62	32.67	13.8	31.84	11.28	26.67	17.72	25.2659	10.3658	0.0881859	-0.761724	1.01045	-0.0285441	-0.946948	-1.5933	2.36876	0.475035	0.0524916	0.711389	0.323575	0.714283	-1.10613	0.634212	-1.34923	0.135457	-0.727959
ENSG00000067191.16_CACNB1	12.91	5.26	8.19	22.9	7.87	6.02	24.64	16.91	21.66	12.57	20.52	3.01	3.85	6.19	12.22	6.44	9.87	11.8253	7.06438	0.153546	-0.929352	-0.514595	1.56768	-0.559893	-0.82177	1.81399	0.719767	1.39216	0.105417	1.23078	-1.24785	-1.12895	-0.797706	0.0558727	-0.762317	-0.276782
ENSG00000067208.14_EVI5	24.64	36.61	14.11	14.87	43.41	28.32	8.6	13.15	15.46	45.55	11.56	40.9	26.12	33.56	39.05	20.97	18.67	25.6206	12.2063	-0.0803344	0.900304	-0.943001	-0.880738	1.45739	0.221148	-1.39441	-1.02165	-0.832403	1.63271	-1.15191	1.25176	0.0409141	0.650434	1.1002	-0.380998	-0.569425
ENSG00000067221.14_STOML1	5.78	1.52	5	23.45	2.15	3.39	19.42	16.45	12.98	5.45	21.84	1.98	3.33	3.78	1.25	4.53	8.75	8.29706	7.5303	-0.334257	-0.899972	-0.437839	2.01226	-0.81631	-0.651642	1.47709	1.08268	0.62188	-0.37808	1.79846	-0.838885	-0.65961	-0.599851	-0.935827	-0.500253	0.0601492
ENSG00000067225.18_PKM	218.94	95.3	142.26	89.11	197.34	102.19	118.76	81.25	102.28	252.8	121.15	116.24	129.54	301.92	158.43	110.52	72.35	141.787	64.5027	1.19612	-0.720699	0.00733211	-0.816664	0.861249	-0.613882	-0.356994	-0.938519	-0.612487	1.72106	-0.319941	-0.396062	-0.189869	2.48258	0.258019	-0.48474	-1.0765
ENSG00000067248.10_DHX29	9.33	4.44	7.1	9.42	8.57	2.07	4.65	6.47	6.39	5.9	8.48	6.27	4.5	9.52	6.1	3.84	5.58	6.39	2.14788	1.36879	-0.907872	0.330559	1.41069	1.01495	-2.01129	-0.810101	0.037246	0	-0.228132	0.973053	-0.055869	-0.879938	1.45725	-0.135017	-1.18722	-0.377116
ENSG00000067334.14_DNTTIP2	28.15	14.84	17.47	21.73	20.7	8.26	29.33	18.48	22.6	36.31	23.59	21.89	20.56	29.25	16.67	21.73	14.97	21.5606	6.62953	0.993948	-1.01373	-0.617025	0.0255541	-0.129811	-2.00626	1.17194	-0.464676	0.156785	2.2248	0.306117	0.0496885	-0.150929	1.15987	-0.737697	0.0255541	-0.994125
ENSG00000067365.15_METTL22	24.52	5.46	13.64	88.93	11.73	6.45	73.68	52.12	50.65	23.91	103.79	8.47	12.32	15.33	10.48	15.43	49.28	33.3053	30.961	-0.283753	-0.899365	-0.635162	1.7966	-0.696853	-0.86739	1.30405	0.60769	0.560211	-0.303455	2.27656	-0.802146	-0.677797	-0.580578	-0.737226	-0.577348	0.515961
ENSG00000067369.13_TP53BP1	26.54	32.25	16.15	43.21	29.39	10.86	38.3	29.6	32.43	38.26	49.68	45.84	26.88	37.88	30.86	33.72	27.85	32.3353	9.7781	-0.592681	-0.00872297	-1.65526	1.11215	-0.301213	-2.19626	0.610006	-0.279737	0.00968551	0.605916	1.77383	1.38112	-0.557909	0.567053	-0.150877	0.141613	-0.458708
ENSG00000067445.21_TRO	12.06	1.21	7.39	39.56	2.89	1.61	21.15	17.13	8.62	5.26	46.16	1.98	3.48	2.2	1.62	3.38	13.68	11.14	13.3775	0.0687724	-0.742293	-0.280322	2.12447	-0.616709	-0.712392	0.748274	0.447768	-0.188377	-0.439545	2.61784	-0.684734	-0.572605	-0.668288	-0.711645	-0.58008	0.189872
ENSG00000067533.6_RRP15	4.11	3.84	3.22	3.73	6.03	2.94	2.8	1.98	1.52	4.54	3.15	5.05	2.33	4.79	3.93	0.93	1.72	3.33	1.37297	0.568111	0.371457	-0.0801182	0.291339	1.96654	-0.284055	-0.386024	-0.983269	-1.31831	0.8813	-0.131103	1.25276	-0.728347	1.06339	0.437008	-1.74803	-1.17264
ENSG00000067560.12_RHOA	97.24	49.88	50.39	28.63	85.43	42.96	42.07	30.15	34.1	85.12	20.02	78.32	52.77	111.67	67.16	55.63	24.94	56.2635	27.0825	1.51303	-0.235707	-0.216876	-1.02035	1.07695	-0.491223	-0.524086	-0.964223	-0.818372	1.0655	-1.33827	0.814419	-0.128996	2.04584	0.402344	-0.0233926	-1.1566
ENSG00000067596.12_DHX8	18.61	5.49	15.03	35.51	8.93	4.94	41.49	18.83	23.58	20.32	40.4	10.56	8.46	17.48	11.46	14.81	18.65	18.5029	11.2126	0.00954804	-1.16056	-0.309734	1.51677	-0.853763	-1.20961	2.0501	0.0291687	0.452798	0.162054	1.95289	-0.708391	-0.89568	-0.091231	-0.628125	-0.329355	0.0131154
ENSG00000067601.8_PMS2P4	4.71	4.24	1.27	1.47	2.66	3.88	1.68	4.11	2.22	3.39	3.23	2.07	2.21	2.68	3.66	1.89	0.43	2.69412	1.19234	1.69069	1.29651	-1.19439	-1.02665	-0.028614	0.994584	-0.850527	1.18748	-0.397636	0.583627	0.449437	-0.523439	-0.406023	-0.0118403	0.810073	-0.674403	-1.89889
ENSG00000067606.17_PRKCZ	29.04	11.16	9.35	20.77	14.38	8.83	30.12	20.8	24.81	26.58	35.73	11.35	9.93	13.4	11.56	12.52	26.14	18.6159	8.65758	1.20405	-0.861197	-1.07026	0.248813	-0.489269	-1.13033	1.32879	0.252278	0.715456	0.919901	1.97678	-0.839251	-1.00327	-0.602464	-0.814995	-0.704109	0.869079
ENSG00000067646.12_ZFY	0	0	5.51	0	0	0	6.54	0	8.2	7.31	0	0.28	6.39	8.62	0	5.53	2.24	2.97765	3.48113	-0.855367	-0.855367	0.727451	-0.855367	-0.855367	-0.855367	1.02333	-0.855367	1.50019	1.24452	-0.855367	-0.774933	0.980242	1.62084	-0.855367	0.733196	-0.211898
ENSG00000067704.10_IARS2	16.71	9.54	4.94	14.23	17.36	5.26	10.13	8.46	6.59	16.09	16.92	13.82	12.02	14.69	11.05	7.36	5.21	11.1988	4.41314	1.24881	-0.375882	-1.41822	0.686852	1.3961	-1.34571	-0.242191	-0.620606	-1.04434	1.10832	1.29639	0.593948	0.186075	0.791086	-0.0337228	-0.869861	-1.35704
ENSG00000067715.14_SYT1	13.42	0.62	3.8	33.04	1.24	1.12	33.05	21.75	32.27	5.35	28.63	3.06	6.64	5.48	0.62	5.64	21.22	12.7618	12.6038	0.0522253	-0.963345	-0.711039	1.6089	-0.914154	-0.923675	1.6097	0.71314	1.54781	-0.58806	1.25901	-0.769752	-0.48571	-0.577746	-0.963345	-0.565051	0.671089
ENSG00000067798.16_NAV3	9.72	1.04	3.24	25.99	3.07	0.48	33.57	11.35	21.79	6.88	30.59	2.03	5.83	4.76	1.07	5.93	14.16	10.6765	10.7954	-0.0885998	-0.892646	-0.688856	1.41852	-0.704603	-0.94452	2.12067	0.0623904	1.02947	-0.351675	1.84463	-0.80094	-0.448939	-0.548055	-0.889867	-0.439675	0.322686
ENSG00000067829.19_IDH3G	11.9	8.13	5.05	5.05	14.38	4.39	5.72	14.77	4.85	11.58	10.36	12.26	6.21	13.4	10.82	6.68	4.86	8.84765	3.73798	0.816579	-0.191988	-1.01596	-1.01596	1.48004	-1.19253	-0.836722	1.58437	-1.06947	0.730971	0.404591	0.912887	-0.705635	1.21787	0.527652	-0.579898	-1.06679
ENSG00000067836.12_ROGDI	30.48	16.85	12.42	11.56	22.14	10.62	13.34	10.48	16.71	20.22	7.6	20.88	12.37	20.99	16.18	4.51	15.47	15.46	6.25126	2.40271	0.222355	-0.486302	-0.623874	1.06858	-0.774243	-0.339131	-0.796639	0.19996	0.761446	-1.25735	0.867025	-0.4943	0.884621	0.115177	-1.75165	0.00159968
ENSG00000067840.12_PDZD4	3.57	0.55	1.99	9.75	0.99	0.16	7.15	9.61	4.99	1.81	10.55	0.51	0.62	1.53	0.22	2.29	4.91	3.6	3.60637	-0.0083186	-0.845725	-0.446432	1.70531	-0.723719	-0.953867	0.984368	1.66649	0.385429	-0.496343	1.92714	-0.856816	-0.826315	-0.573984	-0.937229	-0.363246	0.363246
ENSG00000067842.17_ATP2B3	3.14	0.52	1.06	15.33	0.67	0.73	8.75	3.54	6.73	2.15	15.82	0.82	0.95	1.56	0.34	1.66	3.8	3.97471	4.93251	-0.169225	-0.700395	-0.590917	2.30213	-0.669984	-0.65782	0.968126	-0.0881307	0.558598	-0.369934	2.40147	-0.639574	-0.613218	-0.489549	-0.736887	-0.469275	-0.0354192
ENSG00000067900.8_ROCK1	19.16	10.44	10.51	18.23	16.07	5.09	23.88	11.67	12.44	18.45	13.87	14.26	11.03	21.81	12.95	10.94	10.09	14.17	4.83147	1.03281	-0.772022	-0.757534	0.840325	0.393255	-1.87935	2.00974	-0.517441	-0.358069	0.88586	-0.062093	0.0186279	-0.649906	1.5813	-0.252511	-0.668534	-0.844464
ENSG00000067955.15_CBFB	21.35	25.13	16.13	9.82	27.64	17.83	12.45	23.16	21.22	23.42	12.57	23.77	18.72	33.14	30.26	19.17	13.65	20.5547	6.49406	0.122465	0.704536	-0.681347	-1.65301	1.09104	-0.419569	-1.24802	0.401181	0.102447	0.441218	-1.22954	0.495113	-0.282521	1.93797	1.49449	-0.213227	-1.06323
ENSG00000067992.15_PDK3	3.24	1.27	2.68	9.48	3.01	1.28	5.15	4.6	2.74	2.19	7.83	1.17	2.47	3.25	1.62	1.55	2.6	3.30176	2.31366	-0.0266957	-0.878162	-0.268737	2.67033	-0.126105	-0.87384	0.798838	0.561119	-0.242804	-0.480523	1.95718	-0.921384	-0.359502	-0.0223736	-0.726886	-0.757141	-0.303314
ENSG00000068001.14_HYAL2	4.3	2.21	3.38	11.76	3.71	0.9	3.99	1.66	4.32	3.55	9.34	3.43	2.82	4.32	2.77	3.58	3.85	4.11118	2.63638	0.0716223	-0.721132	-0.277341	2.90126	-0.15217	-1.21803	-0.0459632	-0.929752	0.0792085	-0.212859	1.98334	-0.258376	-0.489754	0.0792085	-0.508719	-0.20148	-0.0990664
ENSG00000068024.16_HDAC4	15.74	8.89	11.93	25.08	14.34	11.76	30.46	24.03	20.55	19.36	32.55	13.25	5.22	16.47	19.29	17.34	18.73	17.9406	7.20189	-0.305557	-1.2567	-0.834585	0.991325	-0.49995	-0.85819	1.73835	0.84553	0.362323	0.197089	2.02855	-0.6513	-1.76628	-0.204195	0.187369	-0.0833931	0.109612
ENSG00000068028.17_RASSF1	4.68	1.39	3.71	13.73	1.85	0.67	8.24	8.36	6.83	3.6	14.75	4.52	2.66	4.63	2.88	4.77	5.83	5.47647	3.94542	-0.201872	-1.03575	-0.447727	2.09193	-0.91916	-1.21824	0.70044	0.730855	0.343064	-0.475608	2.35046	-0.242426	-0.713859	-0.214545	-0.658098	-0.179061	0.0896051
ENSG00000068078.18_FGFR3	13.26	20.79	5.54	9.48	26.32	27.58	6.74	2.41	7.29	9.32	7.34	4.1	9.62	14.62	18.94	3.01	12.49	11.6971	7.69762	0.203042	1.18127	-0.799866	-0.288019	1.89967	2.06336	-0.643973	-1.20649	-0.572523	-0.308805	-0.566027	-0.986937	-0.269831	0.37972	0.940933	-1.12854	0.103011
ENSG00000068079.7_IFI35	11.45	7.34	17.24	19.36	9.59	6.21	22.05	51.72	26.97	32.4	46.07	24.36	8.81	15.22	19.51	65.83	14	23.4194	16.8397	-0.710785	-0.95485	-0.366955	-0.241062	-0.821238	-1.02195	-0.0813204	1.68059	0.210846	0.533298	1.34507	0.0558553	-0.867557	-0.486909	-0.232154	2.51849	-0.559357
ENSG00000068097.15_HEATR6	8.24	2.61	1.85	16.28	7.07	1.74	13.29	2.57	11.72	9.12	11.36	6.85	2.2	6.28	3.73	5.1	7.93	6.93765	4.36447	0.298399	-0.991564	-1.1657	2.14055	0.0303251	-1.1909	1.45547	-1.00073	1.09575	0.500027	1.01326	-0.020082	-1.0855	-0.150682	-0.734946	-0.421047	0.227371
ENSG00000068120.15_COASY	19.28	7.92	6.59	17.92	10.91	4.92	24.26	13.57	20.04	13.35	30.94	13.75	5.38	13.3	9.38	7.78	15.8	13.8288	7.04479	0.773788	-0.838751	-1.02754	0.580738	-0.414324	-1.2646	1.48069	-0.0367397	0.881669	-0.0679684	2.42891	-0.0111889	-1.1993	-0.0750659	-0.631505	-0.858623	0.279806
ENSG00000068137.15_PLEKHH3	9.72	3.53	7.92	7.04	6.78	6.76	7.56	9.49	8.29	5.88	13.64	3.69	4.18	7.11	6.82	2.62	5.54	6.85706	2.66736	1.07332	-1.24732	0.3985	0.0685852	-0.0288896	-0.0363876	0.263535	0.987097	0.537214	-0.366302	2.54294	-1.18734	-1.00364	0.0948284	-0.0138935	-1.58849	-0.493769
ENSG00000068305.17_MEF2A	22.47	11.82	17.08	17.43	21.53	11.99	15.61	12.38	10.98	32.8	14.18	21.81	15.14	25.52	28.47	17.49	9.77	18.0276	6.54304	0.678943	-0.948741	-0.144833	-0.0913409	0.535279	-0.922759	-0.369499	-0.863153	-1.07712	2.25772	-0.588052	0.578073	-0.441331	1.14509	1.59595	-0.0821708	-1.26205
ENSG00000068308.13_OTUD5	23.17	13.07	11.79	9.47	14.53	8.04	11.88	14.76	8.45	21.05	14.29	18.96	10.9	16.8	17.86	19.59	5.6	14.13	4.93897	1.83034	-0.21462	-0.473783	-0.943517	0.0809886	-1.23305	-0.455561	0.127557	-1.15004	1.4011	0.0323954	0.977937	-0.653983	0.540599	0.755219	1.10549	-1.72708
ENSG00000068323.17_TFE3	7.92	4.06	10.83	26.65	5.34	2.07	18.44	18.26	9.09	6.62	26	5.65	5.61	7.74	3.42	6.73	10.87	10.3118	7.52592	-0.317804	-0.830698	0.0688601	2.17093	-0.660619	-1.09512	1.08003	1.05611	-0.162341	-0.49054	2.08456	-0.619428	-0.624743	-0.341721	-0.915737	-0.475924	0.074175
ENSG00000068354.16_TBC1D25	8.16	2	2.6	19.34	4.4	2.45	9.41	12.33	5.89	4.3	20.84	5.31	7.92	4.56	3.95	3.14	3.19	7.04647	5.63508	0.197607	-0.895546	-0.78907	2.18161	-0.469642	-0.815689	0.419431	0.937614	-0.205227	-0.487388	2.4478	-0.308154	0.155016	-0.441249	-0.549499	-0.693241	-0.684368
ENSG00000068366.20_ACSL4	6.72	2.62	5.39	6.92	11.15	2.18	21.19	8.4	4.89	6.12	6.67	5.02	3.25	14.02	7.27	9.64	3.49	7.34941	4.7138	-0.133525	-1.00331	-0.415676	-0.0910968	0.806269	-1.09666	2.93619	0.222875	-0.521748	-0.260811	-0.144133	-0.494169	-0.869662	1.41512	-0.0168467	0.485933	-0.818748
ENSG00000068383.19_INPP5A	4.27	2.35	2.55	5.6	1.5	1.92	4.62	2.72	6.36	1.87	5.35	2.18	3.02	3.6	2.19	2.2	3.59	3.28765	1.46792	0.669215	-0.63876	-0.502513	1.57526	-1.21781	-0.931692	0.907648	-0.386702	2.093	-0.965754	1.40495	-0.75457	-0.182331	0.212786	-0.747758	-0.740946	0.205974
ENSG00000068394.11_GPKOW	5.91	6.17	2.55	7.14	6.92	3.1	3.86	3.65	3.33	10.46	8.21	9.55	5.39	11.64	7.41	7.18	2.57	6.17882	2.78263	-0.0966078	-0.00317094	-1.3041	0.345421	0.266359	-1.10645	-0.833322	-0.90879	-1.02379	1.53854	0.729949	1.21151	-0.283482	1.9626	0.442451	0.359795	-1.29691
ENSG00000068400.13_GRIPAP1	36.38	27.35	13.41	49.04	36.73	18.76	36.27	46.23	22.77	49.05	70.61	50.15	27.68	35.73	53.54	47.61	23.84	37.95	14.7821	-0.10621	-0.717084	-1.66012	0.750232	-0.0825323	-1.29819	-0.113651	0.560137	-1.02692	0.750908	2.20943	0.825323	-0.694759	-0.150182	1.05465	0.653493	-0.954533
ENSG00000068438.15_FTSJ1	19.42	7.79	5.94	24.17	8.54	7.3	14.64	15.86	9.92	9.81	27.63	9.61	8.34	15.04	11.37	9.93	8.8	12.5947	6.14523	1.11067	-0.781859	-1.08291	1.88362	-0.659813	-0.861596	0.332826	0.531354	-0.435249	-0.453149	2.44666	-0.485695	-0.692359	0.397917	-0.199294	-0.433622	-0.617504
ENSG00000068489.12_PRR11	4.06	0.16	2.6	8.28	0.72	0.66	10.29	3.65	8.23	3.24	18.55	1.1	2.06	4.95	0.53	0.93	5.21	4.42471	4.74171	-0.0769144	-0.899403	-0.38482	0.81306	-0.781302	-0.793956	1.23696	-0.163381	0.802515	-0.249848	2.97895	-0.701162	-0.498703	0.110782	-0.821372	-0.737014	0.165614
ENSG00000068615.18_REEP1	10.37	1.51	3.69	30.97	1.5	1.02	29.68	15.54	18.71	7.71	29.84	2.06	6.27	3.1	3.56	5.27	17.77	11.0924	10.6826	-0.0676195	-0.897004	-0.692934	1.86075	-0.89794	-0.942873	1.73999	0.416344	0.713088	-0.316622	1.75497	-0.845519	-0.451421	-0.748164	-0.705104	-0.545031	0.625095
ENSG00000068650.18_ATP11A	13.3	6.43	10.4	30.24	7.87	3.96	38.82	16.84	34.04	16.76	43.79	10.76	10.42	21.87	11.45	11.15	18.1	18.0118	11.8235	-0.398509	-0.979556	-0.643784	1.03423	-0.857765	-1.18846	1.75991	-0.0991049	1.35563	-0.105871	2.18026	-0.613336	-0.642092	0.32632	-0.554977	-0.580351	0.00746272
ENSG00000068654.16_POLR1A	17.86	3.88	9.63	28.61	6.94	7.43	28.8	17.45	21.97	10.7	34.02	9.98	11.44	11.6	8.8	9.41	13.02	14.7965	8.71702	0.351442	-1.25232	-0.592688	1.58466	-0.901279	-0.845067	1.60646	0.304408	0.822933	-0.469939	2.20529	-0.552536	-0.385048	-0.366693	-0.687904	-0.617926	-0.203793
ENSG00000068697.7_LAPTM4A	27.49	20.21	13.93	11.72	22.5	7.09	7.97	2.56	7.03	19.85	10.21	21.67	12.64	25.02	15.77	11.39	8.39	14.4376	7.20428	1.81175	0.801239	-0.0704646	-0.377226	1.11911	-1.0199	-0.89775	-1.64869	-1.02823	0.751269	-0.586824	1.0039	-0.249525	1.4689	0.184939	-0.423033	-0.839451
ENSG00000068724.17_TTC7A	8.99	7	5.69	17.14	8.39	5.82	6.65	5.82	7.07	15.93	11.1	9.28	4.48	10.52	6.45	10.23	6.87	8.67235	3.50929	0.0905161	-0.476551	-0.849846	2.41293	-0.0804588	-0.812801	-0.576286	-0.812801	-0.456604	2.06813	0.691778	0.173154	-1.19465	0.526502	-0.633278	0.443864	-0.513595
ENSG00000068745.15_IP6K2	35.22	18.08	30.68	51.9	27.62	11.68	47.12	36.36	36.6	28.97	52.31	24.56	23.68	38.03	23.22	17.76	27.08	31.2276	11.6708	0.342082	-1.12655	-0.0469247	1.7713	-0.309119	-1.67493	1.36172	0.439762	0.460326	-0.193445	1.80643	-0.571313	-0.646715	0.582855	-0.686129	-1.15397	-0.355388
ENSG00000068781.21_STON1-GTF2A1L	3.02	0.49	2.98	12.64	0.4	1.39	15.48	11.15	9.12	3.19	11.85	0.19	3.08	0.52	0.27	2.09	5.02	4.87529	5.08182	-0.365085	-0.862938	-0.372956	1.52794	-0.880648	-0.685836	2.08679	1.23474	0.835273	-0.331632	1.37248	-0.921972	-0.353278	-0.857034	-0.906229	-0.54809	0.0284752
ENSG00000068784.13_SRBD1	5.36	3.44	9.35	19.46	3.36	2.18	12.77	9.32	15.02	5.04	17.44	3.92	3.16	5.05	2.35	3.35	10.89	7.73294	5.57578	-0.42558	-0.769926	0.290015	2.10321	-0.784274	-0.995904	0.903382	0.284634	1.30691	-0.482971	1.74093	-0.68384	-0.820144	-0.481178	-0.965415	-0.786068	0.566209
ENSG00000068796.17_KIF2A	33.13	27.81	19.15	11.55	33.94	23.44	10.5	14.2	9.86	41.72	9.01	35.88	26.38	37.14	29.16	17	10.94	22.9888	11.0134	0.920806	0.437757	-0.34856	-1.03863	0.994353	0.0409663	-1.13397	-0.798014	-1.19208	1.70077	-1.26926	1.1705	0.307915	1.28491	0.560335	-0.543778	-1.09402
ENSG00000068831.19_RASGRP2	5	0.3	8.08	15.38	0.65	1.02	12.38	4.37	11.85	3.91	17.24	0.99	3.65	6.89	0.33	4.4	8.55	6.17588	5.35965	-0.219395	-1.09632	0.355269	1.7173	-1.03102	-0.961981	1.15756	-0.33694	1.05867	-0.422767	2.06434	-0.967579	-0.471278	0.13324	-1.09072	-0.331343	0.442961
ENSG00000068878.15_PSME4	12.86	9.57	7	19.34	9.44	7.02	15.96	11.58	21.17	14.37	14.97	10.05	9.29	14.45	12.54	7.34	7.23	12.0106	4.28052	0.198436	-0.570161	-1.17056	1.71227	-0.600531	-1.16588	0.922647	-0.100592	2.13979	0.551197	0.691367	-0.458025	-0.635574	0.569886	0.123679	-1.09113	-1.11682
ENSG00000068885.15_IFT80	43.21	27.61	29.09	44.2	35.86	13.67	39.54	34.53	28.47	42.29	37.57	35.63	37.26	38.66	32.7	11.25	25.32	32.7565	9.41044	1.11084	-0.546889	-0.389617	1.21605	0.329796	-2.02822	0.720851	0.188464	-0.455502	1.01308	0.51151	0.305355	0.478567	0.627338	-0.00600084	-2.28538	-0.790236
ENSG00000068903.20_SIRT2	12.41	9.08	8.86	17.03	13.92	5.38	21.34	7.01	12	11.36	24.47	12.02	8.61	10.69	8.01	6.67	11.03	11.7582	5.10451	0.127684	-0.52468	-0.567779	1.03277	0.423501	-1.24953	1.87712	-0.930203	0.0473629	-0.0780163	2.4903	0.051281	-0.616755	-0.209273	-0.734298	-0.996811	-0.142665
ENSG00000068912.14_ERLEC1	19.25	14.64	6.54	6.67	20.39	5.98	7.84	2.25	7.71	20.2	4.58	24.14	13.93	20.39	15.29	12.67	5.45	12.2306	6.85667	1.02374	0.351397	-0.829935	-0.810976	1.19	-0.911608	-0.640339	-1.4556	-0.659298	1.16229	-1.11579	1.73691	0.247848	1.19	0.446195	0.0640853	-0.988905
ENSG00000068971.14_PPP2R5B	4.26	1.29	2.76	11.98	2.82	0.67	17.38	6.65	5.28	2.43	19.3	0.83	2.67	4.93	2.67	5.74	9.84	5.97059	5.56171	-0.307565	-0.841574	-0.577267	1.0805	-0.566479	-0.953051	2.05142	0.122159	-0.124168	-0.636601	2.39664	-0.924283	-0.593449	-0.187099	-0.593449	-0.04146	0.695724
ENSG00000068976.14_PYGM	4.49	0.54	1.83	10.81	0.55	0.68	9.43	6.83	5.69	2.17	11.55	0.36	1.19	1.96	0.17	2.58	4.78	3.85941	3.78474	0.166613	-0.877052	-0.536209	1.83648	-0.87441	-0.840061	1.47186	0.784886	0.483676	-0.446375	2.032	-0.924611	-0.705309	-0.501861	-0.974813	-0.338045	0.243237
ENSG00000068985.5_PAGE1	0.27	0	0	3.05	0.15	0	0.55	0	0	0.46	2.61	0	0	0	0	0	0	0.417059	0.927603	-0.158536	-0.449609	-0.449609	2.83844	-0.287902	-0.449609	0.143317	-0.449609	-0.449609	0.0462926	2.36409	-0.449609	-0.449609	-0.449609	-0.449609	-0.449609	-0.449609
ENSG00000069011.16_PITX1	20.71	17.96	20.36	13.16	32.01	11.23	10.09	3	15.94	18.42	12.98	25.33	8.21	24.4	26.7	19.8	9.19	17.0288	7.61039	0.483704	0.122356	0.437715	-0.508361	1.96852	-0.761962	-0.911757	-1.84338	-0.143071	0.1828	-0.532013	1.09077	-1.15879	0.968568	1.27079	0.364131	-1.03002
ENSG00000069018.18_TRPC7	5.1	0.7	4.13	25.28	0.46	1.39	22.32	11.93	10.78	6.3	25.04	1.09	4.47	4.47	1.54	3.7	9.77	8.14529	8.41491	-0.361893	-0.884774	-0.477164	2.03623	-0.913295	-0.802777	1.68447	0.449762	0.3131	-0.219289	2.00771	-0.838428	-0.43676	-0.43676	-0.784951	-0.528264	0.193075
ENSG00000069020.18_MAST4	35.22	16.57	17.52	54.8	22.25	9.71	50.61	34.16	33.19	24.28	59.11	19.49	19.76	23.72	13.9	15.98	31.59	28.3447	14.682	0.46828	-0.801981	-0.737276	1.80188	-0.415113	-1.26922	1.5165	0.396083	0.330015	-0.276849	2.09544	-0.603098	-0.584709	-0.314991	-0.983836	-0.842166	0.221039
ENSG00000069122.19_ADGRF5	8.32	0.95	1.42	15.91	2.31	0.29	17.91	6.77	10.09	3.5	11.66	2.17	1.93	3.71	0.77	4.38	3.66	5.63235	5.38155	0.499419	-0.870075	-0.78274	1.90979	-0.61736	-0.992716	2.28143	0.211398	0.82832	-0.396234	1.12006	-0.643375	-0.687971	-0.357212	-0.903523	-0.232712	-0.366503
ENSG00000069188.17_SDK2	1.91	0.22	1.72	7.46	0.89	0.25	9.51	8.16	4.99	1.18	11.47	0.51	1.04	1.07	0.35	1.21	2.69	3.21353	3.65543	-0.356601	-0.818927	-0.408579	1.16169	-0.635638	-0.81072	1.7225	1.35319	0.485982	-0.556304	2.25869	-0.739593	-0.594603	-0.586396	-0.783364	-0.548097	-0.14322
ENSG00000069206.15_ADAM7	2.02	0	1.71	4.34	0.11	0.08	4.63	5.43	4.66	1.37	7.84	0.38	1.45	1.04	0.17	0.71	3	2.29059	2.31172	-0.117051	-0.990861	-0.25115	0.886533	-0.943277	-0.956254	1.01198	1.35804	1.02496	-0.398227	2.40056	-0.826481	-0.363621	-0.540978	-0.917322	-0.683729	0.306877
ENSG00000069248.12_NUP133	5.65	2.53	3	7.32	4.9	2.71	7.51	4.94	6.48	5.64	8.52	2.7	4.96	4.7	3.31	2.3	5.25	4.84824	1.89823	0.422374	-1.22126	-0.973661	1.30214	0.0272699	-1.12643	1.40223	0.0483422	0.859623	0.417106	1.93431	-1.1317	0.0588783	-0.0780912	-0.810351	-1.34242	0.211652
ENSG00000069275.13_NUCKS1	54.1	64.74	13.12	11.96	57.09	27.94	16.45	18.48	10.59	60.79	16.79	62.2	62.93	80.78	64.16	26.44	10.55	38.7712	24.8767	0.616192	1.0439	-1.03113	-1.07776	0.736385	-0.435395	-0.897273	-0.81567	-1.13283	0.885119	-0.883605	0.941798	0.971143	1.68868	1.02059	-0.495692	-1.13444
ENSG00000069329.18_VPS35	27.8	22.7	10.3	20.71	28.63	9.88	24.94	22.61	16.47	31.21	24.36	32.03	20.38	31.51	23.49	15.62	15.79	22.2606	6.92606	0.799792	0.0634432	-1.7269	-0.223877	0.91963	-1.78754	0.386859	0.0504488	-0.836058	1.29214	0.303118	1.41053	-0.271523	1.33545	0.177505	-0.958783	-0.934238
ENSG00000069345.12_DNAJA2	25.96	18.56	15.09	13.57	25.78	8.89	12.31	16.02	10.42	30.21	13.68	27.22	19.6	34.63	18.51	19.18	10.41	18.8259	7.53566	0.946714	-0.0352832	-0.495761	-0.697468	0.922828	-1.31852	-0.864673	-0.372347	-1.11548	1.5107	-0.682871	1.11392	0.102727	2.09724	-0.0419183	0.0469923	-1.11681
ENSG00000069399.15_BCL3	19.31	12.38	33.97	13.87	8.44	6.84	44.82	30.17	13.49	23.89	28.28	27.75	8.85	18.5	9.06	14.78	10.42	19.1071	10.7686	0.0188456	-0.62469	1.38021	-0.486325	-0.990567	-1.13915	2.38776	1.02733	-0.521613	0.444155	0.85182	0.802603	-0.952493	-0.0563728	-0.932992	-0.40182	-0.8067
ENSG00000069424.15_KCNAB2	18.17	3.74	11.6	48.35	6.7	2.24	56.47	33.04	30.26	18.56	62.84	12.43	10.65	14.91	7.8	16.17	30.41	22.6082	18.3778	-0.2415	-1.02669	-0.598996	1.4007	-0.865622	-1.10831	1.84254	0.567628	0.416359	-0.220279	2.18915	-0.553833	-0.650689	-0.418888	-0.805767	-0.350327	0.424521
ENSG00000069431.11_ABCC9	6.36	0.67	3.36	26.43	0.94	0.75	21.03	10.75	10.63	4.71	21.43	1.01	2.99	3.04	0.7	3.41	9.65	7.52118	8.16706	-0.142178	-0.838879	-0.509507	2.31526	-0.80582	-0.829084	1.65406	0.395347	0.380654	-0.344209	1.70304	-0.797249	-0.554811	-0.548689	-0.835206	-0.503385	0.26066
ENSG00000069482.7_GAL	1.93	0	0.72	6.57	0.46	0.2	2.64	1.22	3.19	1.19	5.04	0.4	0.32	0.52	0.08	0.71	3.64	1.69588	1.91233	0.122425	-0.886814	-0.51031	2.54878	-0.64627	-0.782229	0.4937	-0.248849	0.781307	-0.264537	1.74871	-0.677645	-0.719479	-0.614894	-0.84498	-0.515539	1.01662
ENSG00000069493.15_CLEC2D	3.65	1.52	2.93	11.29	5.42	1.4	10.77	11.06	5.59	4.65	8.54	4.82	3.41	2.35	4.69	9.96	2.9	5.58529	3.41691	-0.566388	-1.18976	-0.777105	1.66955	-0.0483754	-1.22488	1.51737	1.60224	0.00137723	-0.273725	0.864731	-0.223973	-0.636627	-0.946849	-0.262019	1.28031	-0.785885
ENSG00000069509.6_FUNDC1	9.07	3.82	3.89	4.56	7.37	2.23	1.31	3.37	3.29	8.99	4.87	6.9	3.42	8.92	4.79	3.87	2.08	4.86765	2.48532	1.69087	-0.421534	-0.393368	-0.123786	1.00685	-1.06129	-1.43146	-0.602596	-0.634785	1.65868	0.000946734	0.817742	-0.582478	1.63051	-0.0312422	-0.401415	-1.12164
ENSG00000069535.14_MAOB	5.94	4.47	1.62	17.37	11.46	4.19	5.27	13.18	3.29	10.33	15.77	4.24	9.33	6.84	3.58	1.7	6.15	7.33706	4.78536	-0.291945	-0.599132	-1.1947	2.09659	0.861574	-0.657643	-0.431955	1.221	-0.845717	0.625437	1.76224	-0.647195	0.416467	-0.103871	-0.785116	-1.17798	-0.248061
ENSG00000069667.16_RORA	17.31	7.53	19.07	38.47	12.34	8.48	47.47	35.87	34	19.63	50.43	10.74	12.65	15.35	15.37	13.73	30.56	22.8824	13.7321	-0.40579	-1.11799	-0.277623	1.13512	-0.767716	-1.04881	1.79052	0.945787	0.80961	-0.236843	2.00608	-0.884231	-0.745141	-0.548522	-0.547065	-0.666493	0.559102
ENSG00000069696.7_DRD4	1.09	0.09	0.17	1.35	0.33	0.48	1.7	2.49	1.99	1.07	3.12	0.32	0.16	0.95	0.25	1.06	0.46	1.00471	0.886856	0.0961758	-1.0314	-0.941196	0.389346	-0.760784	-0.591647	0.783999	1.67479	1.111	0.0736242	2.38516	-0.77206	-0.952472	-0.0616852	-0.85099	0.0623485	-0.614199
ENSG00000069702.11_TGFBR3	7.14	2.34	11.31	18.01	4.94	1.53	18.07	15.39	9.77	14.41	15.3	6.74	3.17	4.89	3.04	7.58	6.64	8.83941	5.57854	-0.304634	-1.16507	0.442874	1.6439	-0.699002	-1.31027	1.65466	1.17425	0.166816	0.998575	1.15811	-0.376337	-1.01629	-0.707965	-1.03959	-0.22576	-0.394263
ENSG00000069764.9_PLA2G10	11.61	4.18	6.56	5.14	9.99	4.04	4.17	5.47	9.06	8.27	7.41	6.92	2.51	6.03	6.67	2.13	5.19	6.19706	2.55175	2.12127	-0.790461	0.142232	-0.414248	1.48641	-0.845325	-0.794379	-0.284925	1.12195	0.81236	0.475337	0.283312	-1.44491	-0.0654683	0.18534	-1.59383	-0.394654
ENSG00000069812.11_HES2	5.04	2.34	5.52	22.71	2.77	1.44	17.7	11.55	16.75	7.14	19.11	3.01	3.15	6.84	1.56	6.7	11.16	8.49941	6.79992	-0.508743	-0.905807	-0.438154	2.08982	-0.842571	-1.03816	1.35304	0.448621	1.21334	-0.199916	1.5604	-0.807276	-0.786688	-0.244034	-1.02051	-0.264623	0.391268
ENSG00000069849.11_ATP1B3	27.56	13.61	13.82	9.92	28.72	7.86	14.33	11.6	12.59	19.01	16.64	10.75	12.76	23.06	12.08	7.19	6.78	14.6047	6.54393	1.97974	-0.152004	-0.119914	-0.715886	2.15701	-1.03068	-0.0419788	-0.45916	-0.307874	0.673188	0.31102	-0.589051	-0.281896	1.29208	-0.385809	-1.13307	-1.19572
ENSG00000069869.16_NEDD4	5.78	1.41	7.03	29.2	1.17	2.62	11.99	10.67	11.47	3.38	15.47	2.85	5.08	2.34	1.7	8.7	8.34	7.6	7.03218	-0.25881	-0.880239	-0.0810559	3.07159	-0.914367	-0.708173	0.624273	0.436564	0.550327	-0.600098	1.11914	-0.675466	-0.358352	-0.747989	-0.839	0.156424	0.10523
ENSG00000069943.10_PIGB	15.51	6.29	13.67	39.18	13.47	6.11	28.48	19.21	17.81	12.03	17.8	7.81	11.37	10.15	7.77	6.56	15.6	14.6365	8.5803	0.101806	-0.972748	-0.112638	2.86045	-0.135947	-0.993726	1.61341	0.533027	0.369862	-0.303774	0.368697	-0.795598	-0.380694	-0.52288	-0.80026	-0.94128	0.112296
ENSG00000069956.12_MAPK6	12.01	5.92	11.88	17.89	6.54	2.87	17.12	5.34	10.06	13.09	17.18	9.51	6.53	10.79	6.56	7.39	9.21	9.99353	4.43685	0.454483	-0.918114	0.425183	1.77975	-0.778375	-1.60554	1.6062	-1.04884	0.0149815	0.697899	1.61972	-0.10898	-0.780629	0.179513	-0.773867	-0.586797	-0.176596
ENSG00000069966.18_GNB5	17.04	8.12	10.61	55.31	6.8	4.95	37.43	33.61	30.79	16.05	55.41	10.33	10.12	14.9	8.95	10.43	26.56	21.0241	16.2338	-0.245422	-0.794894	-0.64151	2.11201	-0.876206	-0.990166	1.0106	0.77529	0.601578	-0.306406	2.11817	-0.658758	-0.671694	-0.377246	-0.743766	-0.652598	0.34101
ENSG00000069974.16_RAB27A	9.46	9.62	7.25	14.67	8.71	5.74	15.35	19.63	9.37	12.66	13.94	8.73	8.17	11.45	8.83	12.31	5.99	10.6988	3.67017	-0.337539	-0.293944	-0.939691	1.08202	-0.541889	-1.35112	1.26729	2.43345	-0.362061	0.534356	0.883114	-0.53644	-0.689021	0.204671	-0.509193	0.438993	-1.283
ENSG00000069998.12_HDHD5	3.68	1.62	3.02	11.42	2.99	1.64	4.98	4.17	6.18	3.66	11.32	2.78	2.65	2.85	1.63	2.3	5.65	4.26706	2.98395	-0.196739	-0.887099	-0.417922	2.39714	-0.427976	-0.880396	0.238925	-0.032527	0.641077	-0.203441	2.36363	-0.498352	-0.541919	-0.474894	-0.883748	-0.659213	0.46346
ENSG00000070010.19_UFD1	18.98	8.31	9.17	17.73	23.33	8.57	19.12	13.62	17.35	29.89	19.97	18.33	10.43	30.8	16.18	7.55	10.78	16.4771	7.0835	0.353348	-1.15297	-1.03156	0.176882	0.967452	-1.11627	0.373113	-0.40334	0.123236	1.89355	0.49311	0.261586	-0.853683	2.02202	-0.0419368	-1.26026	-0.804272
ENSG00000070018.9_LRP6	13.71	4.71	7.99	21.18	9.27	3.48	29.91	27.52	23.92	12.97	23.81	6.84	6.67	13.7	6.72	6.19	13.17	13.6329	8.50075	0.00906495	-1.04967	-0.663817	0.887811	-0.513242	-1.19436	1.91478	1.63363	1.21014	-0.0779862	1.1972	-0.799099	-0.819098	0.00788858	-0.813216	-0.875563	-0.0544589
ENSG00000070019.5_GUCY2C	0.9	0.16	0.98	4.46	0.07	0.04	4.72	4.26	2.12	0.82	4.16	0.23	0.81	0.85	0.3	0.83	2.77	1.67529	1.70959	-0.453496	-0.886347	-0.406701	1.62887	-0.938991	-0.956539	1.78095	1.51188	0.260124	-0.500291	1.45339	-0.845402	-0.50614	-0.482743	-0.804456	-0.494441	0.640331
ENSG00000070031.4_SCT	0.34	0.13	0	0.66	0	0	1.42	0	0	0.88	1.13	0.19	0	0.23	0.12	0	1.8	0.405882	0.568914	-0.115804	-0.484928	-0.713433	0.446671	-0.713433	-0.713433	1.78255	-0.713433	-0.713433	0.833373	1.27281	-0.379464	-0.713433	-0.309155	-0.502505	-0.713433	2.45049
ENSG00000070047.13_PHRF1	12.81	8.59	8.47	9.48	13.16	9.86	7.26	4.83	12.94	14.03	10.45	13.7	7.93	16.15	13.27	11.04	6.42	10.6112	3.12112	0.704498	-0.64758	-0.686028	-0.362426	0.816637	-0.240675	-1.07371	-1.85228	0.74615	1.09538	-0.0516406	0.989652	-0.859043	1.77463	0.851881	0.137394	-1.34284
ENSG00000070061.15_ELP1	6.89	13.32	2.51	2.91	7.52	2.26	2.75	3.96	3.23	9.38	3.23	8.63	4.41	9.31	6.63	4.1	3.39	5.55471	3.17947	0.419974	2.44233	-0.957615	-0.831808	0.618121	-1.03624	-0.882131	-0.501564	-0.731162	1.20312	-0.731162	0.967236	-0.360031	1.18111	0.338199	-0.457531	-0.680839
ENSG00000070081.17_NUCB2	155.2	150.67	47.03	47.99	228.74	96.96	27.15	37.83	67.44	135.4	45.04	219.85	189.91	185.78	155.04	87.45	51.37	113.462	68.233	0.611702	0.545312	-0.973602	-0.959533	1.68948	-0.241844	-1.26496	-1.10843	-0.67448	0.32152	-1.00277	1.55919	1.1204	1.05987	0.609357	-0.38122	-0.909996
ENSG00000070087.14_PFN2	52.57	46.71	21.58	29.4	85.17	33.34	16.7	14.54	30.74	63.62	18.93	64.47	51.31	81.85	44.22	23.27	24.61	41.3547	22.36	0.501578	0.239503	-0.884377	-0.534646	1.95954	-0.358439	-1.10262	-1.19922	-0.474718	0.995763	-1.00289	1.03378	0.445227	1.81106	0.128144	-0.808796	-0.748867
ENSG00000070159.14_PTPN3	13.77	7.62	12.2	18.77	13.04	7.19	17.05	5.22	20.98	13.99	17.46	9.42	6.59	10.48	11.11	4.63	8.43	11.6441	4.88765	0.434949	-0.823323	0.113732	1.45794	0.285594	-0.9113	1.10603	-1.31436	1.91009	0.479961	1.18991	-0.455048	-1.03406	-0.238175	-0.109279	-1.43507	-0.657599
ENSG00000070182.21_SPTB	4.22	0.69	2.5	19.09	1.7	0.53	14.43	11.83	10.17	3.79	21.83	0.82	2.34	1.68	1.3	3.06	8.61	6.38765	6.77851	-0.319782	-0.840546	-0.573525	1.87392	-0.691546	-0.86415	1.18645	0.802884	0.557992	-0.383218	2.27813	-0.821368	-0.59713	-0.694496	-0.750556	-0.490911	0.327853
ENSG00000070190.13_DAPP1	11.97	7.05	12.9	15.79	11.91	4.1	14.44	13.03	9.72	14.22	14.19	23.08	8.11	10.66	13.93	18.87	7.81	12.4576	4.53214	-0.107598	-1.19318	0.0976036	0.735272	-0.120836	-1.84408	0.437399	0.126288	-0.604052	0.388857	0.382237	2.34378	-0.959293	-0.396644	0.324869	1.41486	-1.02549
ENSG00000070193.5_FGF10	1.89	0.18	1.81	8.56	0.38	0.39	8.89	7.24	5.71	2.71	7.54	0.46	1.5	1.41	0.19	1.78	5.5	3.30235	3.17422	-0.444946	-0.983661	-0.470149	1.65636	-0.920654	-0.917503	1.76032	1.24051	0.758501	-0.186614	1.33502	-0.895451	-0.567811	-0.596164	-0.980511	-0.4796	0.692343
ENSG00000070214.16_SLC44A1	13.92	3.82	9.63	18.58	7.24	1.3	12.6	19.43	13.73	9.4	18.43	5.39	7.35	5.59	3.65	9.85	8.81	9.92471	5.4831	0.728656	-1.11337	-0.0537481	1.57854	-0.489633	-1.57296	0.487917	1.73356	0.694004	-0.0956951	1.55118	-0.827034	-0.469571	-0.790558	-1.14437	-0.0136248	-0.203299
ENSG00000070269.14_TMEM260	9.61	3.13	5.72	30.26	6.49	3.35	18.05	18.78	15.12	7.76	27.85	4.55	4.4	6.71	4.12	5.04	9.22	10.5976	8.47799	-0.116495	-0.880827	-0.57533	2.31922	-0.484507	-0.854878	0.879023	0.965129	0.533423	-0.334707	2.03496	-0.713335	-0.731028	-0.458557	-0.764054	-0.655538	-0.162497
ENSG00000070366.14_SMG6	17.84	8.45	6.63	31.3	15.08	7.41	33.8	19.48	31.26	13.48	36.76	13.06	11.89	15.62	11.45	12.52	20.05	18.0047	9.56109	-0.0172267	-0.999332	-1.18969	1.39056	-0.305897	-1.10811	1.65204	0.154302	1.38638	-0.473242	1.96163	-0.51717	-0.639541	-0.249418	-0.685561	-0.573649	0.213919
ENSG00000070367.16_EXOC5	21.28	13.55	8.71	13.84	16.11	7.33	13.44	13.49	12.82	16.86	17.87	21.26	11.15	19.7	14.81	14.43	12.92	14.6806	3.89493	1.69436	-0.290272	-1.53291	-0.215816	0.366993	-1.88722	-0.318514	-0.305677	-0.477695	0.559551	0.818863	1.68923	-0.906458	1.2887	0.0332257	-0.0643371	-0.452021
ENSG00000070371.16_CLTCL1	13.29	1.42	5.02	21.6	3.25	1.23	29.93	11.85	15.88	5.84	24.59	2.45	3.72	3.69	1.42	4.19	9.18	9.32647	8.9031	0.445186	-0.888059	-0.483705	1.37857	-0.682512	-0.909399	2.3142	0.283444	0.736096	-0.391602	1.71441	-0.772368	-0.629721	-0.633091	-0.888059	-0.576931	-0.0164516
ENSG00000070388.11_FGF22	1.95	0.11	0.41	1.76	0.29	0.34	2.04	3.4	4.97	0.66	4.74	0.61	0.29	0.45	0.33	0.53	3.71	1.56412	1.65508	0.233151	-0.878581	-0.69732	0.118353	-0.769824	-0.739614	0.287529	1.10924	2.05784	-0.54627	1.91887	-0.57648	-0.769824	-0.673152	-0.745656	-0.624816	1.29655
ENSG00000070404.10_FSTL3	5.51	0.49	5.91	19.56	1.7	0.41	15.35	5.36	11.75	3.44	13.96	0.76	1.92	2.93	0.73	1.58	5.06	5.67176	5.88919	-0.0274681	-0.879878	0.040453	2.35826	-0.674417	-0.893462	1.64339	-0.0529385	1.0321	-0.37896	1.40737	-0.834031	-0.63706	-0.465559	-0.839125	-0.694793	-0.103879
ENSG00000070413.20_DGCR2	10.16	3.37	4.75	7.71	6.78	3.69	4.74	3.52	7.83	10.96	6.8	6.46	4.14	6.01	5.67	4.55	4.22	5.96235	2.2362	1.87714	-1.15927	-0.54215	0.781527	0.365642	-1.01617	-0.546622	-1.09219	0.83519	2.23489	0.374586	0.222542	-0.814935	0.0213072	-0.130737	-0.631587	-0.77916
ENSG00000070423.18_RNF126	10.43	4.5	6.26	8.9	6.95	2.25	7.09	10.13	12.03	11.09	6.46	6.49	4.5	8.57	7.86	5.65	6.65	7.40059	2.57141	1.17811	-1.12801	-0.443565	0.583108	-0.17523	-2.00302	-0.120785	1.06144	1.80034	1.43478	-0.365786	-0.35412	-1.12801	0.454774	0.178661	-0.680788	-0.291897
ENSG00000070444.15_MNT	15.35	9.36	9.89	20.79	9.27	5.02	16.27	6.72	17.33	10.31	20.71	7.21	8.43	16.05	12.38	6.65	7.83	11.7394	5.03993	0.716396	-0.472112	-0.366952	1.79578	-0.489969	-1.33323	0.898938	-0.995928	1.10926	-0.283617	1.7799	-0.898705	-0.656638	0.855287	0.127103	-1.00982	-0.775687
ENSG00000070476.15_ZXDC	7.78	5.67	4.15	12.74	7.38	2.78	10.77	7.35	8.85	8.78	15.58	6.9	4.52	8.5	5.7	5.94	7.02	7.67118	3.15742	0.0344659	-0.6338	-1.11521	1.60537	-0.0922196	-1.5491	0.981441	-0.101721	0.37335	0.35118	2.50483	-0.244242	-0.998021	0.2625	-0.624299	-0.548288	-0.206237
ENSG00000070495.14_JMJD6	11.57	5.59	5.89	11.34	5.33	3.07	15.25	26.73	11.92	10.63	12.14	7.54	7.16	16.12	3.2	5.79	9.51	9.92824	5.82152	0.282017	-0.745207	-0.693674	0.242508	-0.789869	-1.17808	0.914154	2.88615	0.342138	0.120547	0.379929	-0.410243	-0.475518	1.0636	-1.15575	-0.710852	-0.071843
ENSG00000070501.12_POLB	19.49	6.75	27.07	30.72	8.9	5.53	38.74	22.62	27.02	21.44	28.59	10.62	11.78	15.96	7.54	7.96	20.78	18.3241	9.9419	0.11727	-1.16418	0.8797	1.24683	-0.947919	-1.28689	2.05352	0.432099	0.87467	0.313409	1.03259	-0.774914	-0.658236	-0.237793	-1.08471	-1.04247	0.247024
ENSG00000070526.15_ST6GALNAC1	93.59	81.54	34.58	42.36	52.58	35.37	22.42	25.39	38.86	66.43	34.44	57.07	35.29	101.75	56.38	23.99	23.08	48.5365	24.7034	1.82378	1.33599	-0.564962	-0.250026	0.163683	-0.532983	-1.0572	-0.936977	-0.391707	0.724336	-0.57063	0.34544	-0.536221	2.1541	0.317509	-0.993649	-1.03049
ENSG00000070540.13_WIPI1	26.17	20.03	12.43	31.88	9.45	7.36	31.27	16.88	14.66	24.82	25.05	7.59	11.19	26.6	11.38	9.2	16.31	17.7806	8.35758	1.00381	0.269146	-0.640208	1.68702	-0.996771	-1.24684	1.61403	-0.107757	-0.373384	0.842279	0.869799	-1.21932	-0.788577	1.05526	-0.765843	-1.02668	-0.175959
ENSG00000070601.10_FRMPD1	9.89	0.45	7.77	35.3	1.41	0.38	34.7	19.71	17.44	5.89	33.42	1.83	4.34	4.02	1.36	4.89	14.37	11.5982	12.3458	-0.138366	-0.902997	-0.310084	1.91982	-0.825238	-0.908667	1.87122	0.657046	0.473178	-0.462362	1.76754	-0.791218	-0.587911	-0.61383	-0.829288	-0.543361	0.224511
ENSG00000070610.14_GBA2	28.17	12.92	8.76	25.89	15.9	12.81	22.63	26.21	24.42	27.41	35.19	12.78	12.77	20.61	15.78	9.83	13.52	19.1529	7.71717	1.16844	-0.807672	-1.34673	0.872996	-0.42152	-0.821925	0.450561	0.914462	0.682511	1.06996	2.0781	-0.825813	-0.827109	0.188807	-0.43707	-1.20808	-0.729923
ENSG00000070614.15_NDST1	7.5	1.8	6.98	20.63	3.26	2.21	20.52	14.39	18.8	8.61	23.16	3.9	5.62	4.95	2.8	6.2	5.37	9.21765	7.26046	-0.236576	-1.02165	-0.308196	1.57185	-0.820561	-0.96518	1.5567	0.7124	1.3198	-0.0836927	1.92031	-0.732412	-0.495513	-0.587793	-0.883918	-0.415628	-0.529946
ENSG00000070669.17_ASNS	7.43	2.07	4.11	18.62	1.9	0.45	21.52	13.61	18.25	6.33	21.68	2.7	3.75	5.69	1.25	4.96	12.25	8.62176	7.4358	-0.160274	-0.881111	-0.606762	1.34461	-0.903973	-1.09898	1.73461	0.67084	1.29485	-0.308207	1.75613	-0.796386	-0.655177	-0.394277	-0.991388	-0.492451	0.487941
ENSG00000070718.12_AP3M2	9.26	6.62	5.73	24.57	6.65	4.9	19.64	22.9	13.8	9.4	22.2	7.85	4.64	9.42	6.27	4.91	11.13	11.17	6.86575	-0.278192	-0.66271	-0.792338	1.95172	-0.65834	-0.913228	1.23366	1.70848	0.383061	-0.257801	1.60652	-0.483559	-0.951097	-0.254888	-0.713687	-0.911772	-0.00582602
ENSG00000070729.14_CNGB1	2.21	3.02	2.87	16.62	1.19	0.44	18.74	9.51	15.16	4.56	32.07	1.7	2.39	1.85	1.78	3.16	10.3	7.50412	8.64138	-0.612647	-0.518912	-0.53627	1.05491	-0.730684	-0.817475	1.30024	0.232125	0.885956	-0.3407	2.84282	-0.671665	-0.591817	-0.654307	-0.662408	-0.502711	0.323546
ENSG00000070731.11_ST6GALNAC2	11.32	14.3	6.16	31.11	16.32	8.81	22.87	31.51	14.44	17.75	18.5	10.68	9.15	11.31	4.4	11.38	15.56	15.0335	7.65944	-0.484831	-0.0957681	-1.15851	2.09891	0.167959	-0.812531	1.02311	2.15113	-0.07749	0.354657	0.452575	-0.568388	-0.768141	-0.486136	-1.38829	-0.476997	0.0687349
ENSG00000070748.18_CHAT	6.13	0.21	5.39	19	0.75	1.11	15.28	6.73	14.15	3.75	17.87	2.36	1.99	2.36	0.03	2.2	11.82	6.53706	6.49543	-0.0626685	-0.974078	-0.176595	1.91872	-0.890943	-0.835519	1.34601	0.0297041	1.17205	-0.42908	1.74476	-0.643076	-0.700039	-0.643076	-1.00179	-0.667709	0.813332
ENSG00000070756.16_PABPC1	379.63	286.39	188.6	63.75	434.35	114.07	117.29	132.63	76	201.21	74.79	177.18	263.79	351.05	160.2	107.78	89.26	189.292	114.829	1.65757	0.845584	-0.00602942	-1.0933	2.13411	-0.655081	-0.627039	-0.493449	-0.986617	0.103786	-0.997154	-0.105482	0.64877	1.40868	-0.253353	-0.709858	-0.871141
ENSG00000070759.17_TESK2	4.26	2.29	5.3	10.1	3.36	1.07	10.27	7.3	7.45	3.46	6.05	1.49	3.18	3.17	1.4	2.99	3.11	4.48529	2.84732	-0.079125	-0.771004	0.286131	1.97193	-0.395212	-1.19948	2.03163	0.988546	1.04123	-0.360091	0.549537	-1.05197	-0.458429	-0.461941	-1.08358	-0.525159	-0.483014
ENSG00000070761.8_CFAP20	14.68	18.95	3.55	17.22	12.35	11.98	16.2	14.43	12.28	24.26	18.61	23.35	12.47	30.59	9.98	13.6	9.23	15.5135	6.3785	-0.130678	0.538759	-1.8756	0.267535	-0.495968	-0.553975	0.107623	-0.169872	-0.506942	1.37124	0.485455	1.22858	-0.477155	2.36364	-0.867529	-0.299997	-0.985111
ENSG00000070770.9_CSNK2A2	11.74	13.26	7.82	14.27	15.74	6.67	7.29	9.6	7.13	16.75	10.92	11.21	13.2	17.3	9.75	8.58	7.76	11.1171	3.47944	0.179035	0.615886	-0.947582	0.906162	1.32864	-1.27809	-1.09991	-0.436006	-1.14589	1.61892	-0.0566351	0.0267115	0.598642	1.77699	-0.392896	-0.729156	-0.964826
ENSG00000070778.13_PTPN21	6.56	3.81	5.18	7.38	4.91	3.32	14.26	6.55	8.02	8.57	9.09	4.81	4.86	4.42	5.55	4.05	5.03	6.25706	2.66757	0.113564	-0.917335	-0.40376	0.42096	-0.504975	-1.10102	3.00008	0.109816	0.660878	0.867058	1.06199	-0.542463	-0.523719	-0.688663	-0.265057	-0.827366	-0.459991
ENSG00000070785.17_EIF2B3	8.8	6.5	4.16	22.37	6.68	3.37	11.18	13.43	11.14	6.55	16.7	6.38	4.29	9.02	5.21	4.55	7.79	8.71294	5.01921	0.0173451	-0.440894	-0.907103	2.72096	-0.405032	-1.0645	0.491523	0.939801	0.483554	-0.430932	1.5913	-0.464802	-0.881202	0.0611767	-0.697906	-0.829401	-0.183882
ENSG00000070808.16_CAMK2A	3.55	0.5	2.4	13.21	0.99	0.49	15.86	5.55	9.19	1.99	13.5	1.45	1.87	1.22	0.38	2.5	8.34	4.88176	5.15537	-0.258326	-0.849942	-0.481394	1.61545	-0.754895	-0.851882	2.12948	0.129619	0.835679	-0.560923	1.6717	-0.665668	-0.5842	-0.710282	-0.873219	-0.461997	0.670803
ENSG00000070814.21_TCOF1	15.44	14.39	9.96	33.94	14.44	7.98	37.24	25.58	19.04	18.89	35.96	19.4	13.7	21.07	14.09	10.55	15.49	19.2447	8.95852	-0.424702	-0.541909	-1.03641	1.64037	-0.536328	-1.25743	2.00873	0.707181	-0.0228504	-0.0395942	1.86585	0.0173348	-0.618931	0.203749	-0.575397	-0.970551	-0.419121
ENSG00000070831.17_CDC42	43.38	28.54	26.67	23.23	39.33	20.53	26.22	23.46	17.21	47.56	22.52	42.65	31.62	47.04	30.12	25.2	18.19	30.2041	10.0455	1.31162	-0.165658	-0.351812	-0.694254	0.908457	-0.963032	-0.396608	-0.671358	-1.29353	1.72773	-0.764933	1.23895	0.140947	1.67597	-0.00837368	-0.498146	-1.19597
ENSG00000070882.13_OSBPL3	18.83	25.02	14.99	27.71	26.22	12.47	23.42	11.99	19.19	31.83	22.83	21.69	17.57	20.88	17.03	12.91	16.79	20.0806	5.64464	-0.221553	0.875062	-0.901845	1.35162	1.08765	-1.34829	0.591608	-1.43332	-0.157776	2.08152	0.487084	0.285122	-0.444774	0.141623	-0.54044	-1.27034	-0.582958
ENSG00000070886.12_EPHA8	1.14	0.1	0.62	4.49	0.41	0.08	4.67	5.54	3.68	1.42	5.95	0.3	0.92	1.02	0.1	0.7	3.46	2.03529	2.08443	-0.429515	-0.928452	-0.678984	1.17764	-0.77973	-0.938047	1.26399	1.68137	0.789043	-0.295186	1.87807	-0.832503	-0.535059	-0.487085	-0.928452	-0.640604	0.683499
ENSG00000070915.9_SLC12A3	2.55	0.3	1.85	12.09	0.24	0.17	8.86	14.43	3.58	1.34	7.08	0.32	1.13	1.87	0.49	1.72	2.43	3.55588	4.37863	-0.229725	-0.743584	-0.389592	1.94904	-0.757287	-0.773274	1.21136	2.48345	0.00550803	-0.506067	0.804844	-0.739016	-0.554027	-0.385025	-0.700191	-0.419282	-0.257131
ENSG00000070950.10_RAD18	5.2	1.96	3.33	7.11	3.28	2.18	6.19	6.59	5.93	3.72	6.71	1.9	1.61	3.99	1.77	1.26	2.93	3.86235	2.02532	0.660463	-0.939287	-0.262849	1.60353	-0.287537	-0.830662	1.14928	1.34678	1.0209	-0.0702868	1.40603	-0.968912	-1.1121	0.0630257	-1.0331	-1.28491	-0.460349
ENSG00000070961.15_ATP2B1	18.13	5.47	12.12	24.21	12.38	7.85	58.85	13.93	17.76	18.64	20.77	14.45	12.87	13.18	14.16	6.91	8.01	16.4524	12.0342	0.139406	-0.912594	-0.360003	0.644633	-0.338398	-0.714825	3.52309	-0.209598	0.108661	0.181786	0.358781	-0.166388	-0.297681	-0.271921	-0.190486	-0.792935	-0.701529
ENSG00000070985.13_TRPM5	0.81	0.31	0.71	2.9	0.2	0.39	2.88	2.37	3.39	0.88	3.31	0.07	0.53	0.74	0.33	1.26	2	1.35765	1.1776	-0.465055	-0.889649	-0.549974	1.30975	-0.98306	-0.821714	1.29276	0.859678	1.72585	-0.405612	1.65791	-1.09345	-0.702828	-0.524498	-0.872665	-0.0829207	0.545478
ENSG00000071051.14_NCK2	23.4	14.97	12.54	22.75	24.81	9.59	14.99	4.2	14.42	29.45	23.89	18.56	12.89	16.73	14.22	14.19	10.46	16.5918	6.45132	1.05532	-0.251385	-0.628052	0.95457	1.27388	-1.08532	-0.248285	-1.92081	-0.336639	1.99312	1.13128	0.30509	-0.5738	0.0214275	-0.36764	-0.372291	-0.950467
ENSG00000071054.16_MAP4K4	34.92	28.15	27.06	58.94	23.31	26.82	91.89	51.38	40.5	47.64	54.23	33.31	22.01	31.9	29.47	24.51	49.89	39.7606	17.8702	-0.270875	-0.649717	-0.710712	1.07326	-0.920559	-0.724142	2.91711	0.650211	0.0413767	0.440924	0.809694	-0.360969	-0.993305	-0.439871	-0.575851	-0.853408	0.566832
ENSG00000071073.13_MGAT4A	5.6	2.04	7.22	8.33	1.94	3.45	9.6	5.28	15.05	6.07	11.88	5.62	5.07	7.01	6.67	10.2	3.58	6.74176	3.46704	-0.329319	-1.35613	0.137937	0.458095	-1.38497	-0.949444	0.824401	-0.421617	2.39635	-0.193757	1.48202	-0.323551	-0.482187	0.0773672	-0.0206991	0.997459	-0.911948
ENSG00000071082.11_RPL31	351.66	329.16	135.3	60.32	321.44	142.28	45.84	83.72	87.81	178.19	54.94	195.28	271.23	330.52	184.72	136.2	102.9	177.148	106.018	1.64607	1.43384	-0.394723	-1.10196	1.36102	-0.328885	-1.23855	-0.881246	-0.842668	0.00983188	-1.15271	0.171031	0.887422	1.44667	0.0714254	-0.386234	-0.700333
ENSG00000071127.17_WDR1	125.99	63.17	118.7	56.74	83.24	36.21	41.38	62.5	64.76	141.05	53.12	94.94	68.83	160.22	66.94	94.56	26.8	79.95	37.7829	1.21854	-0.444117	1.0256	-0.614299	0.0870765	-1.15767	-1.02083	-0.461849	-0.402034	1.61713	-0.71011	0.396741	-0.294313	2.12451	-0.344336	0.386683	-1.40672
ENSG00000071189.21_SNX13	12.62	6.97	9.49	18.89	11.98	4.69	16.24	10.44	11.63	18.08	15.12	10.3	12.32	13.33	11.91	6.67	13.01	11.9818	3.82701	0.166771	-1.30958	-0.6511	1.80513	-0.000461119	-1.90534	1.11268	-0.402864	-0.0919164	1.59347	0.820024	-0.439447	0.0883812	0.352295	-0.0187522	-1.38797	0.268679
ENSG00000071203.9_MS4A12	4.14	0.14	2.18	18.05	0.3	0.16	5.18	4.12	9.46	2.24	10.21	0.19	1.17	0.78	0.25	1.34	4.81	3.80706	4.81537	0.0691414	-0.761532	-0.337889	2.95781	-0.728305	-0.757379	0.285116	0.064988	1.17394	-0.325429	1.32969	-0.751149	-0.547634	-0.628624	-0.738689	-0.51233	0.208279
ENSG00000071205.12_ARHGAP10	5.12	1.03	4.26	17.99	1.21	1.2	16.13	12.99	12.23	3.53	20.24	1.21	2.52	5.52	1.87	3.37	11.51	7.17235	6.53677	-0.313971	-0.939662	-0.445534	1.65489	-0.912126	-0.913655	1.37035	0.889988	0.773723	-0.55721	1.9991	-0.912126	-0.711721	-0.252778	-0.811158	-0.581687	0.663577
ENSG00000071242.12_RPS6KA2	13.27	15.09	6.07	12.52	8.88	2.18	13.88	10.43	8.78	13.5	15.55	15.68	7.38	14.17	9.91	9.15	9.97	10.9653	3.72483	0.618741	1.10735	-1.31423	0.417389	-0.559836	-2.35857	0.782507	-0.14371	-0.586683	0.680489	1.23085	1.26575	-0.962538	0.860362	-0.283313	-0.487349	-0.267205
ENSG00000071243.16_ING3	8.71	3.73	3.7	14.31	5.84	1	15.76	14.55	10.1	8.88	10.37	6.84	6.46	7.67	3.48	5.61	4.01	7.70706	4.25044	0.235962	-0.935681	-0.94274	1.55347	-0.439262	-1.57797	1.89461	1.60994	0.562987	0.275958	0.626509	-0.203993	-0.293395	-0.00871882	-0.994499	-0.493374	-0.869806
ENSG00000071246.11_VASH1	5.17	1.08	7.85	17.29	1.68	1.11	21.2	8.37	10.43	4.44	23.06	3.59	2.58	2.86	1.08	4.94	9.73	7.43882	6.98001	-0.325046	-0.911005	0.0589077	1.41134	-0.825045	-0.906707	1.97151	0.133406	0.428535	-0.42963	2.23799	-0.551407	-0.696105	-0.655991	-0.911005	-0.357997	0.328248
ENSG00000071282.12_LMCD1	10.94	3.06	3.72	13.46	5.37	4.14	11.91	6.47	10.86	4.08	14.73	1.79	6.45	10.22	1.37	2.11	7.7	6.96353	4.29995	0.924772	-0.907808	-0.754318	1.51083	-0.370593	-0.656643	1.15036	-0.114776	0.906167	-0.670596	1.80618	-1.20316	-0.119427	0.757328	-1.30084	-1.12874	0.171274
ENSG00000071462.11_BUD23	36.64	21.21	18.58	26.48	36.23	12.38	21.42	28.5	24.17	60.6	25.96	36.41	27.59	41.38	33.88	23.87	19.52	29.1071	11.1839	0.673551	-0.706108	-0.941267	-0.234896	0.636891	-1.49563	-0.687331	-0.0542796	-0.441442	2.81591	-0.281391	0.652986	-0.135646	1.09737	0.426768	-0.468267	-0.857218
ENSG00000071537.14_SEL1L	39.64	15.39	21.57	34.86	28.43	14.4	32.18	26.44	29.15	40.56	29.79	29.23	23.5	42.05	23.41	18.83	14.59	27.2953	8.82449	1.39891	-1.34912	-0.648796	0.85724	0.128586	-1.46131	0.55354	-0.0969228	0.210177	1.50317	0.282703	0.219243	-0.430087	1.67202	-0.440285	-0.959296	-1.43978
ENSG00000071539.14_TRIP13	11.53	17.43	6.33	16.7	19.95	2.7	7.14	6.46	8.17	10.72	13.53	16.24	10.5	16.75	8.42	4.89	18.79	11.5441	5.33459	-0.00264643	1.10334	-0.977416	0.9665	1.57573	-1.65788	-0.825577	-0.953047	-0.632498	-0.154486	0.372265	0.88027	-0.195726	0.975872	-0.585634	-1.24735	1.35828
ENSG00000071553.17_ATP6AP1	14.93	14.77	8.76	11.17	19.15	6	10.23	13.98	16.91	19.22	18.63	19.36	10.92	20.17	12.1	10.16	8.69	13.8324	4.48032	0.244993	0.209281	-1.13214	-0.594233	1.18689	-1.74817	-0.804039	0.0329546	0.686926	1.20251	1.07083	1.23376	-0.650032	1.41455	-0.386658	-0.819663	-1.14776
ENSG00000071564.16_TCF3	15.88	7.77	8.23	10.76	8.55	6.14	9.22	7.71	15.33	11.23	17.4	9.22	11.64	11.07	9.58	10.14	8.78	10.5088	3.08748	1.73967	-0.887075	-0.738086	0.0813533	-0.634442	-1.41501	-0.417436	-0.906508	1.56153	0.233581	2.23198	-0.417436	0.366376	0.181759	-0.300836	-0.119458	-0.559947
ENSG00000071575.11_TRIB2	13.16	7.32	19.23	14.8	10.19	4.49	14.61	18.74	9.44	21.59	16.51	14.71	7.78	7.83	6.04	13.7	8.1	12.2494	5.05745	0.180049	-0.974684	1.38026	0.504323	-0.407204	-1.53426	0.466755	1.28337	-0.5555	1.8469	0.842439	0.486528	-0.883729	-0.873843	-1.22778	0.286822	-0.820456
ENSG00000071626.16_DAZAP1	28.8	15.59	12.6	13.98	23.04	16.22	16.39	16.84	14.76	24.76	18.51	25.52	14.83	22.68	24.74	18.32	9.21	18.6347	5.36877	1.89341	-0.567114	-1.12404	-0.866997	0.820541	-0.449769	-0.418104	-0.334286	-0.721712	1.14091	-0.023228	1.28247	-0.708674	0.753486	1.13719	-0.0586179	-1.75547
ENSG00000071655.18_MBD3	10.75	3.67	10.39	26.65	5.54	1.79	25.68	13.43	21.33	8.77	35.18	5.71	4.68	9.32	7.91	5.97	21.7	12.8512	9.66086	-0.217494	-0.950348	-0.254758	1.42832	-0.756783	-1.14495	1.32792	0.0599143	0.877647	-0.422445	2.31127	-0.739187	-0.845802	-0.365514	-0.511464	-0.712274	0.915946
ENSG00000071677.1_PRLH	0	0	0	1.56	0	0	1.69	0	12.33	0	5.35	0	1.13	1.11	0	0.79	0	1.40941	3.11553	-0.452382	-0.452382	-0.452382	0.0483347	-0.452382	-0.452382	0.0900611	-0.452382	3.50521	-0.452382	1.26482	-0.452382	-0.0896835	-0.0961029	-0.452382	-0.198814	-0.452382
ENSG00000071794.16_HLTF	5.1	2.09	2.61	9.02	4.74	3.56	6.48	10.27	6.23	5.81	8.77	4.78	3.96	4.16	2.81	2.13	3.65	5.06882	2.44243	0.0127645	-1.21961	-1.00671	1.61772	-0.13463	-0.617755	0.577775	2.12951	0.475418	0.303458	1.51537	-0.118252	-0.453983	-0.372098	-0.924826	-1.20324	-0.580906
ENSG00000071859.15_FAM50A	29.55	32.76	17.07	24.72	31.22	22.74	18.48	13.58	18.93	32.96	20.73	35.34	17.79	32.88	45.7	23.78	26.97	26.1882	8.32878	0.403632	0.789043	-1.09479	-0.176285	0.604142	-0.414015	-0.925494	-1.51382	-0.871465	0.813056	-0.655346	1.09881	-1.00834	0.803451	2.34269	-0.289146	0.0938631
ENSG00000071889.16_FAM3A	9.81	4.04	8.22	6.87	14.39	6.29	5.74	12.1	8.12	11.53	15.11	6.78	3.55	12.12	12.6	5.05	3.89	8.60059	3.77386	0.320471	-1.20847	-0.100849	-0.458573	1.53408	-0.612262	-0.758001	0.927277	-0.127347	0.776238	1.72487	-0.482421	-1.33831	0.932577	1.05977	-0.940838	-1.24822
ENSG00000071894.17_CPSF1	30.62	7.06	17.04	15.42	17.3	6.15	16.67	4.64	14.83	17.08	15.54	10.07	13.08	19.32	13.44	7.92	17.5	14.3341	6.16274	2.64264	-1.18034	0.439071	0.176201	0.48126	-1.328	0.379033	-1.57302	0.0804646	0.445562	0.195673	-0.691919	-0.2035	0.809037	-0.145084	-1.04079	0.513713
ENSG00000071909.18_MYO3B	2.31	0.26	1.59	10.2	0.51	0.62	11.72	6.84	8.04	1.46	12.74	0.44	2.16	1.44	0.22	1.8	4.33	3.92235	4.28127	-0.376606	-0.855436	-0.54478	1.4663	-0.797042	-0.771348	1.82134	0.681491	0.961781	-0.575145	2.05959	-0.813392	-0.411642	-0.579817	-0.864779	-0.495729	0.0952163
ENSG00000071967.12_CYBRD1	5.39	2.68	1.47	9.62	3.79	1	9.26	2.91	8.57	3.17	15.49	1.13	3.12	4.06	1.56	0.92	5.96	4.71176	3.97522	0.170616	-0.511108	-0.815494	1.23471	-0.231878	-0.933726	1.14415	-0.453249	0.970572	-0.387844	2.71136	-0.901024	-0.400422	-0.163957	-0.792853	-0.953851	0.314004
ENSG00000071991.9_CDH19	1.81	0.36	1.66	14.56	0.21	0.15	5.3	2.78	3.07	1.49	8.04	0.43	1.17	1.05	0.63	1.91	2.64	2.78	3.64533	-0.266094	-0.663864	-0.307243	3.23153	-0.705012	-0.721472	0.691296	0	0.0795539	-0.353878	1.44294	-0.644661	-0.441661	-0.47458	-0.589796	-0.238662	-0.0384053
ENSG00000071994.11_PDCD2	14.28	11.21	9.28	18.8	20.45	6.03	12.25	9.77	11.98	22.62	18.86	16.39	14.38	14.3	8.5	13.99	9.76	13.6971	4.56808	0.127612	-0.544443	-0.966939	1.11709	1.47829	-1.6784	-0.316776	-0.859673	-0.375882	1.95332	1.13022	0.589512	0.149503	0.13199	-1.13769	0.0641278	-0.861862
ENSG00000072041.17_SLC6A15	4.27	0.54	2.33	11.82	0.8	0.68	10.01	5.32	6.05	2.79	8.78	1.02	1.93	2.44	0.31	1.57	6.11	3.92765	3.56291	0.0960881	-0.95081	-0.448411	2.21515	-0.877836	-0.911517	1.70713	0.390791	0.59568	-0.319303	1.36191	-0.816089	-0.560679	-0.417538	-1.01536	-0.66172	0.612521
ENSG00000072042.13_RDH11	9.45	3.82	3.21	15.36	6.12	1.53	8.85	9.33	7.89	8.02	8.84	6.64	5	8.35	4.31	6.46	4.82	6.94118	3.19479	0.785286	-0.976959	-1.16789	2.63517	-0.257036	-1.69375	0.59748	0.747725	0.296991	0.337682	0.59435	-0.0942712	-0.607607	0.440976	-0.823584	-0.150613	-0.663949
ENSG00000072062.14_PRKACA	29.16	16.99	17.28	24.73	25.76	10.29	26.57	30.5	23.46	19.97	34.32	23.21	15.49	24.83	11.82	14.75	19.14	21.6629	6.72135	1.11541	-0.695238	-0.652092	0.456316	0.609559	-1.69206	0.73007	1.31477	0.267366	-0.251875	1.88311	0.230171	-0.918408	0.471194	-1.46443	-1.0285	-0.375362
ENSG00000072071.16_ADGRL1	4.97	4.61	2.61	7.29	5.07	0.55	9.74	2.52	6.3	3.48	3.81	6.57	2.25	9.72	2.95	4.86	4.47	4.81	2.51429	0.0636363	-0.0795454	-0.875	0.986363	0.103409	-1.69432	1.96079	-0.910795	0.592613	-0.528977	-0.397727	0.7	-1.01818	1.95284	-0.739772	0.0198864	-0.135227
ENSG00000072080.11_SPP2	3.66	0.39	5.1	33.21	0.57	0	29.21	0	15.11	3.99	17.8	0.66	2.21	2.74	0.06	2.13	5.15	7.17588	10.385	-0.338552	-0.653428	-0.199891	2.50688	-0.636096	-0.690982	2.12172	-0.690982	0.763994	-0.306776	1.02302	-0.627429	-0.478176	-0.427141	-0.685205	-0.48588	-0.195077
ENSG00000072110.13_ACTN1	43.12	29.99	25.29	54.08	28.37	11.08	64.93	33.42	44.62	47.49	62.8	41.98	33.43	59.2	21.42	36.27	37.74	39.7194	14.868	0.228719	-0.654388	-0.970504	0.965875	-0.763347	-1.92625	1.69563	-0.423691	0.329607	0.52264	1.55237	0.152044	-0.423018	1.31024	-1.2308	-0.232003	-0.133133
ENSG00000072121.16_ZFYVE26	8.74	2.58	11.5	24.4	4.99	3.71	23.84	13.29	19.86	10.35	20.06	9.54	4.99	7.87	9.71	13.37	11.7	11.7941	6.71422	-0.454873	-1.37233	-0.0438052	1.87749	-1.01339	-1.20403	1.79408	0.222793	1.20131	-0.215083	1.2311	-0.335723	-1.01339	-0.584449	-0.310403	0.234708	-0.0140177
ENSG00000072133.11_RPS6KA6	3.85	1.48	0.85	4.5	1.48	0.27	1.82	4.67	1.05	1.51	6.25	2.92	1.63	2.99	1.65	0.57	0.92	2.25941	1.67795	0.947935	-0.464502	-0.83996	1.33531	-0.464502	-1.18562	-0.261874	1.43663	-0.720767	-0.446623	2.37825	0.393688	-0.375107	0.435405	-0.363188	-1.00683	-0.798243
ENSG00000072134.15_EPN2	27.41	13.31	21.39	25.59	18.94	11.13	33.44	33.85	31.88	30.55	35.34	20.24	13.97	24.3	14.44	17.65	16.3	22.9253	8.0328	0.558299	-1.197	-0.191128	0.331728	-0.496128	-1.46839	1.30897	1.36001	1.11477	0.949197	1.5455	-0.334291	-1.11484	0.171137	-1.05633	-0.656719	-0.82478
ENSG00000072135.13_PTPN18	36.91	13.06	20.15	45.62	23.62	7.4	38.56	35.15	31.34	33.2	49.94	20.93	16	30.29	17.5	25.54	31.81	28.06	11.5391	0.766959	-1.29993	-0.685497	1.52179	-0.38478	-1.79044	0.909952	0.614434	0.284252	0.445443	1.89617	-0.617901	-1.04514	0.193256	-0.915151	-0.218388	0.324983
ENSG00000072163.19_LIMS2	4.47	0.57	2.65	8.91	0.21	0.48	12.86	5.54	7.16	3.53	16.65	1.17	1.26	1.92	1.09	1.8	5.34	4.44765	4.65907	0.00479772	-0.832279	-0.385838	0.957777	-0.909548	-0.851596	1.80559	0.234457	0.582166	-0.196959	2.61905	-0.703498	-0.684181	-0.542522	-0.720669	-0.568278	0.19153
ENSG00000072182.12_ASIC4	3.34	0.42	2.71	10.42	0.39	0.2	9.83	5.16	8.13	3.27	10.14	0.52	1.51	1.49	0.24	1.97	4.83	3.79824	3.68353	-0.124401	-0.917119	-0.295433	1.79767	-0.925263	-0.976844	1.6375	0.36969	1.17598	-0.143405	1.72165	-0.889971	-0.621207	-0.626637	-0.965985	-0.496327	0.280102
ENSG00000072195.15_SPEG	11.63	1.07	8.69	30.14	2.23	0.42	26.1	14.19	28.21	6.36	37.71	1.21	2.95	4.62	0.71	4.75	16.97	11.6447	11.9993	-0.00122556	-0.881278	-0.24624	1.54137	-0.784606	-0.935448	1.20468	0.212121	1.38052	-0.440419	2.17224	-0.869611	-0.724602	-0.585427	-0.91128	-0.574593	0.443801
ENSG00000072201.14_LNX1	21.23	5.5	14.8	38.57	10.84	4.73	27.97	39.75	13.3	14.24	37.59	13.18	13.7	23.22	9.9	16.19	23.11	19.2835	11.0562	0.176053	-1.24668	-0.405522	1.74441	-0.763693	-1.31632	0.785666	1.85113	-0.541193	-0.456173	1.65577	-0.552047	-0.505014	0.356042	-0.848713	-0.279801	0.346093
ENSG00000072210.19_ALDH3A2	58.9	34.97	27.75	30.04	68.56	30.36	25.91	20.45	32.95	38.67	37	34	43.59	76.21	44.86	23.27	18.51	38	16.2768	1.28403	-0.186154	-0.629729	-0.489039	1.87752	-0.469379	-0.742773	-1.07822	-0.310257	0.0411628	-0.061437	-0.245748	0.343433	2.34751	0.421458	-0.904967	-1.19741
ENSG00000072274.13_TFRC	35.21	13.98	12.98	35.91	18.18	16.46	28.23	40.22	19.37	19.48	28.44	17.24	18.63	22.71	19.56	18.89	15.89	22.4341	8.17294	1.56319	-1.0344	-1.15676	1.64884	-0.520512	-0.730963	0.709155	2.17619	-0.37491	-0.361451	0.734849	-0.635526	-0.465453	0.0337556	-0.351663	-0.43364	-0.800705
ENSG00000072310.17_SREBF1	54.68	24.15	31.7	28.02	47.71	25.28	27.56	37.92	34.22	65.4	33.69	44.52	13.75	43.02	55.36	22.19	21.67	35.9318	14.0514	1.33426	-0.838473	-0.301162	-0.563057	0.838222	-0.758055	-0.595794	0.141497	-0.121821	2.09717	-0.15954	0.611199	-1.57861	0.504449	1.38265	-0.977961	-1.01497
ENSG00000072315.3_TRPC5	2.22	0.22	1.13	7.95	0.41	0.36	4.35	4.01	1.83	1.07	7.74	0.53	0.77	0.49	0.09	0.68	1.59	2.08471	2.49234	0.0542839	-0.748174	-0.383055	2.35332	-0.67194	-0.692002	0.908901	0.772483	-0.102195	-0.407129	2.26907	-0.623793	-0.527498	-0.639842	-0.800333	-0.563608	-0.19849
ENSG00000072364.13_AFF4	40.09	18.99	23.85	24.75	23.32	11.51	31.34	50.59	26.11	36.39	22.27	28.47	17.59	44.06	27.49	29.21	21.5	28.09	9.96107	1.20469	-0.913557	-0.425657	-0.335305	-0.478864	-1.66448	0.32627	2.25879	-0.198774	0.833244	-0.584275	0.0381485	-1.0541	1.60324	-0.0602345	0.112438	-0.661576
ENSG00000072401.15_UBE2D1	6.81	3.2	8.81	6.82	4.89	1.34	12.43	2.91	4.8	7.53	5.55	6.12	3.54	11.53	4.48	6	1.36	5.77176	3.10735	0.334122	-0.827639	0.977757	0.337341	-0.283767	-1.42622	2.14274	-0.920966	-0.312731	0.565831	-0.0713678	0.112068	-0.718221	1.8531	-0.415713	0.0734501	-1.41978
ENSG00000072415.9_MPP5	12.81	6.86	10.77	19.17	7.65	3.56	19.01	18.56	15.71	10.42	19.87	8.91	9.71	12.03	8.77	7.09	11.96	11.9329	4.93574	0.177696	-1.0278	-0.235617	1.46626	-0.867741	-1.69639	1.43384	1.34267	0.765247	-0.306528	1.60808	-0.61246	-0.450377	0.0196645	-0.640825	-0.981199	0.00548223
ENSG00000072422.17_RHOBTB1	15.02	14.91	12.08	36.46	9.73	11.22	51.07	34.2	34	22.9	32.21	17.17	16.9	18.82	12.86	11.18	32.68	22.5535	11.9507	-0.630382	-0.639586	-0.876392	1.16365	-1.07303	-0.948354	2.38617	0.97454	0.957804	0.0289916	0.808023	-0.450477	-0.473069	-0.31241	-0.811124	-0.951701	0.847351
ENSG00000072501.18_SMC1A	39.7	40.01	20.76	30.95	54	24.71	17.81	18.12	16.71	30.31	38.68	55.92	15.89	42.38	46.23	17.93	15.33	30.9082	13.8312	0.635647	0.65806	-0.73372	0.0030196	1.66954	-0.448134	-0.947006	-0.924593	-1.02654	-0.0432526	0.561901	1.80836	-1.08582	0.829412	1.10777	-0.93833	-1.12631
ENSG00000072506.13_HSD17B10	11.77	5.87	7.08	6.6	11.68	1.78	8.12	3.43	9.81	11.1	15.08	5.68	4.74	12.73	6.59	3.64	2.96	7.56824	3.86743	1.08645	-0.439112	-0.126243	-0.250356	1.06318	-1.49666	0.14267	-1.07002	0.579653	0.913208	1.94232	-0.488241	-0.731296	1.33468	-0.252942	-1.01572	-1.19155
ENSG00000072518.20_MARK2	22.14	10.94	11.97	14.13	16.23	7.96	15.49	17.51	10.89	18.91	13.18	24.83	9.69	20.46	18.04	19.27	8.71	15.3147	4.94027	1.38156	-0.88552	-0.677029	-0.239806	0.185272	-1.48873	0.0354827	0.444367	-0.895641	0.727753	-0.432103	1.92607	-1.13854	1.0415	0.551649	0.800624	-1.33691
ENSG00000072571.20_HMMR	3.09	0.4	0.93	6.95	0.68	0.41	4.87	1.64	4.87	4.07	11.6	1.1	1.88	3.52	0.6	2.64	4.35	3.15294	2.90628	-0.0216569	-0.947238	-0.764875	1.3065	-0.850895	-0.943797	0.59081	-0.520576	0.59081	0.315544	2.90648	-0.706381	-0.437997	0.126298	-0.878422	-0.176494	0.411887
ENSG00000072609.17_CHFR	23.63	11.24	13.35	38.46	13.8	13.2	44.23	36.85	37.32	28.72	49.59	15.65	13.59	18.98	28.95	16.24	25.75	25.2676	12.2445	-0.133746	-1.14563	-0.973309	1.07741	-0.936558	-0.98556	1.54865	0.945926	0.984311	0.281952	1.9864	-0.785469	-0.953709	-0.51351	0.300736	-0.737284	0.0393936
ENSG00000072657.9_TRHDE	2.39	0.35	1.32	8.2	0.61	0.27	6.26	8.01	6.38	1.32	8.07	0.06	0.95	1.23	0.34	0.8	3.19	2.92647	3.10182	-0.172954	-0.830633	-0.517913	1.70014	-0.746811	-0.856424	1.0747	1.63889	1.11339	-0.517913	1.65823	-0.924127	-0.637198	-0.546928	-0.833857	-0.685557	0.0849597
ENSG00000072682.18_P4HA2	18.07	17.96	11.74	52.55	17.09	4.95	42.38	36.73	46.46	24.58	53.77	27.06	12.53	20.61	9.46	15.35	42.22	26.6771	15.7865	-0.545217	-0.552185	-0.946193	1.63893	-0.607295	-1.37631	0.994708	0.636807	1.25316	-0.132839	1.71621	0.0242575	-0.89615	-0.38432	-1.09062	-0.717516	0.984572
ENSG00000072694.21_FCGR2B	4.66	0.44	3.58	23.43	0.42	0.52	15.57	7.63	10.11	4.3	19.7	2.09	2.48	2.83	0.45	4.54	7.43	6.48118	6.95531	-0.26184	-0.86857	-0.417117	2.43682	-0.871446	-0.857068	1.30675	0.165172	0.521734	-0.313599	1.90054	-0.631342	-0.575269	-0.524948	-0.867133	-0.279093	0.136417
ENSG00000072736.19_NFATC3	8.91	4.72	5.74	14.29	10.21	1.92	8.02	10.8	4.72	7.51	9.27	7.88	6.49	10.86	5.13	6.3	6.29	7.59176	2.96071	0.445244	-0.96996	-0.625447	2.26238	0.884328	-1.91568	0.14464	1.0836	-0.96996	-0.0276166	0.566836	0.0973536	-0.372129	1.10387	-0.831479	-0.436303	-0.439681
ENSG00000072756.17_TRNT1	13.2	6.66	7.83	22.12	7.37	8.78	16.27	15.76	18.02	9.12	24.88	11.88	5.74	14.06	10.17	5.5	12.35	12.3359	5.65472	0.152814	-1.00374	-0.796836	1.73026	-0.878184	-0.628835	0.695723	0.605533	1.0052	-0.568708	2.21835	-0.0806198	-1.16644	0.304899	-0.383022	-1.20888	0.00249661
ENSG00000072778.20_ACADVL	98.7	71.31	44.66	59.34	77.86	33.92	45.22	28.52	65	64.14	64.76	67.13	57.68	101.31	108.71	47.32	48.3	63.7576	22.8142	1.53161	0.331038	-0.837096	-0.193636	0.61814	-1.30786	-0.81255	-1.54455	0.0544553	0.0167595	0.0439356	0.147818	-0.266398	1.64601	1.97037	-0.720502	-0.677546
ENSG00000072786.13_STK10	44.48	7.6	30	56.3	11.05	8.26	86.32	46.46	45.39	29.2	67.22	21.85	20.02	26.01	12.93	29.66	28.35	33.5941	21.7329	0.500894	-1.19607	-0.165377	1.04477	-1.03733	-1.1657	2.42608	0.592	0.542766	-0.202187	1.54723	-0.540384	-0.624588	-0.348969	-0.950821	-0.181021	-0.241298
ENSG00000072803.17_FBXW11	10.62	6.99	10.04	11.5	12.87	5.11	16.21	28.04	6.59	18.75	13.61	10.86	9.89	14.51	9.54	8.88	6.8	11.8124	5.51154	-0.216338	-0.874956	-0.321571	-0.0566726	0.191897	-1.21606	0.797898	2.94431	-0.947531	1.25875	0.326161	-0.172793	-0.348787	0.489455	-0.41229	-0.532039	-0.909429
ENSG00000072818.12_ACAP1	10.17	3.52	9.08	29.19	5.92	4.17	30.72	12.88	16.45	11.71	32.59	11.27	7.5	13.68	3.55	18	12.49	13.6994	9.20175	-0.383559	-1.10625	-0.502014	1.68344	-0.845427	-1.03561	1.84971	-0.0890495	0.29892	-0.216199	2.05293	-0.264016	-0.673721	-0.00210957	-1.10299	0.467366	-0.131433
ENSG00000072832.15_CRMP1	3.43	0.66	3.49	13.86	1.02	0.82	14.12	7.38	9.96	3.12	11.6	1.07	1.75	1.76	0.41	2.82	7.3	4.97471	4.76663	-0.324067	-0.90519	-0.311479	1.86406	-0.829665	-0.871623	1.91861	0.504611	1.04587	-0.389102	1.38993	-0.819175	-0.676517	-0.674419	-0.957638	-0.45204	0.487828
ENSG00000072840.13_EVC	7.87	1.57	4.5	20.58	3.44	2.96	11.81	13.34	9.59	5.45	15.4	2.42	5.64	4.28	2.54	3.19	9.59	7.30412	5.37746	0.105232	-1.06632	-0.521457	2.4688	-0.718576	-0.807838	0.83792	1.12244	0.425086	-0.344794	1.50552	-0.908257	-0.309462	-0.562369	-0.885942	-0.765067	0.425086
ENSG00000072849.11_DERL2	15.36	11.3	15.74	26.88	15.38	4.56	26.14	19.17	13.11	15.05	26.89	9.69	6.71	12.26	7.76	10.65	16.85	14.9118	6.75524	0.0663537	-0.534661	0.122606	1.7717	0.0693144	-1.5324	1.66215	0.63036	-0.266721	0.0204634	1.77318	-0.772994	-1.21413	-0.392549	-1.0587	-0.630883	0.286923
ENSG00000072858.10_SIDT1	15.89	6.2	13.03	36.87	6.98	4.03	35.49	26.97	29.46	9.81	35.03	11.19	4.8	12.72	10.66	15.22	17.44	17.1641	11.2205	-0.113553	-0.97715	-0.368443	1.75624	-0.907635	-1.17055	1.63325	0.873925	1.09584	-0.655418	1.59225	-0.532429	-1.10192	-0.396071	-0.579664	-0.173265	0.0245873
ENSG00000072864.15_NDE1	18.23	24.91	12.06	23.76	20.45	14.55	23.64	24.67	18.79	19.55	28.71	20.32	16.78	16.99	23.65	13.82	10.79	19.51	4.9919	-0.256416	1.08175	-1.49242	0.85138	0.188305	-0.99361	0.827341	1.03368	-0.144234	0.00801299	1.84299	0.162263	-0.546886	-0.504818	0.829344	-1.13985	-1.74683
ENSG00000072952.18_MRVI1	5.84	0.73	3.65	12.63	1.85	1.13	16.01	12.66	12.06	4.61	19.2	0.87	2.89	1.9	1.58	2.33	9.38	6.43059	5.96734	-0.0989702	-0.955299	-0.465968	1.03889	-0.76761	-0.888267	1.60531	1.04392	0.943371	-0.305092	2.13988	-0.931838	-0.593328	-0.759231	-0.812857	-0.687172	0.494259
ENSG00000072954.7_TMEM38A	3.25	0.75	2.67	7.26	2.68	0.69	5.87	3.55	6.3	2.38	8.73	0.43	2.22	2.16	1.19	0.95	3.68	3.22118	2.4558	0.0117369	-1.00626	-0.224439	1.64461	-0.220367	-1.03069	1.0786	0.133897	1.2537	-0.342527	2.24319	-1.13657	-0.407679	-0.432111	-0.827095	-0.924823	0.186833
ENSG00000072958.8_AP1M1	14.25	5.79	8.42	18	13.51	9.17	16.88	16.69	27.25	15.64	25.94	13.91	12.12	17.18	9.09	12.52	7.93	14.37	5.85763	-0.0204861	-1.46476	-1.01577	0.619705	-0.146817	-0.887731	0.428501	0.396065	2.19884	0.216811	1.9752	-0.0785301	-0.384114	0.479716	-0.901389	-0.315827	-1.09942
ENSG00000073008.15_PVR	5.04	1.11	12.1	17.78	2.07	2.66	15.13	11.62	14.06	5.93	21.49	2.69	3.76	5.04	1.42	3.63	7.68	7.83588	6.30613	-0.44336	-1.06656	0.676187	1.5769	-0.91433	-0.820771	1.15667	0.60007	0.986995	-0.302227	2.16521	-0.816013	-0.646337	-0.44336	-1.0174	-0.666952	-0.0247192
ENSG00000073050.11_XRCC1	12.5	17.09	5.55	14.34	18.63	10.62	15.32	2.92	16.89	18.09	25.4	13.3	7.69	12.77	13.3	10.42	14.42	13.4853	5.28278	-0.18651	0.68235	-1.50211	0.161791	0.973863	-0.542384	0.347299	-1.99995	0.644491	0.871644	2.25538	-0.0350751	-1.09702	-0.135401	-0.0350751	-0.580242	0.176934
ENSG00000073060.16_SCARB1	11.91	2.68	6.14	17.34	3.46	1.7	19.21	8.48	16.61	4	13.45	3.99	2.11	5.26	1.9	4.18	10.14	7.79765	5.8858	0.698691	-0.869491	-0.281635	1.62125	-0.736968	-1.03599	1.93896	0.115932	1.49722	-0.645222	0.960337	-0.646921	-0.966334	-0.431147	-1.00201	-0.61464	0.397967
ENSG00000073067.14_CYP2W1	4.55	0.9	0.5	5.07	3.19	2.07	6.03	2.08	8.64	3.15	7.18	1.71	1.68	1.45	1.59	2.5	5.47	3.39765	2.35903	0.488487	-1.05876	-1.22832	0.708917	-0.0880223	-0.562794	1.11586	-0.558555	2.22225	-0.104978	1.60335	-0.7154	-0.728117	-0.825615	-0.766268	-0.380516	0.878478
ENSG00000073111.14_MCM2	14.75	3.91	3.8	19.39	7.1	7.44	25.14	21.34	27.29	18.87	34.79	9.76	8.94	13.79	7.1	14.51	12.57	14.7347	8.73574	0.00175075	-1.23913	-1.25172	0.532902	-0.873962	-0.835042	1.19112	0.756123	1.43723	0.473377	2.29578	-0.569466	-0.663333	-0.108143	-0.873962	-0.0257226	-0.247799
ENSG00000073146.16_MOV10L1	4.04	0.21	1.28	10.19	0.61	0.26	10.49	6.8	8.21	2.04	11.56	0.27	1.62	2.32	0.61	2.12	5.1	3.98412	3.97548	0.0140568	-0.949349	-0.680199	1.56104	-0.848732	-0.936772	1.6365	0.708312	1.06299	-0.489027	1.90565	-0.934256	-0.594675	-0.418595	-0.848732	-0.468904	0.280691
ENSG00000073150.14_PANX2	3.7	3.45	2.38	4.4	3.82	4.56	3.45	2.57	4.31	6.32	3.97	3.44	3.43	5.36	2.94	1.73	3.57	3.72941	1.09129	-0.0269515	-0.256039	-1.23653	0.614493	0.0830105	0.761109	-0.256039	-1.06243	0.532022	2.37388	0.220463	-0.265202	-0.274366	1.49419	-0.723377	-1.83216	-0.146077
ENSG00000073169.14_SELENOO	5.57	3.85	2.62	2.32	3.97	2.35	3.55	2.13	3	5.25	3.12	3.97	3.32	3.37	4.65	1.89	1.97	3.34706	1.10629	2.00937	0.454621	-0.657206	-0.928383	0.563092	-0.901266	0.183443	-1.10013	-0.313715	1.72011	-0.205244	0.563092	-0.0244591	0.0207371	1.17776	-1.31707	-1.24476
ENSG00000073282.13_TP63	11.09	18.94	5.08	32.97	20.29	7.75	34.21	7.91	16.84	9.32	29.78	3.09	11.91	10.9	1.7	3.39	16.36	14.2076	10.2382	-0.304511	0.462224	-0.891527	1.83258	0.594083	-0.630739	1.95369	-0.615111	0.25711	-0.477392	1.521	-1.0859	-0.224419	-0.323068	-1.22166	-1.05659	0.210227
ENSG00000073331.18_ALPK1	30.84	10.59	27.06	63.12	15.07	7.05	78.59	43.15	51.65	32.17	62.12	17.64	16.22	22.44	14.33	25.03	29.04	32.1241	20.7153	-0.0619889	-1.03953	-0.244463	1.49628	-0.823263	-1.21042	2.24307	0.532259	0.942584	0.00221491	1.44801	-0.6992	-0.767749	-0.467487	-0.858986	-0.342458	-0.148881
ENSG00000073350.13_LLGL2	36.69	34.13	23.41	26.53	32.21	29.5	16.3	27.89	30.8	43.2	31.92	36.93	22.47	28.11	77.07	21.93	24.12	31.9535	13.3506	0.354775	0.163024	-0.639934	-0.406238	0.0192104	-0.183776	-1.17249	-0.30437	-0.0864026	0.842392	-0.00251145	0.372752	-0.710343	-0.287891	3.37935	-0.750791	-0.586753
ENSG00000073417.15_PDE8A	9.54	4.28	7.14	17.16	8.35	3.78	10.36	18.66	17.25	10.98	18.8	6.89	7.59	8.04	13.99	8.27	7.05	10.4782	4.89211	-0.191786	-1.26699	-0.682372	1.36583	-0.435034	-1.36919	-0.0241686	1.67244	1.38422	0.102566	1.70106	-0.733474	-0.590387	-0.498402	0.717843	-0.451387	-0.700769
ENSG00000073464.12_CLCN4	3.58	0.9	2.72	8.66	3.16	1.47	2.69	8	1.9	2.27	7.42	0.82	1.15	2.05	1.19	2.01	1.8	3.04647	2.50424	0.213051	-0.857136	-0.130367	2.24161	0.0453349	-0.629522	-0.142347	1.97806	-0.457812	-0.310063	1.74645	-0.889082	-0.757305	-0.397914	-0.741332	-0.413887	-0.497745
ENSG00000073536.18_NLE1	2.99	1.07	2.7	7.78	1.43	0.48	10.02	4.97	6.3	1.88	9.22	2	1.44	1.69	1.42	2.05	4.86	3.66471	2.99969	-0.224926	-0.864993	-0.321602	1.37191	-0.74498	-1.06168	2.11865	0.435144	0.878523	-0.594964	1.85196	-0.55496	-0.741646	-0.658304	-0.748314	-0.538292	0.398473
ENSG00000073578.17_SDHA	46.46	23.74	22.02	42.88	38.82	19.35	42.91	23.94	31.82	45.25	42.25	38.84	34.46	51.37	36.81	22.93	18.81	34.2741	10.5652	1.1534	-0.997059	-1.15986	0.814551	0.43027	-1.41257	0.81739	-0.978129	-0.232283	1.03887	0.754921	0.432163	0.0175938	1.61813	0.240022	-1.07373	-1.46369
ENSG00000073584.20_SMARCE1	35.52	25.27	27.21	38.97	34.02	14.23	27.88	23.92	35.46	50	33.32	40.76	28.04	46.5	31.08	25.29	21.53	31.7059	9.10263	0.419013	-0.707035	-0.49391	0.798024	0.254225	-1.91987	-0.420305	-0.855344	0.412421	2.00976	0.177324	0.99467	-0.402728	1.62526	-0.0687584	-0.704838	-1.11791
ENSG00000073598.6_FNDC8	1.87	0	0	5.85	0.41	0	2.68	0.73	1.74	0.52	2.94	0.07	0.25	0.53	0.04	0.29	1.16	1.12235	1.53927	0.485716	-0.729147	-0.729147	3.07136	-0.462787	-0.729147	1.01194	-0.254896	0.40126	-0.391324	1.18085	-0.683671	-0.566733	-0.384828	-0.703161	-0.540746	0.0244578
ENSG00000073605.18_GSDMB	17.92	10.76	13.57	41	14.05	8.21	24.76	36.93	30.19	30.91	44.28	26.83	12.99	17.87	26.75	42.71	17.49	24.5424	11.6868	-0.566653	-1.17931	-0.938869	1.40823	-0.897797	-1.39751	0.0186234	1.05997	0.483251	0.544859	1.68889	0.195747	-0.988498	-0.570932	0.188901	1.55455	-0.603447
ENSG00000073614.13_KDM5A	23.23	11.05	11.04	19.37	14.73	5.29	19.47	20.75	16.39	18.15	21.42	14.51	12.2	27.83	15.04	21.19	6.22	16.3459	5.99941	1.14747	-0.882734	-0.884401	0.504069	-0.26934	-1.84283	0.520738	0.734092	0.00735367	0.300716	0.84577	-0.306011	-0.691048	1.91421	-0.217668	0.807432	-1.68781
ENSG00000073670.14_ADAM11	1.29	0.12	1.18	2.59	0.61	0.44	2.48	1.19	2.47	0.71	5.38	0.04	0.39	0.56	0.16	0.8	1.87	1.31059	1.34375	-0.0153215	-0.886021	-0.0971822	0.952123	-0.521369	-0.647881	0.870262	-0.0897403	0.86282	-0.44695	3.02841	-0.945556	-0.68509	-0.558579	-0.856254	-0.379974	0.416307
ENSG00000073711.11_PPP2R3A	5.64	2.81	4.64	11.6	3.98	2.15	11.58	5.9	8.15	4.77	11.53	2.39	3.18	4.02	2.39	2.32	6.49	5.50235	3.33345	0.0412927	-0.807677	-0.258697	1.82923	-0.45669	-1.00567	1.82323	0.11929	0.794266	-0.219698	1.80823	-0.933673	-0.696681	-0.44469	-0.933673	-0.954672	0.296284
ENSG00000073712.15_FERMT2	11.33	2.23	5.66	14.15	6.22	3.67	11.52	12.86	10.68	4.89	10.48	1.77	9.61	10.19	5.75	2.47	3.82	7.48824	4.05799	0.946716	-1.29577	-0.450527	1.64164	-0.312528	-0.940918	0.993537	1.32375	0.786538	-0.640276	0.737253	-1.40913	0.522861	0.665789	-0.428349	-1.23663	-0.903954
ENSG00000073734.10_ABCB11	10.74	1.85	4.02	12.28	5.71	2.77	10.65	6.26	11.3	7.49	17.58	4.17	6.57	5.33	8.91	3.47	9.23	7.54882	4.09502	0.779283	-1.39165	-0.861736	1.15535	-0.449039	-1.16699	0.757305	-0.31473	0.916034	-0.0143647	2.44961	-0.825106	-0.239028	-0.541835	0.332398	-0.996046	0.410542
ENSG00000073737.16_DHRS9	60.91	37.49	36.11	30.42	72.01	14.96	17.55	21.2	23.33	81.09	23.95	81.59	49.86	59.67	59.69	36.59	25.87	43.0759	22.2702	0.800806	-0.250823	-0.312789	-0.568287	1.29923	-1.26249	-1.14619	-0.982293	-0.88665	1.70695	-0.85881	1.7294	0.304627	0.745126	0.746024	-0.291236	-0.772596
ENSG00000073754.6_CD5L	2.5	0.22	1.66	9.02	0.16	0.77	6.22	1.94	11.77	1.96	10.5	0.59	1.77	0.62	0.49	1.44	2.96	3.21118	3.75626	-0.189331	-0.796317	-0.412958	1.54644	-0.812291	-0.649895	0.801016	-0.338415	2.27855	-0.333091	1.94045	-0.697815	-0.383673	-0.689829	-0.724437	-0.471526	-0.0668687
ENSG00000073756.12_PTGS2	28.41	1.43	42.82	20.92	2.4	1.26	102.15	14.79	7.46	16.69	38.58	7.13	11.64	44.32	2.22	8.8	4.67	20.9229	25.4661	0.294	-0.765445	0.85985	-0.000115494	-0.727355	-0.772121	3.18961	-0.240827	-0.52866	-0.166218	0.693354	-0.541619	-0.364521	0.918751	-0.734424	-0.476041	-0.638217
ENSG00000073792.15_IGF2BP2	18.07	26.46	4.88	19.04	37.78	17.46	21.48	30.79	14.94	36.72	23.41	21.76	15.81	14.24	23.3	13.42	12.64	20.7176	8.61107	-0.30747	0.666857	-1.83922	-0.194824	1.98144	-0.378309	0.0885317	1.1697	-0.670956	1.85835	0.312662	0.121048	-0.569923	-0.752246	0.299887	-0.847472	-0.938054
ENSG00000073803.14_MAP3K13	15.57	23.67	16.07	15.16	18.09	15.25	18.47	43.86	17.74	21.43	18.95	26.19	13.11	26.37	29.41	21.47	23.18	21.4112	7.37988	-0.7915	0.306079	-0.723748	-0.847056	-0.450031	-0.834861	-0.39854	3.04189	-0.497457	0.00255065	-0.333498	0.647547	-1.12484	0.671938	1.08387	0.00797079	0.239682
ENSG00000073849.15_ST6GAL1	44.72	21.92	25.03	54.78	20.5	10.17	43.63	31.46	32.73	28.52	47.23	35.64	15.93	52.95	22.74	25.46	21.24	31.45	13.1563	1.00864	-0.724368	-0.487979	1.7733	-0.832301	-1.61748	0.925793	0.000760092	0.0972918	-0.222707	1.19943	0.318479	-1.17966	1.6342	-0.662041	-0.455295	-0.776054
ENSG00000073861.3_TBX21	1.23	0.07	1.39	1.78	0.14	0	1.92	2.56	3.23	0.64	2.13	0.98	0.5	0.49	0.13	1.21	1.14	1.14941	0.936379	0.0860637	-1.15275	0.256935	0.673433	-1.07799	-1.22751	0.822945	1.50643	2.22195	-0.544023	1.04721	-0.180922	-0.693535	-0.704215	-1.08867	0.0647048	-0.0100512
ENSG00000073905.8_VDAC1P1	2.09	0.58	0	12.09	0.13	1.18	4.5	10.7	2.76	1.13	9.56	0.17	0	0.56	0.49	0	1.16	2.77059	4.02138	-0.169243	-0.544736	-0.688965	2.31747	-0.656638	-0.395533	0.430055	1.97182	-0.00263299	-0.407967	1.68833	-0.646691	-0.688965	-0.549709	-0.567116	-0.688965	-0.400507
ENSG00000073910.22_FRY	8.18	3.59	8.01	31.24	5.37	4.76	38.78	13.24	25.76	12.03	26.86	9.9	6.16	10.2	8.44	16.74	17.06	14.4894	10.289	-0.613221	-1.05933	-0.629744	1.62801	-0.886329	-0.945616	2.36084	-0.121432	1.09541	-0.239034	1.20232	-0.446052	-0.809548	-0.416894	-0.587951	0.218738	0.249839
ENSG00000073921.18_PICALM	24.14	13.72	35.57	13.16	22.83	8.59	46.28	21.03	11.6	27.92	14.41	24.1	13.42	31.32	17.59	23.43	8.5	21.0359	10.1859	0.304746	-0.718234	1.42688	-0.773212	0.176137	-1.22187	2.47833	-0.000577498	-0.926365	0.675846	-0.650494	0.300819	-0.747687	1.00964	-0.338298	0.235042	-1.23071
ENSG00000073969.18_NSF	23.43	8.75	7.87	8.54	14.81	5.92	15.6	11.69	9.79	16.41	12.51	18.36	8.65	24.27	17.56	9.98	9.06	13.1294	5.45965	1.88668	-0.802141	-0.963324	-0.840605	0.30782	-1.32049	0.452518	-0.263645	-0.611653	0.600879	-0.113453	0.958044	-0.820457	2.04053	0.811515	-0.576852	-0.745361
ENSG00000074047.21_GLI2	7.04	0.85	1.63	7.5	4.57	2.15	6.85	12.83	5.4	2.68	8.01	2.71	1.73	2.55	3.54	2.79	3.99	4.51882	3.08901	0.816177	-1.1877	-0.935194	0.965092	0.0165673	-0.766856	0.754668	2.69056	0.285262	-0.59528	1.13019	-0.585568	-0.902822	-0.637364	-0.316873	-0.559669	-0.171195
ENSG00000074054.18_CLASP1	13.35	14.29	8.64	17.52	12.67	6.43	16.96	15	12.51	18.17	20.96	11.45	7.65	14.38	14.56	9.6	12.98	13.36	3.86679	-0.00258613	0.24051	-1.22065	1.07583	-0.178443	-1.79219	0.931005	0.424125	-0.219821	1.24393	1.96546	-0.49395	-1.47668	0.263785	0.310335	-0.972383	-0.0982728
ENSG00000074071.14_MRPS34	32.11	16.78	11.93	4.99	28.25	8.11	4.53	5.17	10.71	22.67	6.03	18.78	11.7	27.33	17.77	9.49	5.1	14.2029	8.99644	1.99046	0.286453	-0.252649	-1.02407	1.5614	-0.677262	-1.0752	-1.00406	-0.388258	0.941157	-0.908464	0.508764	-0.278215	1.45914	0.396497	-0.523868	-1.01184
ENSG00000074181.9_NOTCH3	4.84	2.91	4.92	9.08	7.43	4.45	9.92	1.73	7.3	2.81	13.79	1.35	3.79	5.95	4.21	1.82	8.08	5.55176	3.35634	-0.212066	-0.787098	-0.18823	1.05122	0.559609	-0.328264	1.30149	-1.13867	0.520876	-0.816892	2.45453	-1.25189	-0.524907	0.118652	-0.399771	-1.11186	0.753272
ENSG00000074201.9_CLNS1A	70.11	41.09	18.65	36.29	59.16	37.85	29.68	12.32	30.87	56.54	26.13	51.18	43.19	52.36	51.66	24.14	22.58	39.0471	16.0751	1.93236	0.127087	-1.26886	-0.171511	1.25118	-0.0744665	-0.582705	-1.66263	-0.508678	1.0882	-0.803543	0.754765	0.257724	0.82817	0.784624	-0.927337	-1.02438
ENSG00000074211.14_PPP2R2C	7.9	0.79	5.27	27.37	1.04	2.24	30.05	16.9	14.83	5.33	26.56	1.58	4.23	2.7	0.84	4.27	13.18	9.71059	10.0178	-0.180736	-0.89047	-0.443268	1.7628	-0.865515	-0.745729	2.03032	0.717661	0.51103	-0.437279	1.68194	-0.811611	-0.547083	-0.69981	-0.885479	-0.54309	0.346323
ENSG00000074219.13_TEAD2	1.22	0.88	0.47	25.19	0.44	0.2	11.49	3.14	4.99	1.21	11.18	0.67	1	0.53	0.22	1.68	6.3	4.16529	6.51842	-0.451842	-0.504002	-0.566901	3.22543	-0.571503	-0.608322	1.12369	-0.157292	0.126519	-0.453376	1.07614	-0.536218	-0.485593	-0.557696	-0.605254	-0.381273	0.327488
ENSG00000074266.21_EED	8.84	6.41	4.59	19.22	7.12	3.38	12.42	14.27	11.62	10.59	10.51	8.05	5.84	8.11	7.13	5.9	7.07	8.88647	3.91459	-0.0118711	-0.632626	-1.09755	2.63975	-0.451253	-1.40665	0.902657	1.37525	0.698293	0.435175	0.414738	-0.21368	-0.778236	-0.198353	-0.448699	-0.762908	-0.464026
ENSG00000074276.10_CDHR2	4.5	0.79	4.69	17.34	1.75	0.54	13.68	7.77	14.72	3.85	19.89	3.27	2.23	1.72	0.4	3.24	6.04	6.26	6.23048	-0.282482	-0.877942	-0.251987	1.77835	-0.723861	-0.918067	1.19092	0.242357	1.35784	-0.386808	2.18763	-0.479899	-0.64682	-0.728676	-0.940537	-0.484714	-0.0353103
ENSG00000074317.11_SNCB	2.36	0.27	0.76	9.72	0.33	0.57	6.94	3.78	7.84	1.85	9.22	0.13	1.23	1.53	0.28	1.65	7.3	3.28	3.45099	-0.26659	-0.872213	-0.730225	1.86613	-0.854827	-0.785281	1.06056	0.144886	1.32136	-0.414374	1.72124	-0.912781	-0.594032	-0.5071	-0.869315	-0.472328	1.16488
ENSG00000074319.13_TSG101	17.11	21.57	18.87	8.6	26.68	15.17	12.2	8.35	23.28	37.74	13.59	22.75	24.91	24.93	22.65	17.17	11.21	19.2224	7.54616	-0.279924	0.311105	-0.046693	-1.40765	0.988271	-0.537009	-0.930586	-1.44078	0.53771	2.45392	-0.746387	0.467476	0.753714	0.756365	0.454224	-0.271973	-1.06178
ENSG00000074356.17_NCBP3	12.48	16.37	7.58	18.62	13.78	13.09	15.87	10.88	11.43	16.08	16.02	14.86	10.29	15.11	16.55	6.47	10.71	13.3053	3.36495	-0.245262	0.910773	-1.70145	1.57943	0.141074	-0.0639813	0.762182	-0.720751	-0.557302	0.82459	0.806759	0.462029	-0.896088	0.536324	0.964265	-2.03132	-0.771272
ENSG00000074370.18_ATP2A3	22.26	7.07	16.48	27.36	9.15	15.38	27.06	16.45	20.03	38.1	28.14	14.13	12.59	17.66	15.05	9.7	10.32	18.0547	8.25015	0.509723	-1.33145	-0.19087	1.12789	-1.07934	-0.324201	1.09153	-0.194506	0.239425	2.42969	1.22244	-0.475713	-0.662376	-0.0478422	-0.3642	-1.01267	-0.937523
ENSG00000074410.14_CA12	38.23	21.49	7.72	22.24	24.12	9.19	18.77	10.28	21.28	16.5	27.74	7.1	11.35	25.36	11.47	8.52	12.11	17.2629	8.6725	2.41765	0.487409	-1.10037	0.57389	0.790667	-0.930866	0.173774	-0.805182	0.463195	-0.0879724	1.20808	-1.17186	-0.681803	0.933647	-0.667966	-1.00812	-0.59417
ENSG00000074416.14_MGLL	15.9	27.07	9.38	23.94	26.41	8.31	27.1	13.59	20.39	40.01	21.82	18.8	11.77	25.83	17.36	17.62	20.7	20.3529	7.83573	-0.568287	0.857235	-1.40037	0.457782	0.773005	-1.53693	0.861064	-0.86309	0.00472947	2.50865	0.187227	-0.198187	-1.09536	0.698985	-0.381961	-0.34878	0.0442918
ENSG00000074527.12_NTN4	8.72	5.88	8.76	10.29	8.47	3.67	8.18	9.78	4.78	14.94	10.55	10.52	5.17	9.5	6.5	6.4	6.69	8.16471	2.74675	0.202164	-0.831786	0.216727	0.77375	0.111148	-1.63637	0.00556809	0.588076	-1.23226	2.46666	0.868407	0.857485	-1.09027	0.486137	-0.606065	-0.642471	-0.536892
ENSG00000074582.14_BCS1L	16.24	5.67	7.01	23	10.45	7.57	24	23.81	25.4	11.21	22.41	7.69	6.1	11.57	4.66	5.66	13.55	13.2941	7.58113	0.388581	-1.00567	-0.828916	1.28027	-0.375158	-0.755048	1.41218	1.38711	1.59684	-0.274909	1.20244	-0.739219	-0.948951	-0.227422	-1.1389	-1.00699	0.0337525
ENSG00000074590.13_NUAK1	7.52	2.64	1.3	14.42	3.62	0.91	12.18	3.49	16.72	5.55	19.14	1.6	4.48	4.89	1.29	5.76	7.62	6.65471	5.65085	0.153126	-0.710461	-0.947593	1.37418	-0.537035	-1.01661	0.977781	-0.560041	1.7812	-0.195494	2.20945	-0.894504	-0.384846	-0.31229	-0.949363	-0.158331	0.170823
ENSG00000074603.19_DPP8	12.18	5.5	10.65	22.81	11.28	4.01	22.86	11	10.63	12.61	18.51	8.8	8.66	12.37	8.84	7.94	11.08	11.7488	5.22413	0.0825356	-1.19615	-0.210336	2.11733	-0.089742	-1.48136	2.1269	-0.14334	-0.214165	0.164846	1.29422	-0.564463	-0.591261	0.118905	-0.556806	-0.729083	-0.128026
ENSG00000074621.14_SLC24A1	11.44	3.68	8.65	31.23	9.52	4.81	23.29	14.08	19.47	10.52	30.73	9.71	7.75	9.96	9.7	17.66	16.93	14.0665	8.16048	-0.321852	-1.27278	-0.663744	2.10325	-0.557132	-1.1343	1.13027	0.00165792	0.662158	-0.434591	2.04198	-0.533849	-0.774031	-0.503214	-0.535075	0.440357	0.350902
ENSG00000074657.13_ZNF532	17.78	4.97	12.13	44.24	9.37	3.35	32.79	28	32.89	16.72	40.89	11.8	6.28	15.46	8.34	11.84	26.42	19.0159	12.7839	-0.0966752	-1.09872	-0.538639	1.97312	-0.754536	-1.22544	1.07746	0.70277	1.08528	-0.179592	1.71107	-0.564453	-0.996247	-0.278154	-0.835106	-0.561324	0.579177
ENSG00000074660.16_SCARF1	4.24	1.56	5.54	9.49	1.32	1.37	15.67	5.29	12.11	3.55	15.82	2.7	3.16	3.19	1.44	4.07	7.99	5.79471	4.78889	-0.324648	-0.884276	-0.0531868	0.771638	-0.934392	-0.923952	2.06212	-0.105391	1.31874	-0.468732	2.09345	-0.646226	-0.55017	-0.543906	-0.909334	-0.360147	0.458414
ENSG00000074695.6_LMAN1	24.88	16.36	12.21	12.62	23.98	6.71	12.15	11.75	11.59	24.84	10.72	26.91	16.6	22.67	21.28	11.42	12.29	16.4106	6.30845	1.34255	-0.00801913	-0.665867	-0.600875	1.19989	-1.53771	-0.675378	-0.738785	-0.764148	1.33621	-0.902058	1.66434	0.0300251	0.992227	0.771888	-0.791096	-0.653186
ENSG00000074696.13_HACD3	23.66	8.3	5.98	27.24	15.29	6.24	25.36	26.19	14.67	15.84	21.68	16.96	12.24	24.41	11.3	6.56	17.27	16.4229	7.33796	0.986249	-1.10698	-1.42314	1.47412	-0.154395	-1.38771	1.21792	1.33103	-0.238887	-0.0794418	0.71642	0.0731891	-0.570041	1.08846	-0.698142	-1.3441	0.115435
ENSG00000074706.13_IPCEF1	18.26	1.22	15.05	42.74	2.23	4.06	64.95	30.23	43.2	14.34	39.31	3.75	13.61	14.94	2.06	14.37	30.91	20.8959	18.243	-0.144487	-1.07854	-0.320445	1.1974	-1.02318	-0.922868	2.41485	0.511655	1.22261	-0.359364	1.00938	-0.939861	-0.39938	-0.326475	-1.0325	-0.35772	0.548929
ENSG00000074755.15_ZZEF1	20.19	7.54	17	28.25	14.65	13	18.41	19.79	14.36	21.67	26.67	11.85	10.62	14.9	16.79	12.56	14.6	16.6382	5.44714	0.652042	-1.67028	0.0664136	2.13172	-0.365005	-0.667916	0.325265	0.578609	-0.418244	0.923744	1.84166	-0.879036	-1.10484	-0.319109	0.0278613	-0.748692	-0.374184
ENSG00000074771.4_NOX3	1.88	0.09	0.59	5.62	0.09	0.5	3.54	2.6	3.07	0.98	6.69	0.22	0.79	0.44	0.11	1.03	2.88	1.83059	1.9911	0.0248163	-0.874184	-0.623067	1.90317	-0.874184	-0.668268	0.858526	0.386425	0.622476	-0.427195	2.44057	-0.808894	-0.52262	-0.698402	-0.864139	-0.402083	0.527051
ENSG00000074800.16_ENO1	115.61	44.92	51.63	32.38	91.83	29.73	37.88	32.29	40.03	110.55	33.66	72.84	61.4	209.53	69.89	58.12	19.31	65.3882	46.6213	1.07723	-0.439032	-0.295106	-0.708007	0.56716	-0.764848	-0.590035	-0.709938	-0.543919	0.968693	-0.680552	0.159836	-0.0855453	3.09176	0.0965602	-0.155899	-0.988351
ENSG00000074803.20_SLC12A1	3.38	0.34	2.83	11.81	0.14	0.22	12.67	5.3	7.25	2.94	13.21	1.16	1.89	1.01	0.5	1.75	4.17	4.15118	4.45192	-0.173224	-0.856076	-0.296766	1.72034	-0.901	-0.88303	1.91352	0.258052	0.696065	-0.272057	2.03481	-0.671885	-0.507911	-0.705579	-0.820136	-0.539358	0.00422819
ENSG00000074842.8_MYDGF	14.34	7.79	5.26	10.61	9.99	4.39	12.04	5.17	7.92	11.61	12.15	13.74	8.16	16.41	10.3	6.31	5.66	9.52059	3.5721	1.34918	-0.484473	-1.19274	0.304978	0.13141	-1.43629	0.705302	-1.21793	-0.44808	0.584925	0.736096	1.18121	-0.380893	1.92867	0.218194	-0.898795	-1.08076
ENSG00000074855.11_ANO8	2.76	1.41	4.46	3.41	1.15	1.36	4.58	2.36	5.65	1.86	7.85	1.45	1.6	2.97	4.7	1.92	3.14	3.09588	1.83765	-0.182778	-0.917413	0.742317	0.170935	-1.0589	-0.944622	0.807618	-0.400448	1.38988	-0.672535	2.58707	-0.895646	-0.81402	-0.0685019	0.872919	-0.639884	0.0240077
ENSG00000074935.14_TUBE1	11.23	9.61	3.71	18.42	9.46	1.32	8.03	20.27	9.6	12.38	12.01	13.03	6.14	16.84	7.04	5.2	10.3	10.27	5.05282	0.189993	-0.13062	-1.29828	1.61296	-0.160306	-1.77129	-0.443317	1.97909	-0.132599	0.417588	0.344362	0.546229	-0.817365	1.30026	-0.639247	-1.0034	0.00593728
ENSG00000074964.17_ARHGEF10L	9.14	2.46	6.41	18.42	4.08	2.64	14.46	6.89	17.76	6.76	21.58	6.69	4.18	7.07	5.58	7.15	6.55	8.69529	5.75002	0.0773399	-1.0844	-0.397441	1.69125	-0.802657	-1.05309	1.00255	-0.313963	1.57647	-0.336572	2.24081	-0.348746	-0.785266	-0.282659	-0.541789	-0.268746	-0.373093
ENSG00000074966.11_TXK	5.58	1.11	5.49	19.75	0.77	2.17	15.71	10.66	8.76	3.41	15.36	0.36	2.95	3	1.21	3.08	5.95	6.19529	5.88592	-0.104537	-0.863976	-0.119827	2.3029	-0.921741	-0.683885	1.61652	0.75854	0.435736	-0.473213	1.55706	-0.991399	-0.551366	-0.542871	-0.846987	-0.529279	-0.0416747
ENSG00000075035.10_WSCD2	6.57	0.57	2.67	18.08	0.91	1.79	23.19	14.53	15.44	3.6	27.52	0.31	2.43	3.15	1.13	3.42	6.27	7.74	8.62018	-0.135728	-0.83177	-0.588155	1.19951	-0.792327	-0.690241	1.79231	0.787687	0.893253	-0.480269	2.29462	-0.861931	-0.615997	-0.532472	-0.766806	-0.50115	-0.17053
ENSG00000075043.18_KCNQ2	3.59	0.32	6.23	22.56	0.36	0.69	34.35	8.37	9.62	3.18	29.43	4.58	1.76	3.51	2.47	2.35	7.73	8.3	10.3585	-0.454701	-0.770385	-0.199837	1.37665	-0.766523	-0.734665	2.51485	0.00675776	0.127432	-0.494282	2.03988	-0.359127	-0.631368	-0.462424	-0.562825	-0.57441	-0.0550275
ENSG00000075073.15_TACR2	2.6	0.84	2.02	11.05	1.06	0.92	9.8	3.12	7.51	3.14	11.48	0.81	1.88	2.66	0.58	1.49	4.52	3.85176	3.72057	-0.336444	-0.80949	-0.492334	1.93471	-0.750359	-0.787988	1.59874	-0.196681	0.983246	-0.191305	2.05029	-0.817553	-0.529963	-0.320318	-0.879372	-0.634785	0.179606
ENSG00000075089.9_ACTR6	4.92	6.12	2.3	5.81	6.19	1.43	6.19	5.85	3.47	7.39	5.92	6.72	3.39	7.8	6.86	4.92	3.04	5.19529	1.84485	-0.149223	0.501236	-1.56939	0.333201	0.539179	-2.04097	0.539179	0.354883	-0.935194	1.18964	0.392826	0.826465	-0.978558	1.41188	0.902352	-0.149223	-1.16828
ENSG00000075131.10_TIPIN	3.52	2.1	2.65	6.5	4.71	0.65	7.52	5.23	9.06	5.78	4.07	2.32	3.03	4.21	2.92	2.45	3.3	4.11882	2.1498	-0.278549	-0.939077	-0.683239	1.10763	0.274992	-1.61356	1.58209	0.516875	2.29844	0.772713	-0.0227108	-0.836741	-0.506478	0.0424117	-0.557645	-0.776271	-0.380884
ENSG00000075142.13_SRI	49.09	46.54	21.68	19.33	50.84	21.82	10.64	18.88	22.83	40.38	20.89	58.45	26.55	52.63	31.42	26.06	19.91	31.6435	14.7261	1.18473	1.01157	-0.676588	-0.836168	1.30356	-0.667081	-1.42628	-0.866726	-0.598495	0.593263	-0.730234	1.82033	-0.345883	1.42512	-0.0151791	-0.379158	-0.796782
ENSG00000075151.20_EIF4G3	33.05	18.83	19.16	38.64	25.99	12.47	33.19	27.42	27.49	31.65	32.4	25.75	15.97	34.08	22.11	15.56	18.1	25.4035	7.77005	0.984095	-0.846008	-0.803537	1.70352	0.0754783	-1.66454	1.00211	0.259518	0.268527	0.803916	0.90044	0.0445905	-1.21409	1.11666	-0.423875	-1.26685	-0.939959
ENSG00000075188.9_NUP37	4.47	1.82	4.45	14.39	5.12	1.79	14.66	3.75	4.65	5.91	12.73	2.35	3.1	3.98	4.14	3.46	3.06	5.51941	4.1738	-0.251429	-0.886342	-0.25622	2.1253	-0.0956951	-0.89353	2.18999	-0.423933	-0.208302	0.093581	1.72758	-0.759359	-0.579667	-0.368828	-0.330493	-0.493414	-0.58925
ENSG00000075213.11_SEMA3A	16.94	6.95	6.46	17.91	16.09	3.59	20.86	4.34	9.61	12.91	19.79	9.19	6.23	12.88	9.54	8.14	8.3	11.1606	5.43143	1.06407	-0.775226	-0.865441	1.24266	0.907571	-1.39385	1.78579	-1.25576	-0.285484	0.32209	1.58879	-0.362812	-0.907787	0.316567	-0.298372	-0.556131	-0.526673
ENSG00000075218.19_GTSE1	4.47	0.47	3.19	7.77	1.06	1.13	8.78	6.46	9.58	2.31	12.48	0.54	1.13	2.65	0.23	2.82	3.63	4.04118	3.68255	0.116448	-0.969757	-0.231138	1.01257	-0.809542	-0.790533	1.28683	0.656834	1.50407	-0.470103	2.29157	-0.950748	-0.790533	-0.377775	-1.03493	-0.331612	-0.111655
ENSG00000075223.14_SEMA3C	36.36	14.54	9.14	16.09	24.53	9.02	15.7	15.84	16.73	26.38	14.82	28.58	20.33	31.44	26.97	10.06	14.77	19.4882	8.14202	2.07218	-0.607741	-1.27097	-0.41737	0.619228	-1.28571	-0.46527	-0.448075	-0.338766	0.846444	-0.573351	1.11665	0.103385	1.46791	0.918908	-1.15797	-0.579492
ENSG00000075234.17_TTC38	6.33	4.65	4.26	15.54	3.93	4.51	11.56	18.87	14.26	9.19	13.75	4.7	3.19	6.25	11	4.91	5.7	8.38824	4.85062	-0.424324	-0.770671	-0.851073	1.4744	-0.919106	-0.799533	0.653888	2.16091	1.21052	0.165291	1.10538	-0.760363	-1.07166	-0.440817	0.538439	-0.71707	-0.554204
ENSG00000075239.14_ACAT1	21.89	19.76	14.19	23.44	13.52	7.76	17.97	21.01	16.04	21.56	28.1	16.66	14.5	28.19	8.78	8.05	17.68	17.5941	6.195	0.693444	0.349618	-0.549495	0.943646	-0.657646	-1.58743	0.0606751	0.551394	-0.250867	0.640175	1.69587	-0.150786	-0.499454	1.71039	-1.42278	-1.54062	0.0138632
ENSG00000075240.17_GRAMD4	8.46	11.54	7.66	8.84	13.96	6.98	7.62	10.98	18.74	11.92	13.6	7.79	8.61	13.57	17.56	6.54	4.49	10.5212	3.95643	-0.520968	0.257511	-0.72317	-0.424922	0.869172	-0.895042	-0.733281	0.115969	2.07733	0.353557	0.778181	-0.690313	-0.483055	0.770599	1.77908	-1.00625	-1.5244
ENSG00000075275.16_CELSR1	29.21	28.91	9.46	18.1	36.49	12.21	15.62	10.16	19.06	29.99	18.54	26.81	17.7	25.22	19.77	12.03	18.66	20.4671	7.78989	1.12234	1.08383	-1.41299	-0.303863	2.05689	-1.05997	-0.622224	-1.32313	-0.180626	1.22247	-0.247379	0.814253	-0.355211	0.610142	-0.0894825	-1.08308	-0.231975
ENSG00000075290.8_WNT8B	1.73	0.32	1.95	7.62	0.76	0.4	6.83	9.17	6.23	1.29	8.37	0.49	0.94	1.17	0.21	0.73	2.36	2.97471	3.21306	-0.38739	-0.826224	-0.318919	1.44576	-0.689283	-0.801326	1.19988	1.92816	1.01315	-0.524331	1.67918	-0.773315	-0.633262	-0.561679	-0.860459	-0.69862	-0.191315
ENSG00000075292.19_ZNF638	39.99	23.85	20.84	46.04	36.64	24.18	53.48	31.46	34.69	52.78	45.08	32.18	29.56	39.64	40.36	25.95	33.29	35.8829	9.7552	0.421012	-1.23349	-1.54204	1.04119	0.0776057	-1.19966	1.80386	-0.453393	-0.122288	1.73211	0.942785	-0.379586	-0.648161	0.385134	0.458941	-1.01822	-0.265801
ENSG00000075303.13_SLC25A40	5.32	2.28	1.97	14.63	7.05	1.55	10.78	10.24	5.75	6.39	5.86	4.57	5.05	5.49	2.47	1.96	3.79	5.59706	3.54522	-0.0781499	-0.935642	-1.02308	2.54792	0.409831	-1.14155	1.46195	1.30963	0.0431401	0.223665	0.0741677	-0.289702	-0.154309	-0.030198	-0.882048	-1.0259	-0.509716
ENSG00000075336.12_TIMM21	14.38	6.09	7.93	34.38	9.07	6.49	24.98	7.37	21.19	15.22	23.89	11.15	7.14	15.53	8.87	7.67	13.87	13.8365	8.04127	0.0675925	-0.963339	-0.73452	2.55476	-0.592751	-0.913596	1.38579	-0.804161	0.914474	0.172054	1.25024	-0.334085	-0.832763	0.210605	-0.617623	-0.766853	0.00416967
ENSG00000075340.23_ADD2	5.7	0.72	2.15	22.4	0.49	0.41	23.42	5.64	15.8	3.16	21.58	0.71	1.98	2.71	0.43	3.83	16.83	7.52706	8.63183	-0.211665	-0.7886	-0.622934	1.72303	-0.815245	-0.824513	1.8412	-0.218616	0.958423	-0.505925	1.62804	-0.789758	-0.642628	-0.558058	-0.822196	-0.428305	1.07775
ENSG00000075388.4_FGF4	0.65	0.1	0.47	2.99	0.23	0.13	3.95	3.2	3.79	1.66	3.05	0.27	0.45	0.85	0.07	1.57	1.58	1.47118	1.39414	-0.589021	-0.983529	-0.718132	1.08943	-0.890282	-0.962011	1.77803	1.24007	1.66327	0.135441	1.13247	-0.86159	-0.732478	-0.445563	-1.00505	0.070885	0.0780579
ENSG00000075391.16_RASAL2	10.32	7.82	7.89	33.11	8.36	4.7	27.2	23.17	19.78	13.14	21.93	8.17	7.65	11.73	7.97	8.57	12.85	13.7859	8.19212	-0.423075	-0.728246	-0.719702	2.35887	-0.662329	-1.1091	1.63744	1.14551	0.731693	-0.0788419	0.99414	-0.685522	-0.748998	-0.250958	-0.709936	-0.636695	-0.114242
ENSG00000075399.14_VPS9D1	5.14	4.17	8.3	4.15	5.56	4.09	9.89	3.53	6.25	8.07	8.01	6.28	2.59	7.89	11.74	4.32	4.71	6.15824	2.48181	-0.410279	-0.801122	0.862984	-0.809181	-0.241048	-0.833357	1.50365	-1.059	0.0369749	0.77031	0.746134	0.0490628	-1.43775	0.697782	2.24907	-0.740683	-0.58354
ENSG00000075407.18_ZNF37A	6.51	3.39	5.13	14.92	4.22	1.51	14.95	12.34	10.07	5.72	14.91	4.32	2.96	6.92	4.6	3.91	6.21	7.21118	4.48189	-0.156446	-0.852581	-0.464352	1.71999	-0.667391	-1.27205	1.72669	1.14434	0.637861	-0.332711	1.71776	-0.645079	-0.948522	-0.0649673	-0.582606	-0.736558	-0.223382
ENSG00000075413.18_MARK3	31.16	21.41	28.81	57.98	30.14	19.25	57.51	29.34	44.33	44.48	44.32	27.71	23.98	38.73	30.41	18.54	21.1	33.4824	12.4363	-0.18674	-0.970736	-0.375703	1.96985	-0.268758	-1.14442	1.93206	-0.333086	0.872257	0.884319	0.871453	-0.464154	-0.764083	0.421962	-0.247047	-1.20151	-0.995663
ENSG00000075415.12_SLC25A3	51.62	23.71	20.47	21.75	37.24	16.32	12.3	15.92	27.31	42.27	23.7	26.06	28.02	55.89	26.63	20.22	11.04	27.0865	12.812	1.91488	-0.263539	-0.516427	-0.416521	0.792501	-0.840342	-1.15411	-0.871562	0.0174469	1.1851	-0.26432	-0.0801178	0.0728636	2.24817	-0.0356283	-0.53594	-1.25245
ENSG00000075420.13_FNDC3B	35.18	22.82	32.7	30.22	25.43	13.94	89.6	28.29	30.44	27.66	38.77	31.97	21.11	41.16	20.38	37.42	19.95	32.1788	16.5408	0.181441	-0.565803	0.0315086	-0.118424	-0.408011	-1.10266	3.47149	-0.235105	-0.105123	-0.273193	0.39848	-0.0126248	-0.669184	0.542972	-0.713317	0.316864	-0.739314
ENSG00000075426.12_FOSL2	28.87	15.11	43.75	18.7	13.23	11.75	104.82	25.89	11.88	33.93	32.79	23.97	14.06	50.91	22.88	25.26	22.67	29.4394	22.3184	-0.0255132	-0.642046	0.641203	-0.481192	-0.726282	-0.792595	3.37751	-0.159036	-0.78677	0.201206	0.150127	-0.245063	-0.689092	0.962015	-0.293902	-0.187263	-0.303311
ENSG00000075429.9_CACNG5	2.51	0.35	2.7	11.09	0.51	0.8	10.14	8.04	6.05	1.46	8.33	0.63	1.67	1.81	0.29	2.7	7.24	3.90118	3.7141	-0.374566	-0.956134	-0.32341	1.93555	-0.913055	-0.834974	1.67977	1.11435	0.578558	-0.657273	1.19244	-0.880745	-0.600731	-0.563037	-0.972289	-0.32341	0.898959
ENSG00000075461.6_CACNG4	1.68	0.17	0.7	5.24	0.32	0.12	7.24	2.21	4.93	1.87	6.25	0.86	1.26	1.29	0.2	1.34	2.97	2.27353	2.26188	-0.262405	-0.929992	-0.695673	1.31151	-0.863675	-0.952097	2.19573	-0.028087	1.17445	-0.178404	1.75804	-0.624936	-0.448092	-0.434828	-0.916728	-0.412723	0.307917
ENSG00000075539.15_FRYL	32.46	13.45	22.64	37	21.33	10.36	41.28	33.01	32.52	29.88	36.95	29.96	16.01	38.08	29.08	28.34	25.35	28.1	8.87359	0.491345	-1.65097	-0.615309	1.00298	-0.762938	-1.99919	1.48531	0.553327	0.498107	0.200595	0.997341	0.209611	-1.36247	1.12469	0.11044	0.0270465	-0.309908
ENSG00000075568.17_TMEM131	27.09	10.23	13.51	16.49	22.79	8.91	16.49	11.22	17.78	21.4	19.23	20.75	12.86	15.28	16.74	13.53	13.74	16.3553	4.79253	2.23988	-1.27809	-0.593693	0.0281075	1.34265	-1.55352	0.0281075	-1.07152	0.297276	1.05262	0.59983	0.91699	-0.729321	-0.224369	0.0802719	-0.58952	-0.545702
ENSG00000075618.18_FSCN1	5.02	1.52	3.87	3.96	2.8	1.24	6.6	2.2	5.47	1.73	4.91	1.02	2.22	2.32	0.32	1.96	2.36	2.91294	1.76041	1.19691	-0.791259	0.543656	0.594781	-0.0641561	-0.950313	2.09443	-0.404986	1.45254	-0.671969	1.13443	-1.07528	-0.393625	-0.33682	-1.47292	-0.541317	-0.314098
ENSG00000075624.16_ACTB	753.59	351.43	576.23	203.95	615.55	151.35	426.07	635.11	268.09	839.33	208.98	677.59	532.94	1207.35	344.04	1345.31	239.97	551.581	343.358	0.588334	-0.582923	0.0717876	-1.01245	0.186304	-1.16564	-0.365541	0.243271	-0.825644	0.838044	-0.997797	0.36699	-0.0542909	1.90987	-0.604446	2.31167	-0.907541
ENSG00000075643.6_MOCOS	2.62	2	1.29	4.44	6.32	1.41	5.58	2.7	3.36	6.71	6.22	1.9	2.72	2.24	2.6	2.12	4.18	3.43588	1.79694	-0.454039	-0.79907	-1.19419	0.558792	1.60501	-1.12741	1.1932	-0.409519	-0.0422286	1.82205	1.54936	-0.85472	-0.398389	-0.66551	-0.465169	-0.73229	0.414102
ENSG00000075651.16_PLD1	34	12.1	11.73	44.31	18.67	8.84	47.56	25.44	31.36	17.64	38.02	12.6	17.12	18.7	9.08	10.76	17.49	22.0835	12.4861	0.954378	-0.79957	-0.829203	1.78009	-0.273386	-1.06066	2.04038	0.268816	0.742943	-0.355878	1.27634	-0.759526	-0.397524	-0.270983	-1.04144	-0.90689	-0.367891
ENSG00000075673.11_ATP12A	6.08	0.6	18.26	9.03	6.63	6.78	8.91	3.83	6.86	15.89	9.32	13.37	4.9	14.54	10.45	5.55	4.86	8.58	4.67049	-0.535276	-1.7086	2.07259	0.0963496	-0.417515	-0.385399	0.0706564	-1.01702	-0.36827	1.56515	0.158442	1.02559	-0.787926	1.2761	0.400386	-0.648754	-0.79649
ENSG00000075702.18_WDR62	6.34	0.48	1.46	18.99	0.87	0.82	12.02	9.75	10.56	4.96	17.37	1.38	1.18	2.57	1.2	2.11	8.66	5.92471	6.00018	0.0692136	-0.907423	-0.744095	2.17748	-0.842425	-0.850758	1.01585	0.63753	0.772526	-0.160779	1.90749	-0.757428	-0.79076	-0.559101	-0.787427	-0.635765	0.455868
ENSG00000075711.21_DLG1	31.08	28.38	42.88	45.87	40.96	22.34	37.84	33.75	31.5	52.88	38.08	38.03	30.79	39.01	37.53	22.54	27.76	35.3659	8.06643	-0.531323	-0.866043	0.931529	1.3022	0.693506	-1.61483	0.306718	-0.200322	-0.479255	2.17123	0.336471	0.330272	-0.567275	0.451763	0.268287	-1.59003	-0.942905
ENSG00000075785.13_RAB7A	163.25	101.2	83.94	42.59	156.59	45.06	108.22	59	51.12	164.38	62.04	148.61	85.52	166.3	89.69	105.06	41.12	98.4524	46.1157	1.40511	0.0595816	-0.314694	-1.21135	1.26069	-1.15779	0.211807	-0.855508	-1.02638	1.42961	-0.789586	1.08765	-0.280433	1.47125	-0.190008	0.143284	-1.24323
ENSG00000075790.10_BCAP29	12.85	5.12	9.59	15.25	4.75	2.04	15.01	7.78	11.11	11	17.41	10.66	5.46	9.88	8.83	7	11.86	9.74118	4.1194	0.754678	-1.12181	-0.0366986	1.33729	-1.21163	-1.86949	1.27903	-0.476083	0.332287	0.305584	1.86164	0.223048	-1.03927	0.0336999	-0.221191	-0.665431	0.514352
ENSG00000075826.17_SEC31B	8.89	1.97	5.27	33.24	2.99	4.88	28.78	24.55	17.88	8.86	39.52	3.78	5.45	6.86	2.04	7.9	14.62	12.7929	11.8018	-0.330708	-0.91706	-0.637441	1.73254	-0.830633	-0.670487	1.35463	0.996211	0.431042	-0.33325	2.26466	-0.763694	-0.622189	-0.502716	-0.911129	-0.414594	0.154812
ENSG00000075856.12_SART3	20.63	24.01	20.26	23.05	20.25	11.89	22.19	32.31	25.57	35.18	42.99	34.14	17.21	36.2	18.34	24.25	21.43	25.2882	8.1226	-0.573491	-0.157368	-0.619043	-0.275557	-0.620274	-1.6495	-0.381434	0.864473	0.034689	1.21781	2.17932	1.08977	-0.994538	1.34338	-0.85542	-0.127821	-0.475
ENSG00000075884.14_ARHGAP15	7.62	0.47	9.5	33.55	2.24	0.32	37.21	18.06	19.75	8.79	32.31	5.74	7.26	6.3	1.59	6.79	17.26	12.6329	11.8851	-0.421782	-1.02337	-0.263602	1.75993	-0.874449	-1.036	2.06788	0.456626	0.59882	-0.32334	1.6556	-0.579963	-0.452072	-0.532846	-0.929139	-0.491618	0.389315
ENSG00000075886.11_TUBA3D	1.06	0.24	1.16	7.14	0	0.11	10.7	4.52	4.97	1.12	7.41	0.64	0.74	0.83	0	1.31	6.85	2.87059	3.34946	-0.540561	-0.785376	-0.510705	1.27466	-0.85703	-0.824189	2.33751	0.492441	0.626791	-0.522648	1.35527	-0.665954	-0.636099	-0.609229	-0.85703	-0.465922	1.18808
ENSG00000075891.21_PAX2	10.46	0.82	8.99	41.09	1.79	1.07	28.64	16.6	25.77	8.08	25.24	1.46	3.77	4.55	0.73	6.33	18.35	11.9847	12.0377	-0.126661	-0.927479	-0.248777	2.41785	-0.846899	-0.906711	1.3836	0.383404	1.14518	-0.324373	1.10115	-0.874313	-0.682416	-0.617619	-0.934956	-0.46975	0.52878
ENSG00000075914.13_EXOSC7	12	5.55	7.89	26.38	12.21	5.97	14.8	9.6	23.09	15.08	22.91	6.33	5.86	12.13	9.38	8.26	17.97	12.6712	6.54545	-0.102541	-1.08796	-0.730458	2.0944	-0.0704576	-1.02379	0.325237	-0.469208	1.59177	0.368015	1.56427	-0.968791	-1.0406	-0.0826798	-0.502819	-0.67393	0.809543
ENSG00000075945.13_KIFAP3	10.42	5.67	6.63	14.79	10.13	4.65	11.95	8.7	7.32	11.62	10.4	10.79	5.84	10.24	8.85	7.18	8.04	9.01294	2.64417	0.532137	-1.26427	-0.901207	2.18483	0.422461	-1.65002	1.11077	-0.118351	-0.640255	0.985966	0.524573	0.672067	-1.19998	0.464062	-0.0616229	-0.693202	-0.367957
ENSG00000075975.16_MKRN2	6.59	4.16	4.94	10.93	5.81	3.71	10.62	14.54	9.89	9.14	7.3	4.9	5.65	7.12	4.65	4.01	5.53	7.02882	3.02072	-0.145271	-0.949714	-0.691498	1.29147	-0.403487	-1.09868	1.18885	2.48655	0.947182	0.698898	0.089772	-0.70474	-0.456455	0.0301836	-0.787501	-0.999371	-0.49618
ENSG00000076003.5_MCM6	6	0.49	3.52	9.8	2.73	1.29	8.2	2.59	2.88	4.4	7.59	1.46	3.01	6.61	1.71	1.07	1.6	3.82059	2.81029	0.775511	-1.18514	-0.10696	2.12768	-0.38807	-0.900472	1.55835	-0.437887	-0.334694	0.206175	1.34129	-0.83998	-0.288436	0.992571	-0.751021	-0.978756	-0.790163
ENSG00000076043.10_REXO2	29.89	21.14	18.09	11.07	19.02	11.53	11.14	7.39	11.12	17.1	8.33	21.8	15.88	27.87	23.2	12.68	10.44	16.3347	6.73217	2.01351	0.713781	0.260732	-0.782022	0.398875	-0.713693	-0.771624	-1.32865	-0.774595	0.113677	-1.18902	0.811818	-0.0675422	1.71346	1.01977	-0.542872	-0.875603
ENSG00000076053.10_RBM7	9.91	6.28	4.45	8.12	7.16	0.81	7.84	6.24	6.3	7.36	6.23	6.1	9.86	9.99	5.63	13.81	1.82	6.93588	3.06723	0.969644	-0.213836	-0.810466	0.386055	0.0730685	-1.99721	0.294767	-0.226877	-0.207315	0.138274	-0.230137	-0.272521	0.953343	0.995726	-0.425754	2.24115	-1.66792
ENSG00000076067.13_RBMS2	18.85	9.15	15.45	18.67	22.04	9.02	8.91	19.36	13.8	16.35	11.19	18.41	5.26	23.54	21.58	25.02	5.52	15.4188	6.28454	0.545971	-0.997499	0.00496082	0.517329	1.05357	-1.01818	-1.03569	0.627122	-0.257588	0.148169	-0.672893	0.475958	-1.61648	1.29225	0.98037	1.52775	-1.57511
ENSG00000076108.11_BAZ2A	71.05	38.7	56.77	61.17	48.38	29.84	61.75	24.51	53.95	60.97	80.54	55.24	40.86	75.63	62.01	54.22	33.09	53.4518	15.8513	1.11021	-0.930634	0.209335	0.486915	-0.319959	-1.48958	0.523505	-1.82583	0.0314318	0.474297	1.7089	0.112813	-0.794368	1.39914	0.539907	0.0484651	-1.28455
ENSG00000076201.15_PTPN23	31.1	24.45	26.17	30.78	28.29	15.41	19.55	37.73	32.3	28.12	18.63	26.24	26.15	41.54	23.98	25.12	13.95	26.4418	7.22275	0.644939	-0.275763	-0.0376262	0.600635	0.255891	-1.52736	-0.954175	1.56287	0.811081	0.232354	-1.08155	-0.0279346	-0.0403952	2.09037	-0.340835	-0.183	-1.7295
ENSG00000076242.15_MLH1	24.08	8.62	17.03	39.73	20.24	7.91	37.46	60.75	28.04	29.18	38.62	21.65	10.71	20.17	19.91	14.07	24.08	24.8382	13.45	-0.0563744	-1.20582	-0.580539	1.1072	-0.341877	-1.25861	0.938422	2.67002	0.23805	0.322808	1.02467	-0.237044	-1.05043	-0.347081	-0.366412	-0.800613	-0.0563744
ENSG00000076248.10_UNG	6.26	1.83	2.12	7.92	5.78	0.62	8.61	8.21	4.58	5.67	8.21	2.79	3.31	4.3	3.48	2.59	4.33	4.74176	2.47714	0.612898	-1.17545	-1.05838	1.28303	0.419126	-1.66392	1.56157	1.4001	-0.065303	0.37472	1.4001	-0.78791	-0.577991	-0.178337	-0.509363	-0.868648	-0.166226
ENSG00000076258.10_FMO4	11.45	1.42	5.09	13.32	4.46	2.1	15.27	12.21	9.5	4.53	11.1	2.68	3.2	10.33	2.27	4.02	5.63	6.97529	4.52079	0.989807	-1.22883	-0.417028	1.40345	-0.556384	-1.07842	1.83479	1.15792	0.558466	-0.5409	0.912387	-0.950121	-0.835097	0.742063	-1.04081	-0.653713	-0.29758
ENSG00000076321.11_KLHL20	15.07	3.46	10.74	39.9	3.74	2.47	27.79	14.35	16.6	11.44	28.8	5.47	7.53	10.52	4.04	7.55	14.25	13.16	10.3384	0.184748	-0.938248	-0.234078	2.58647	-0.911164	-1.03401	1.41511	0.115105	0.332739	-0.16637	1.5128	-0.743827	-0.544571	-0.255358	-0.882147	-0.542636	0.105432
ENSG00000076344.16_RGS11	1.09	0.41	0.69	2.9	0.2	0.4	2.88	3.17	2.68	0.49	7.14	0.28	0.67	0.62	0.41	0.58	4.08	1.68765	1.88467	-0.31711	-0.677915	-0.529348	0.643271	-0.789341	-0.683221	0.632659	0.786532	0.526539	-0.635468	2.893	-0.746893	-0.53996	-0.56649	-0.677915	-0.587714	1.26937
ENSG00000076351.13_SLC46A1	4.63	2.7	3.8	14.53	7.42	0.67	13.91	9.02	9.87	5.12	21.67	2.57	4.75	5.33	2.96	3.08	7.05	7.00471	5.41565	-0.43849	-0.794864	-0.591749	1.38955	0.0766841	-1.1697	1.27506	0.372124	0.529077	-0.348011	2.70795	-0.818869	-0.416332	-0.309235	-0.746855	-0.724697	0.00836356
ENSG00000076356.7_PLXNA2	26	18.39	15.57	33.64	27.93	16.2	23.48	7.18	26.86	33.39	40.48	12.11	14.48	20.68	14.02	17.95	19.46	21.6365	8.77407	0.497321	-0.370007	-0.691409	1.36807	0.717287	-0.619606	0.210111	-1.64764	0.595337	1.33958	2.14764	-1.08575	-0.815639	-0.109011	-0.868066	-0.420155	-0.248057
ENSG00000076382.17_SPAG5	11.85	3.5	4.81	28.9	8.91	4.22	30.03	23.77	18.92	10.17	31.82	13.92	7.44	12.93	14.89	11.98	14.64	14.8647	8.97389	-0.335942	-1.26642	-1.12044	1.56401	-0.663559	-1.18619	1.68993	0.992356	0.451899	-0.523151	1.8894	-0.105273	-0.827367	-0.215593	0.00281863	-0.321455	-0.02504
ENSG00000076513.17_ANKRD13A	25.02	16.67	24.82	31.32	21.66	11.39	30.77	23.29	24.88	25.5	27.64	25.08	17.41	32.57	27.9	19.97	14.13	23.5306	6.01708	0.247531	-1.14019	0.214292	1.29455	-0.31088	-2.01769	1.20314	-0.0399842	0.224264	0.327304	0.682958	0.257502	-1.0172	1.50229	0.726168	-0.591747	-1.56232
ENSG00000076554.15_TPD52	88.78	40.23	41.21	81.6	74.39	27.38	84.47	86.65	62.38	68.77	64	57.21	39.92	103.54	59.68	75.7	48.27	64.9518	20.9039	1.1399	-1.18264	-1.13576	0.796419	0.451507	-1.79736	0.933714	1.038	-0.123028	0.182657	-0.0455305	-0.370351	-1.19747	1.84598	-0.252191	0.514174	-0.798023
ENSG00000076555.15_ACACB	23.24	8.21	11.34	53.89	8.75	5.88	54.92	38.57	36.15	19.42	60.78	11.78	13.52	13.77	10.09	9.98	23.98	23.7806	18.2127	-0.029682	-0.854931	-0.683073	1.65321	-0.825282	-0.982864	1.70977	0.812039	0.679165	-0.239426	2.03152	-0.658914	-0.563376	-0.549649	-0.751706	-0.757746	0.0109491
ENSG00000076604.15_TRAF4	50.24	36.87	34.59	21.41	48.81	26.73	16.48	34.33	16.24	54.16	20	40.52	37.27	38.26	47.05	26.05	11.81	32.9894	13.0092	1.32603	0.298297	0.123035	-0.890097	1.21611	-0.481154	-1.26906	0.10305	-1.28751	1.62736	-0.998482	0.578868	0.329044	0.405144	1.08082	-0.533425	-1.62804
ENSG00000076641.4_PAG1	9.03	2.84	19.83	43.99	2.75	0.12	55.22	9.56	28.46	11.57	28.36	5.02	7.34	9.8	2.05	21.8	29.34	16.8871	15.7753	-0.498061	-0.890447	0.186554	1.71806	-0.896152	-1.06287	2.42994	-0.464464	0.733612	-0.33705	0.727273	-0.752256	-0.605191	-0.449251	-0.940525	0.311433	0.789395
ENSG00000076650.7_GPATCH1	9.52	2.17	6.04	23.53	4.33	2.63	12.36	10.38	16.23	7.39	20.84	6.86	4.27	4.38	6.47	5.19	9.3	8.93471	6.15764	0.0950518	-1.09859	-0.4701	2.37028	-0.747804	-1.02388	0.556268	0.234716	1.18476	-0.25086	1.93342	-0.336932	-0.757548	-0.739684	-0.400268	-0.60814	0.0593238
ENSG00000076662.10_ICAM3	11.16	1.5	11.42	11.3	1.74	0.31	6.36	2.33	10.27	6.78	6.92	6.14	6.88	11.01	1.27	3.98	4.76	6.12529	3.88724	1.29519	-1.18987	1.36207	1.3312	-1.12813	-1.496	0.0603786	-0.976347	1.06623	0.168424	0.20444	0.00378312	0.19415	1.2566	-1.24903	-0.551881	-0.351225
ENSG00000076685.18_NT5C2	55.58	22.76	79.01	35.96	42.18	25.29	45.74	40.65	35.27	46	37.3	46.36	29.17	53.87	41.01	35.85	13.69	40.3347	14.6988	1.03718	-1.19565	2.63118	-0.297623	0.12554	-1.02353	0.367736	0.0214503	-0.344565	0.385425	-0.206459	0.409916	-0.759564	0.920841	0.045942	-0.305106	-1.81271
ENSG00000076706.17_MCAM	5.3	0.7	2.55	12.04	2.95	1.97	8.8	24.08	7.78	4.12	20.24	0.54	1.43	3.19	0.32	3.05	9.83	6.40529	6.88362	-0.160569	-0.828821	-0.560068	0.818567	-0.501959	-0.644326	0.347885	2.56765	0.199707	-0.33199	2.0098	-0.852065	-0.722773	-0.467093	-0.884025	-0.487431	0.497515
ENSG00000076716.9_GPC4	3	3.89	1.42	4.88	4.45	1.01	2.3	1.52	2.04	4.84	5.32	3.07	2.5	2.16	1.41	2.61	3.29	2.92412	1.34356	0.0564786	0.718898	-1.1195	1.45575	1.1357	-1.42466	-0.464526	-1.04507	-0.658042	1.42598	1.78324	0.108579	-0.315667	-0.568727	-1.12695	-0.233795	0.272323
ENSG00000076770.14_MBNL3	3.65	1.03	1.29	7.45	4.14	1.73	3.93	2.16	5.81	4.4	4.27	3.75	3.46	6.04	3.12	1.32	2.13	3.51059	1.80554	0.0772134	-1.37388	-1.22988	2.18185	0.348601	-0.986181	0.232292	-0.748025	1.27353	0.492602	0.420601	0.132599	-0.0280184	1.40092	-0.216328	-1.21326	-0.764641
ENSG00000076826.9_CAMSAP3	12.2	5.12	2.54	6.85	4.8	3.09	5.08	4.95	6.94	4.17	10.99	3.91	2.77	6.43	6.01	2.29	5.83	5.52765	2.71436	2.45817	-0.150182	-1.10068	0.487169	-0.268073	-0.898056	-0.164918	-0.212811	0.520326	-0.500172	2.01239	-0.595959	-1.01595	0.332437	0.177704	-1.19278	0.11139
ENSG00000076864.19_RAP1GAP	17.78	2.48	5.27	9.04	3.67	4.89	15.13	3.6	12.22	7.34	17.26	6.51	3.59	9.81	8.16	3.31	5.26	7.96	4.94791	1.98468	-1.10754	-0.543664	0.218274	-0.867033	-0.620464	1.4491	-0.88118	0.860969	-0.125305	1.87958	-0.293053	-0.883201	0.373895	0.0404211	-0.939791	-0.545685
ENSG00000076924.12_XAB2	7.74	6.34	6.09	6.28	8.22	3.72	3.89	2.39	7.92	9.78	5.12	8.42	4.13	9.38	8.44	5.94	2.79	6.27	2.31016	0.636319	0.0303009	-0.0779166	0.0043287	0.844097	-1.10382	-1.03023	-1.67954	0.714236	1.51937	-0.497801	0.930671	-0.926342	1.34623	0.939328	-0.142847	-1.50639
ENSG00000076928.17_ARHGEF1	28.81	11.78	16.85	51.78	16.61	9.61	48.45	21.3	38.81	21.17	51.1	16.63	16.61	17.09	20.2	24.39	30.37	25.9741	13.6231	0.208166	-1.04191	-0.669751	1.89427	-0.687368	-1.2012	1.64983	-0.343101	0.942211	-0.352644	1.84435	-0.6859	-0.687368	-0.652134	-0.423846	-0.116281	0.322677
ENSG00000076944.16_STXBP2	42.99	23.13	24.87	46.86	28.31	13.97	69.42	35.03	48.66	36.63	48.22	28.02	20.03	34.3	35.28	35.85	25.62	35.1288	13.336	0.589468	-0.899729	-0.769255	0.879659	-0.511308	-1.58659	2.57131	-0.00741026	1.01463	0.112565	0.981638	-0.533053	-1.13218	-0.0621491	0.0113359	0.0540772	-0.713017
ENSG00000076984.17_MAP2K7	10.56	6.84	5.67	10.46	8.63	3.83	12.22	4.24	9.23	9.3	12.32	6.65	5.64	6.59	7.25	5.36	6.96	7.75	2.59697	1.08203	-0.350408	-0.800933	1.04352	0.338856	-1.50945	1.72124	-1.35157	0.569895	0.596849	1.75974	-0.42357	-0.812485	-0.446674	-0.192532	-0.920303	-0.3042
ENSG00000077009.13_NMRK2	0.25	0.1	0	0.48	0	0	0.52	1.34	0.28	0.32	1.24	0	0	0.34	0	0.74	1.98	0.446471	0.574575	-0.341941	-0.603003	-0.777045	0.0583551	-0.777045	-0.777045	0.127972	1.55511	-0.289728	-0.220111	1.38107	-0.777045	-0.777045	-0.185303	-0.777045	0.510863	2.66898
ENSG00000077044.10_DGKD	15.86	4.42	8.3	30.63	8.81	12.67	30.76	20.02	20.68	6.05	32.7	5.71	5.58	9.94	9.37	8.35	11.93	14.2224	9.42254	0.173801	-1.04031	-0.62853	1.74132	-0.574405	-0.164749	1.75512	0.615295	0.68534	-0.867319	1.961	-0.903403	-0.9172	-0.45448	-0.514973	-0.623224	-0.243284
[truncated: 59,297 more rows]

## Sheet: Fold Change and p value
	S vs N	S vs N	N vs A	N vs A	S vs A	S vs A
Gene ID	log2FC	log(p-value)	log2FC	log(p-value)	log2FC	log(p-value)
A1BG	1.59333	2.27511	-0.0465426	0.286742	-1.63988	3.09346
[truncated: 60,661 more rows]
